# Supplementary material for: TeamTree analysis: A new approach to evaluate scientific production
Source: PLoS One. 2021 Jul 21;16(7):e0253847. doi: 10.1371/journal.pone.0253847 (PMC8294527; doi:10.1371/journal.pone.0253847)
Supplement: S1 File — Csv file summarizing TTA data for the Clock field using PubMed articles related to "circadian clock". (CSV) [file pone.0253847.s001.csv]

Author_name	PC	PY_start	PY_end	Pub_period	Author_count_avg	PC_annu	PY_first_start	PY_first_end	First_period	PC_first	PC_first_annu	Author_index	Author_color	OC	PY_off_start	PY_off_end	Off_period	PC_off	PC_off_annu	Family_degree_out	Family_degree_in	Family_index	Family_size	AG	PY_col_in_start	PY_col_in_end	Col_in_period	PC_col_in	PC_col_in_annu	R_PC_col_in_PC	R_PC_col_in_PC_annu	PY_col_out_start	PY_col_out_end	Col_out_period	PC_col_out	PC_col_out_annu	R_PC_col_out_PC_annu	R_PC_col_out_PC	PC_col_tot	degree_all	degree_out	degree_in	R_deg_in_out	PCxOCxCC	PCxOCxCC_norm
PITTENDRIGH CS	4	1960	1977	18	2	0.222222222222222	1970	1987	18	4	0.222222222222222	1	#E16B9D	2	1960	1977	18	2	0.111111111111111	2	0	1	4	1	NA	NA	0	0	0	0	0	NA	NA	0	0	0	0	0	0	0	0	0	NA	0	0
WAHLSTROEM G	3	1964	1964	1	1	3	NA	NA	0	0	0	-2	#9EA2D3	0	NA	NA	0	0	0	0	0	0	0	0	NA	NA	0	0	0	0	0	NA	NA	0	0	0	0	0	0	0	0	0	NA	0	0
JOECHLE W	1	1964	1964	1	1	1	NA	NA	0	0	0	3	#4A8403	0	NA	NA	0	0	0	0	0	0	0	0	NA	NA	0	0	0	0	0	NA	NA	0	0	0	0	0	0	0	0	0	NA	0	0
FARNER DS	1	1964	1964	1	1	1	NA	NA	0	0	0	-4	#798AAA	0	NA	NA	0	0	0	0	0	0	0	0	NA	NA	0	0	0	0	0	NA	NA	0	0	0	0	0	0	0	0	0	NA	0	0
REIMANN HA	3	1964	1975	12	1	0.25	NA	NA	0	0	0	5	#384384	0	NA	NA	0	0	0	0	0	0	0	0	NA	NA	0	0	0	0	0	NA	NA	0	0	0	0	0	0	0	0	0	NA	0	0
BIANCHI DE	1	1964	1964	1	1	1	NA	NA	0	0	0	-6	#F26B07	0	NA	NA	0	0	0	0	0	0	0	0	NA	NA	0	0	0	0	0	NA	NA	0	0	0	0	0	0	0	0	0	NA	0	0
BERLINER MD	1	1964	1964	1	2	1	1966	1966	1	1	1	7	#570771	1	1964	1964	1	1	1	1	0	2	2	1	NA	NA	0	0	0	0	0	NA	NA	0	0	0	0	0	0	0	0	0	NA	0	0
THOR DH	1	1964	1964	1	2	1	NA	NA	0	0	0	-8	#654162	0	NA	NA	0	0	0	0	0	0	0	0	NA	NA	0	0	0	0	0	NA	NA	0	0	0	0	0	0	0	0	0	NA	0	0
HARKER JE	2	1965	1974	10	1	0.2	NA	NA	0	0	0	9	#E7DE14	0	NA	NA	0	0	0	0	0	0	0	0	NA	NA	0	0	0	0	0	NA	NA	0	0	0	0	0	0	0	0	0	NA	0	0
STRUGHOLD H	1	1965	1965	1	1	1	NA	NA	0	0	0	-10	#A74CB3	0	NA	NA	0	0	0	0	0	0	0	0	NA	NA	0	0	0	0	0	NA	NA	0	0	0	0	0	0	0	0	0	NA	0	0
BROWN FA JR	4	1965	1978	14	1	0.285714285714286	NA	NA	0	0	0	11	#BDC4EE	0	NA	NA	0	0	0	0	0	0	0	0	NA	NA	0	0	0	0	0	NA	NA	0	0	0	0	0	0	0	0	0	NA	0	0
LOWRY RJ	1	1965	1965	1	3	1	NA	NA	0	0	0	-12	#DC2A56	0	NA	NA	0	0	0	0	0	0	0	0	NA	NA	0	0	0	0	0	NA	NA	0	0	0	0	0	0	0	0	0	NA	0	0
ESKIN A	11	1966	2008	43	2.90909090909091	0.255813953488372	1982	1982	1	1	1	13	#EB1B15	3	1966	2008	43	7	0.162790697674419	3	0	3	27	1	NA	NA	0	0	0	0	0	2002	2006	5	4	0.8	3.12727272727273	0.363636363636364	4	2	2	0	0	66	0.000303968166242953
ADKISSON PL	1	1966	1966	1	1	1	NA	NA	0	0	0	-14	#E8F6FE	0	NA	NA	0	0	0	0	0	0	0	0	NA	NA	0	0	0	0	0	NA	NA	0	0	0	0	0	0	0	0	0	NA	0	0
WOLFSON A	1	1966	1966	1	1	1	NA	NA	0	0	0	15	#CB0F73	0	NA	NA	0	0	0	0	0	0	0	0	NA	NA	0	0	0	0	0	NA	NA	0	0	0	0	0	0	0	0	0	NA	0	0
M�LEK J	1	1966	1966	1	1	1	NA	NA	0	0	0	-16	#9B566C	0	NA	NA	0	0	0	0	0	0	0	0	NA	NA	0	0	0	0	0	NA	NA	0	0	0	0	0	0	0	0	0	NA	0	0
EVANS KJ	1	1966	1966	1	1	1	NA	NA	0	0	0	17	#C5A39A	0	NA	NA	0	0	0	0	0	0	0	0	NA	NA	0	0	0	0	0	NA	NA	0	0	0	0	0	0	0	0	0	NA	0	0
NEURATH PW	1	1966	1966	1	2	1	1964	1964	1	1	1	-18	#5EA103	0	1966	1966	1	1	1	0	1	2	1	2	NA	NA	0	0	0	0	0	NA	NA	0	0	0	0	0	0	0	0	0	NA	0	0
WOODWARD DO	1	1966	1966	1	3	1	NA	NA	0	0	0	19	#B6A764	0	NA	NA	0	0	0	0	0	0	0	0	NA	NA	0	0	0	0	0	NA	NA	0	0	0	0	0	0	0	0	0	NA	0	0
FELDMAN JF	14	1967	2001	35	2.28571428571429	0.4	1973	1978	6	4	0.666666666666667	-20	#DE425C	3	1981	1988	8	5	0.625	3	0	4	16	1	2001	2001	1	1	1	0.0714285714285714	2.5	1981	1981	1	1	1	2.5	0.0714285714285714	2	2	1	1	1	84	0.000386868575218304
ENRIGHT JT	2	1967	1980	14	1	0.142857142857143	NA	NA	0	0	0	21	#F32AA1	0	NA	NA	0	0	0	0	0	0	0	0	NA	NA	0	0	0	0	0	NA	NA	0	0	0	0	0	0	0	0	0	NA	0	0
RICHTER CP	5	1967	1978	12	1	0.416666666666667	NA	NA	0	0	0	-22	#480E62	0	NA	NA	0	0	0	0	0	0	0	0	NA	NA	0	0	0	0	0	NA	NA	0	0	0	0	0	0	0	0	0	NA	0	0
PAVLIDIS T	4	1967	1978	12	1	0.333333333333333	NA	NA	0	0	0	23	#8B9B8E	0	NA	NA	0	0	0	0	0	0	0	0	NA	NA	0	0	0	0	0	NA	NA	0	0	0	0	0	0	0	0	0	NA	0	0
TRUCCO E	1	1967	1967	1	2	1	NA	NA	0	0	0	-24	#97C483	0	NA	NA	0	0	0	0	0	0	0	0	NA	NA	0	0	0	0	0	NA	NA	0	0	0	0	0	0	0	0	0	NA	0	0
BRAHMACHARY RL	1	1967	1967	1	1	1	NA	NA	0	0	0	25	#ACDF47	0	NA	NA	0	0	0	0	0	0	0	0	NA	NA	0	0	0	0	0	NA	NA	0	0	0	0	0	0	0	0	0	NA	0	0
BREATHNACH CS	1	1967	1967	1	1	1	NA	NA	0	0	0	-26	#2FD69C	0	NA	NA	0	0	0	0	0	0	0	0	NA	NA	0	0	0	0	0	NA	NA	0	0	0	0	0	0	0	0	0	NA	0	0
KELLER EF	1	1967	1967	1	1	1	NA	NA	0	0	0	27	#3DFFD0	0	NA	NA	0	0	0	0	0	0	0	0	NA	NA	0	0	0	0	0	NA	NA	0	0	0	0	0	0	0	0	0	NA	0	0
HOFFLER GW	1	1967	1967	1	1	1	NA	NA	0	0	0	-28	#657DBC	0	NA	NA	0	0	0	0	0	0	0	0	NA	NA	0	0	0	0	0	NA	NA	0	0	0	0	0	0	0	0	0	NA	0	0
MCCLUSKEY ES	1	1967	1967	1	1	1	NA	NA	0	0	0	29	#B6838C	0	NA	NA	0	0	0	0	0	0	0	0	NA	NA	0	0	0	0	0	NA	NA	0	0	0	0	0	0	0	0	0	NA	0	0
ASCHOFF J	3	1967	1995	29	1	0.103448275862069	NA	NA	0	0	0	-30	#E3ABDA	0	NA	NA	0	0	0	0	0	0	0	0	NA	NA	0	0	0	0	0	NA	NA	0	0	0	0	0	0	0	0	0	NA	0	0
HEUSNER AA	1	1967	1967	1	2	1	NA	NA	0	0	0	31	#4F329C	0	NA	NA	0	0	0	0	0	0	0	0	NA	NA	0	0	0	0	0	NA	NA	0	0	0	0	0	0	0	0	0	NA	0	0
CARD DH	1	1967	1967	1	2	1	NA	NA	0	0	0	-32	#7772D5	0	NA	NA	0	0	0	0	0	0	0	0	NA	NA	0	0	0	0	0	NA	NA	0	0	0	0	0	0	0	0	0	NA	0	0
MENAKER M	42	1968	2013	46	3.19047619047619	0.91304347826087	1966	1983	18	3	0.166666666666667	33	#754E21	10	1970	2013	44	22	0.5	10	1	3	24	2	1979	2014	36	15	0.416666666666667	0.357142857142857	0.456349206349206	1972	2009	38	13	0.342105263157895	0.37468671679198	0.30952380952381	28	23	13	10	0.769230769230769	9660	0.044489886150105
HALABAN R	1	1968	1968	1	1	1	NA	NA	0	0	0	-34	#29D2AC	0	NA	NA	0	0	0	0	0	0	0	0	NA	NA	0	0	0	0	0	NA	NA	0	0	0	0	0	0	0	0	0	NA	0	0
WILKINS MB	1	1968	1968	1	1	1	NA	NA	0	0	0	35	#5B726E	0	NA	NA	0	0	0	0	0	0	0	0	NA	NA	0	0	0	0	0	NA	NA	0	0	0	0	0	0	0	0	0	NA	0	0
MITCHELL RE JR	1	1968	1968	1	1	1	NA	NA	0	0	0	-36	#8BA3DF	0	NA	NA	0	0	0	0	0	0	0	0	NA	NA	0	0	0	0	0	NA	NA	0	0	0	0	0	0	0	0	0	NA	0	0
SOLLBERGER A	2	1968	1976	9	1	0.222222222222222	NA	NA	0	0	0	37	#B07ED9	0	NA	NA	0	0	0	0	0	0	0	0	NA	NA	0	0	0	0	0	NA	NA	0	0	0	0	0	0	0	0	0	NA	0	0
PENGELLEY ET	1	1968	1968	1	1	1	1970	1970	1	1	1	-38	#CD7BBE	0	NA	NA	0	0	0	0	0	0	0	0	NA	NA	0	0	0	0	0	NA	NA	0	0	0	0	0	0	0	0	0	NA	0	0
DELLA CORTE M	1	1968	1968	1	1	1	NA	NA	0	0	0	39	#49088B	0	NA	NA	0	0	0	0	0	0	0	0	NA	NA	0	0	0	0	0	NA	NA	0	0	0	0	0	0	0	0	0	NA	0	0
KLEIN E	1	1968	1968	1	1	1	NA	NA	0	0	0	-40	#B7C954	0	NA	NA	0	0	0	0	0	0	0	0	NA	NA	0	0	0	0	0	NA	NA	0	0	0	0	0	0	0	0	0	NA	0	0
HARTMANN E	1	1968	1968	1	1	1	NA	NA	0	0	0	41	#73A7A3	0	NA	NA	0	0	0	0	0	0	0	0	NA	NA	0	0	0	0	0	NA	NA	0	0	0	0	0	0	0	0	0	NA	0	0
JENNER FA	1	1968	1968	1	1	1	NA	NA	0	0	0	-42	#1D55C2	0	NA	NA	0	0	0	0	0	0	0	0	NA	NA	0	0	0	0	0	NA	NA	0	0	0	0	0	0	0	0	0	NA	0	0
HALBERG F	44	1969	2010	42	5.68181818181818	1.04761904761905	1973	2013	41	11	0.268292682926829	43	#D9F435	5	1971	2009	39	13	0.333333333333333	5	0	8	7	1	1974	2013	40	25	0.625	0.568181818181818	0.596590909090909	1969	2010	42	26	0.619047619047619	0.590909090909091	0.590909090909091	51	40	21	19	0.904761904761905	8800	0.0405290888323938
SAUNDERS DS	10	1969	2020	52	1.2	0.192307692307692	1969	2011	43	5	0.116279069767442	-44	#BFEE46	0	NA	NA	0	0	0	0	0	0	0	0	NA	NA	0	0	0	0	0	NA	NA	0	0	0	0	0	0	0	0	0	NA	0	0
BARNETT A	1	1969	1969	1	1	1	NA	NA	0	0	0	45	#B77A0D	0	NA	NA	0	0	0	0	0	0	0	0	NA	NA	0	0	0	0	0	NA	NA	0	0	0	0	0	0	0	0	0	NA	0	0
MINIS DH	1	1969	1969	1	2	1	NA	NA	0	0	0	-46	#5FD3FF	0	1969	1969	1	1	1	0	0	0	0	0	NA	NA	0	0	0	0	0	NA	NA	0	0	0	0	0	0	0	0	0	NA	0	0
LUKE BM	1	1969	1969	1	2	1	NA	NA	0	0	0	47	#682C8F	0	NA	NA	0	0	0	0	0	0	0	0	NA	NA	0	0	0	0	0	NA	NA	0	0	0	0	0	0	0	0	0	NA	0	0
GUBSKII LV	1	1969	1969	1	2	1	NA	NA	0	0	0	-48	#FBE0FE	0	NA	NA	0	0	0	0	0	0	0	0	NA	NA	0	0	0	0	0	NA	NA	0	0	0	0	0	0	0	0	0	NA	0	0
REINBERG A	15	1969	2020	52	3.13333333333333	0.288461538461538	1971	2018	48	14	0.291666666666667	49	#898209	2	1976	2020	45	5	0.111111111111111	2	0	7	5	1	1969	2017	49	16	0.326530612244898	1.06666666666667	1.13197278911565	1976	2020	45	7	0.155555555555556	0.539259259259259	0.466666666666667	23	23	8	15	1.875	690	0.00317784901072179
WIERSMA CA	1	1969	1969	1	2	1	NA	NA	0	0	0	-50	#BF69F5	1	1969	1969	1	1	1	1	0	5	2	1	NA	NA	0	0	0	0	0	NA	NA	0	0	0	0	0	0	0	0	0	NA	0	0
SUTTON D	1	1969	1969	1	2	1	NA	NA	0	0	0	51	#AA935D	0	1969	1969	1	1	1	0	0	0	0	0	NA	NA	0	0	0	0	0	NA	NA	0	0	0	0	0	0	0	0	0	NA	0	0
CH�RI� LIGNI�RE G	1	1969	1969	1	3	1	NA	NA	0	0	0	-52	#EDFB19	0	NA	NA	0	0	0	0	0	0	0	0	NA	NA	0	0	0	0	0	NA	NA	0	0	0	0	0	0	0	0	0	NA	0	0
PASTRN�K M	1	1969	1969	1	1	1	NA	NA	0	0	0	53	#55179E	0	NA	NA	0	0	0	0	0	0	0	0	NA	NA	0	0	0	0	0	NA	NA	0	0	0	0	0	0	0	0	0	NA	0	0
GOODDY W	1	1969	1969	1	1	1	NA	NA	0	0	0	-54	#174C60	0	NA	NA	0	0	0	0	0	0	0	0	NA	NA	0	0	0	0	0	NA	NA	0	0	0	0	0	0	0	0	0	NA	0	0
CHEMIN P	2	1969	1970	2	1	1	NA	NA	0	0	0	55	#8319E2	0	NA	NA	0	0	0	0	0	0	0	0	NA	NA	0	0	0	0	0	NA	NA	0	0	0	0	0	0	0	0	0	NA	0	0
FUNCH RR	1	1969	1969	1	2	1	NA	NA	0	0	0	-56	#A4E3DC	1	1969	1969	1	1	1	1	0	6	5	1	NA	NA	0	0	0	0	0	NA	NA	0	0	0	0	0	0	0	0	0	NA	0	0
FUNCH R	1	1969	1969	1	2	1	NA	NA	0	0	0	57	#254E13	0	1969	1969	1	1	1	0	0	0	0	0	NA	NA	0	0	0	0	0	NA	NA	0	0	0	0	0	0	0	0	0	NA	0	0
EDMUNDS LN JR	9	1970	1999	30	2.11111111111111	0.3	1969	1992	24	6	0.25	-58	#2B14A8	2	1985	1993	9	3	0.333333333333333	2	1	6	4	2	NA	NA	0	0	0	0	0	1985	1990	6	3	0.5	1.66666666666667	0.333333333333333	3	2	2	0	0	36	0.000165800817950702
SOZINOV LA	1	1970	1970	1	2	1	NA	NA	0	0	0	59	#B9FFDE	0	NA	NA	0	0	0	0	0	0	0	0	NA	NA	0	0	0	0	0	NA	NA	0	0	0	0	0	0	0	0	0	NA	0	0
WINFREE AT	6	1970	2002	33	1	0.181818181818182	NA	NA	0	0	0	-60	#1D2F6D	0	NA	NA	0	0	0	0	0	0	0	0	NA	NA	0	0	0	0	0	NA	NA	0	0	0	0	0	0	0	0	0	NA	0	0
HASTINGS JW	34	1970	2007	38	3.02941176470588	0.894736842105263	1970	1970	1	1	1	61	#137DD1	4	1981	1998	18	16	0.888888888888889	4	0	9	10	1	1999	1999	1	1	1	0.0294117647058824	1.11764705882353	1974	1999	26	9	0.346153846153846	0.386877828054299	0.264705882352941	10	8	7	1	0.142857142857143	1088	0.00501086916473232
HONDA Y	2	1970	2003	34	2	0.0588235294117647	NA	NA	0	0	0	-62	#01B079	0	NA	NA	0	0	0	0	0	0	0	0	NA	NA	0	0	0	0	0	NA	NA	0	0	0	0	0	0	0	0	0	NA	0	0
VAN LAAR W	1	1970	1970	1	1	1	NA	NA	0	0	0	63	#C01362	0	NA	NA	0	0	0	0	0	0	0	0	NA	NA	0	0	0	0	0	NA	NA	0	0	0	0	0	0	0	0	0	NA	0	0
BRUCE VG	3	1970	1979	10	2.33333333333333	0.3	1960	1969	10	2	0.2	-64	#08FE3B	0	1970	1970	1	1	1	0	1	1	1	2	NA	NA	0	0	0	0	0	NA	NA	0	0	0	0	0	0	0	0	0	NA	0	0
HILLMAN WS	3	1970	1976	7	1	0.428571428571429	NA	NA	0	0	0	65	#29C00F	0	NA	NA	0	0	0	0	0	0	0	0	NA	NA	0	0	0	0	0	NA	NA	0	0	0	0	0	0	0	0	0	NA	0	0
SALTZBERG B	1	1970	1970	1	1	1	NA	NA	0	0	0	-66	#2E5166	0	NA	NA	0	0	0	0	0	0	0	0	NA	NA	0	0	0	0	0	NA	NA	0	0	0	0	0	0	0	0	0	NA	0	0
DAL FABBRO G	1	1970	1970	1	1	1	NA	NA	0	0	0	67	#889A95	0	NA	NA	0	0	0	0	0	0	0	0	NA	NA	0	0	0	0	0	NA	NA	0	0	0	0	0	0	0	0	0	NA	0	0
WURTMAN RJ	1	1970	1970	1	1	1	NA	NA	0	0	0	-68	#4EA55D	0	NA	NA	0	0	0	0	0	0	0	0	NA	NA	0	0	0	0	0	NA	NA	0	0	0	0	0	0	0	0	0	NA	0	0
HILDEBRANDT G	4	1970	1991	22	1	0.181818181818182	NA	NA	0	0	0	69	#4565FB	0	NA	NA	0	0	0	0	0	0	0	0	NA	NA	0	0	0	0	0	NA	NA	0	0	0	0	0	0	0	0	0	NA	0	0
MCMURRAY L	1	1970	1970	1	2	1	NA	NA	0	0	0	-70	#F26641	0	1970	1970	1	1	1	0	0	0	0	0	NA	NA	0	0	0	0	0	NA	NA	0	0	0	0	0	0	0	0	0	NA	0	0
LAVERNHE J	1	1970	1970	1	1	1	NA	NA	0	0	0	71	#8B272D	0	NA	NA	0	0	0	0	0	0	0	0	NA	NA	0	0	0	0	0	NA	NA	0	0	0	0	0	0	0	0	0	NA	0	0
ASMUNDSON SJ	1	1970	1970	1	2	1	NA	NA	0	0	0	-72	#1B3EC7	0	1970	1970	1	1	1	0	0	0	0	0	NA	NA	0	0	0	0	0	NA	NA	0	0	0	0	0	0	0	0	0	NA	0	0
VIVANCO F	1	1970	1970	1	3	1	NA	NA	0	0	0	73	#CC016E	0	NA	NA	0	0	0	0	0	0	0	0	NA	NA	0	0	0	0	0	NA	NA	0	0	0	0	0	0	0	0	0	NA	0	0
TRUMAN JW	3	1971	2008	38	2	0.0789473684210526	NA	NA	0	0	0	-74	#550A15	0	2002	2002	1	1	1	0	0	0	0	0	2004	2004	1	1	1	0.333333333333333	12.6666666666667	2002	2002	1	1	1	12.6666666666667	0.333333333333333	2	2	1	1	1	0	0
RIETVELD WJ	5	1971	1999	29	2.8	0.172413793103448	1979	1979	1	1	1	75	#4D39B7	1	1998	1999	2	2	1	1	0	11	2	1	2003	2003	1	1	1	0.2	5.8	1990	1990	1	1	1	5.8	0.2	2	2	1	1	1	10	4.60557827640839e-05
ALLEVA FR	3	1971	2002	32	2.33333333333333	0.09375	NA	NA	0	0	0	-76	#FE8362	1	1971	2002	32	3	0.09375	1	0	10	2	1	NA	NA	0	0	0	0	0	NA	NA	0	0	0	0	0	0	0	0	0	NA	0	0
MITCHELL JL	1	1971	1971	1	1	1	NA	NA	0	0	0	77	#B40268	0	NA	NA	0	0	0	0	0	0	0	0	NA	NA	0	0	0	0	0	NA	NA	0	0	0	0	0	0	0	0	0	NA	0	0
OGATA K	1	1971	1971	1	1	1	NA	NA	0	0	0	-78	#92EEB9	0	NA	NA	0	0	0	0	0	0	0	0	NA	NA	0	0	0	0	0	NA	NA	0	0	0	0	0	0	0	0	0	NA	0	0
NEUMANN D	2	1971	1978	8	1.5	0.25	NA	NA	0	0	0	79	#39176E	0	NA	NA	0	0	0	0	0	0	0	0	NA	NA	0	0	0	0	0	NA	NA	0	0	0	0	0	0	0	0	0	NA	0	0
TAKIMOTO A	1	1971	1971	1	1	1	NA	NA	0	0	0	-80	#A26DE2	0	NA	NA	0	0	0	0	0	0	0	0	NA	NA	0	0	0	0	0	NA	NA	0	0	0	0	0	0	0	0	0	NA	0	0
HATAKEYAMA I	1	1971	1971	1	1	1	NA	NA	0	0	0	81	#47471C	0	NA	NA	0	0	0	0	0	0	0	0	NA	NA	0	0	0	0	0	NA	NA	0	0	0	0	0	0	0	0	0	NA	0	0
SAVIC N	1	1971	1971	1	1	1	NA	NA	0	0	0	-82	#A20652	0	NA	NA	0	0	0	0	0	0	0	0	NA	NA	0	0	0	0	0	NA	NA	0	0	0	0	0	0	0	0	0	NA	0	0
ITO S	1	1971	1971	1	1	1	2003	2017	15	8	0.533333333333333	83	#419D10	0	NA	NA	0	0	0	0	0	0	0	0	NA	NA	0	0	0	0	0	NA	NA	0	0	0	0	0	0	0	0	0	NA	0	0
BLUME J	1	1971	1971	1	1	1	NA	NA	0	0	0	-84	#754604	0	NA	NA	0	0	0	0	0	0	0	0	NA	NA	0	0	0	0	0	NA	NA	0	0	0	0	0	0	0	0	0	NA	0	0
LEBEDEV DD	1	1971	1971	1	1	1	NA	NA	0	0	0	85	#545629	0	NA	NA	0	0	0	0	0	0	0	0	NA	NA	0	0	0	0	0	NA	NA	0	0	0	0	0	0	0	0	0	NA	0	0
BAILLAUD L	1	1971	1971	1	1	1	NA	NA	0	0	0	-86	#E95FD3	0	NA	NA	0	0	0	0	0	0	0	0	NA	NA	0	0	0	0	0	NA	NA	0	0	0	0	0	0	0	0	0	NA	0	0
GUILLOT N	2	1971	1971	1	1	2	NA	NA	0	0	0	87	#457BB4	0	NA	NA	0	0	0	0	0	0	0	0	NA	NA	0	0	0	0	0	NA	NA	0	0	0	0	0	0	0	0	0	NA	0	0
GEORGE JE	1	1971	1971	1	1	1	NA	NA	0	0	0	-88	#7E2BD1	0	NA	NA	0	0	0	0	0	0	0	0	NA	NA	0	0	0	0	0	NA	NA	0	0	0	0	0	0	0	0	0	NA	0	0
WILLIAMS RL	1	1971	1971	1	3	1	1985	1985	1	1	1	89	#7F0C20	1	1971	1971	1	1	1	1	0	12	2	1	NA	NA	0	0	0	0	0	NA	NA	0	0	0	0	0	0	0	0	0	NA	0	0
WOHLRAB F	1	1971	1971	1	1	1	NA	NA	0	0	0	-90	#98F323	0	NA	NA	0	0	0	0	0	0	0	0	NA	NA	0	0	0	0	0	NA	NA	0	0	0	0	0	0	0	0	0	NA	0	0
ROSSMAN LG	1	1971	1971	1	2	1	NA	NA	0	0	0	91	#B0A8E2	0	NA	NA	0	0	0	0	0	0	0	0	NA	NA	0	0	0	0	0	NA	NA	0	0	0	0	0	0	0	0	0	NA	0	0
O'DONNELL DR	1	1971	1971	1	1	1	NA	NA	0	0	0	-92	#A589BB	0	NA	NA	0	0	0	0	0	0	0	0	NA	NA	0	0	0	0	0	NA	NA	0	0	0	0	0	0	0	0	0	NA	0	0
ROSS GT	1	1971	1971	1	3	1	NA	NA	0	0	0	93	#27F5B2	0	NA	NA	0	0	0	0	0	0	0	0	NA	NA	0	0	0	0	0	NA	NA	0	0	0	0	0	0	0	0	0	NA	0	0
GELLER I	1	1971	1971	1	1	1	NA	NA	0	0	0	-94	#30B463	0	NA	NA	0	0	0	0	0	0	0	0	NA	NA	0	0	0	0	0	NA	NA	0	0	0	0	0	0	0	0	0	NA	0	0
BENZER S	1	1971	1971	1	2	1	NA	NA	0	0	0	95	#F0874B	1	1971	1971	1	1	1	1	0	13	2	1	NA	NA	0	0	0	0	0	NA	NA	0	0	0	0	0	0	0	0	0	NA	0	0
SPERBER PA	2	1972	1973	2	1	1	NA	NA	0	0	0	-96	#7D34D1	0	NA	NA	0	0	0	0	0	0	0	0	NA	NA	0	0	0	0	0	NA	NA	0	0	0	0	0	0	0	0	0	NA	0	0
ENGELMANN W	5	1972	1990	19	2.6	0.263157894736842	1996	1996	1	1	1	97	#52EE2A	0	1978	1978	1	1	1	0	0	0	0	0	NA	NA	0	0	0	0	0	1975	1975	1	1	1	3.8	0.2	1	1	1	0	0	0	0
MILIARESSIS E	1	1972	1972	1	2	1	NA	NA	0	0	0	-98	#ADA664	0	1972	1972	1	1	1	0	0	0	0	0	NA	NA	0	0	0	0	0	NA	NA	0	0	0	0	0	0	0	0	0	NA	0	0
POIREL C	2	1972	1974	3	1	0.666666666666667	1972	1972	1	1	1	99	#CD1123	0	NA	NA	0	0	0	0	0	0	0	0	NA	NA	0	0	0	0	0	NA	NA	0	0	0	0	0	0	0	0	0	NA	0	0
PETZ J	1	1972	1972	1	2	1	NA	NA	0	0	0	-100	#5D66B0	0	NA	NA	0	0	0	0	0	0	0	0	NA	NA	0	0	0	0	0	NA	NA	0	0	0	0	0	0	0	0	0	NA	0	0
LAVRENT'EVA NA	2	1972	1973	2	2	1	NA	NA	0	0	0	101	#AF3CF8	0	NA	NA	0	0	0	0	0	0	0	0	NA	NA	0	0	0	0	0	NA	NA	0	0	0	0	0	0	0	0	0	NA	0	0
SZMIGIELSKI S	1	1972	1972	1	3	1	NA	NA	0	0	0	-102	#D7EA41	0	NA	NA	0	0	0	0	0	0	0	0	NA	NA	0	0	0	0	0	NA	NA	0	0	0	0	0	0	0	0	0	NA	0	0
RAMBAUT PC	1	1972	1972	1	4	1	NA	NA	0	0	0	103	#606F12	0	NA	NA	0	0	0	0	0	0	0	0	NA	NA	0	0	0	0	0	NA	NA	0	0	0	0	0	0	0	0	0	NA	0	0
EDELSTEIN RR	1	1972	1972	1	1	1	NA	NA	0	0	0	-104	#333023	0	NA	NA	0	0	0	0	0	0	0	0	NA	NA	0	0	0	0	0	NA	NA	0	0	0	0	0	0	0	0	0	NA	0	0
EVERETT JW	1	1972	1972	1	1	1	NA	NA	0	0	0	105	#C83D94	0	NA	NA	0	0	0	0	0	0	0	0	NA	NA	0	0	0	0	0	NA	NA	0	0	0	0	0	0	0	0	0	NA	0	0
RENSING L	13	1973	2001	29	3.07692307692308	0.448275862068966	1990	2002	13	6	0.461538461538462	-106	#DC9FCC	1	1996	2001	6	4	0.666666666666667	1	0	14	2	1	1997	1997	1	1	1	0.0769230769230769	2.23076923076923	1996	1999	4	2	0.5	1.11538461538462	0.153846153846154	3	2	1	1	1	26	0.000119745035186618
HOYLE MN	3	1973	1976	4	2	0.75	NA	NA	0	0	0	107	#D3C5AB	0	1973	1976	4	3	0.75	0	0	0	0	0	NA	NA	0	0	0	0	0	NA	NA	0	0	0	0	0	0	0	0	0	NA	0	0
COSBEY ES	1	1973	1973	1	3	1	NA	NA	0	0	0	-108	#96AE52	0	1973	1973	1	1	1	0	0	0	0	0	NA	NA	0	0	0	0	0	NA	NA	0	0	0	0	0	0	0	0	0	NA	0	0
JONES MD	2	1973	1979	7	1.5	0.285714285714286	NA	NA	0	0	0	109	#8BBC1B	1	1979	1979	1	1	1	1	0	15	2	1	NA	NA	0	0	0	0	0	NA	NA	0	0	0	0	0	0	0	0	0	NA	0	0
BAKACS T	1	1973	1973	1	1	1	NA	NA	0	0	0	-110	#5D36E5	0	NA	NA	0	0	0	0	0	0	0	0	NA	NA	0	0	0	0	0	NA	NA	0	0	0	0	0	0	0	0	0	NA	0	0
TEDESCHI CG	1	1973	1973	1	1	1	NA	NA	0	0	0	111	#5DD5D3	0	NA	NA	0	0	0	0	0	0	0	0	NA	NA	0	0	0	0	0	NA	NA	0	0	0	0	0	0	0	0	0	NA	0	0
STEPANOVA SI	3	1973	1980	8	1	0.375	NA	NA	0	0	0	-112	#A6B425	0	NA	NA	0	0	0	0	0	0	0	0	NA	NA	0	0	0	0	0	NA	NA	0	0	0	0	0	0	0	0	0	NA	0	0
PETR�SEK R	1	1973	1973	1	2	1	NA	NA	0	0	0	113	#27D11F	0	NA	NA	0	0	0	0	0	0	0	0	NA	NA	0	0	0	0	0	NA	NA	0	0	0	0	0	0	0	0	0	NA	0	0
SARKISOV DS	1	1973	1973	1	1	1	NA	NA	0	0	0	-114	#EC6E84	0	NA	NA	0	0	0	0	0	0	0	0	NA	NA	0	0	0	0	0	NA	NA	0	0	0	0	0	0	0	0	0	NA	0	0
RUCKEBUSCH Y	1	1973	1973	1	2	1	1984	1984	1	1	1	115	#EC3B67	0	NA	NA	0	0	0	0	0	0	0	0	NA	NA	0	0	0	0	0	NA	NA	0	0	0	0	0	0	0	0	0	NA	0	0
CALDAROLA PC	1	1973	1973	1	2	1	NA	NA	0	0	0	-116	#5E6A09	0	1973	1973	1	1	1	0	0	0	0	0	NA	NA	0	0	0	0	0	NA	NA	0	0	0	0	0	0	0	0	0	NA	0	0
SUTTON-MATTOCKS VM	1	1973	1973	1	3	1	NA	NA	0	0	0	117	#5E525D	1	1973	1973	1	1	1	1	0	16	2	1	NA	NA	0	0	0	0	0	NA	NA	0	0	0	0	0	0	0	0	0	NA	0	0
HALBERG E	1	1973	1973	1	3	1	1980	1980	1	1	1	-118	#028D53	0	1973	1973	1	1	1	0	0	0	0	0	1983	2009	27	5	0.185185185185185	5	0.185185185185185	NA	NA	0	0	0	0	0	5	4	0	4	Inf	0	0
PETROV OA	1	1973	1973	1	4	1	NA	NA	0	0	0	119	#EECEE7	0	NA	NA	0	0	0	0	0	0	0	0	NA	NA	0	0	0	0	0	NA	NA	0	0	0	0	0	0	0	0	0	NA	0	0
WALTHER FR	1	1973	1973	1	1	1	NA	NA	0	0	0	-120	#24485D	0	NA	NA	0	0	0	0	0	0	0	0	NA	NA	0	0	0	0	0	NA	NA	0	0	0	0	0	0	0	0	0	NA	0	0
BRENCI G	1	1973	1973	1	2	1	NA	NA	0	0	0	121	#55D418	0	NA	NA	0	0	0	0	0	0	0	0	NA	NA	0	0	0	0	0	NA	NA	0	0	0	0	0	0	0	0	0	NA	0	0
HOSENFELD JM	1	1973	1973	1	6	1	NA	NA	0	0	0	-122	#FB68A3	0	NA	NA	0	0	0	0	0	0	0	0	NA	NA	0	0	0	0	0	NA	NA	0	0	0	0	0	0	0	0	0	NA	0	0
REDFERN PH	3	1973	1982	10	2.33333333333333	0.3	NA	NA	0	0	0	123	#B12081	0	NA	NA	0	0	0	0	0	0	0	0	NA	NA	0	0	0	0	0	NA	NA	0	0	0	0	0	0	0	0	0	NA	0	0
MIGRAINE C	1	1974	1974	1	3	1	1974	1974	1	1	1	-124	#1E9BC8	0	1974	1974	1	1	1	0	0	0	0	0	NA	NA	0	0	0	0	0	1974	1974	1	1	1	1	1	1	1	1	0	0	0	0
PRESTON FS	1	1974	1974	1	1	1	1973	1973	1	1	1	125	#700280	0	NA	NA	0	0	0	0	1	16	1	2	NA	NA	0	0	0	0	0	NA	NA	0	0	0	0	0	0	0	0	0	NA	0	0
MOREL C	1	1974	1974	1	2	1	NA	NA	0	0	0	-126	#95665E	1	1974	1974	1	1	1	1	0	17	2	1	NA	NA	0	0	0	0	0	NA	NA	0	0	0	0	0	0	0	0	0	NA	0	0
STUTZ AM	1	1974	1974	1	1	1	NA	NA	0	0	0	127	#263E54	0	NA	NA	0	0	0	0	0	0	0	0	NA	NA	0	0	0	0	0	NA	NA	0	0	0	0	0	0	0	0	0	NA	0	0
KAHN A JR	1	1974	1974	1	1	1	NA	NA	0	0	0	-128	#7B3B25	0	NA	NA	0	0	0	0	0	0	0	0	NA	NA	0	0	0	0	0	NA	NA	0	0	0	0	0	0	0	0	0	NA	0	0
BANASZKIEWICZ A	1	1974	1974	1	2	1	NA	NA	0	0	0	129	#9A2BD0	0	NA	NA	0	0	0	0	0	0	0	0	NA	NA	0	0	0	0	0	NA	NA	0	0	0	0	0	0	0	0	0	NA	0	0
HOFFMAN HJ	1	1974	1974	1	2	1	NA	NA	0	0	0	-130	#D4C6CB	1	1974	1974	1	1	1	1	0	18	2	1	NA	NA	0	0	0	0	0	NA	NA	0	0	0	0	0	0	0	0	0	NA	0	0
HARTOCOLLIS P	1	1974	1974	1	1	1	NA	NA	0	0	0	131	#FCAAD8	0	NA	NA	0	0	0	0	0	0	0	0	NA	NA	0	0	0	0	0	NA	NA	0	0	0	0	0	0	0	0	0	NA	0	0
HEGGE FW	1	1974	1974	1	3	1	NA	NA	0	0	0	-132	#C3FD22	0	1974	1974	1	1	1	0	0	0	0	0	NA	NA	0	0	0	0	0	NA	NA	0	0	0	0	0	0	0	0	0	NA	0	0
NAJARIAN JS	1	1974	1974	1	6	1	NA	NA	0	0	0	133	#4E930E	0	NA	NA	0	0	0	0	0	0	0	0	NA	NA	0	0	0	0	0	1974	1974	1	1	1	1	1	1	2	2	0	0	0	0
CHANDRASHEKARAN MK	7	1975	2004	30	3	0.233333333333333	NA	NA	0	0	0	-134	#8CD6FA	2	1975	2004	30	5	0.166666666666667	2	0	19	4	1	1975	2005	31	4	0.129032258064516	0.571428571428571	0.552995391705069	2004	2004	1	2	2	8.57142857142857	0.285714285714286	6	3	1	2	2	42	0.000193434287609152
CUMMINGS FW	1	1975	1975	1	1	1	NA	NA	0	0	0	135	#E560B4	0	NA	NA	0	0	0	0	0	0	0	0	NA	NA	0	0	0	0	0	NA	NA	0	0	0	0	0	0	0	0	0	NA	0	0
BRODY S	12	1975	2020	46	2.25	0.260869565217391	NA	NA	0	0	0	-136	#FA027F	1	1985	2011	27	3	0.111111111111111	1	0	21	3	1	2007	2007	1	1	1	0.0833333333333333	3.83333333333333	2010	2011	2	2	1	3.83333333333333	0.166666666666667	3	3	2	1	0.5	36	0.000165800817950702
DEGUCHI T	3	1975	1982	8	1	0.375	NA	NA	0	0	0	137	#B430EE	0	NA	NA	0	0	0	0	0	0	0	0	NA	NA	0	0	0	0	0	NA	NA	0	0	0	0	0	0	0	0	0	NA	0	0
KITA T	1	1975	1975	1	4	1	NA	NA	0	0	0	-138	#C909D1	0	NA	NA	0	0	0	0	0	0	0	0	NA	NA	0	0	0	0	0	NA	NA	0	0	0	0	0	0	0	0	0	NA	0	0
HAWKINS F	1	1975	1975	1	1	1	NA	NA	0	0	0	139	#6B0229	0	NA	NA	0	0	0	0	0	0	0	0	NA	NA	0	0	0	0	0	NA	NA	0	0	0	0	0	0	0	0	0	NA	0	0
MALETTO S	1	1975	1975	1	1	1	NA	NA	0	0	0	-140	#20C9B1	0	NA	NA	0	0	0	0	0	0	0	0	NA	NA	0	0	0	0	0	NA	NA	0	0	0	0	0	0	0	0	0	NA	0	0
ZUCKER I	12	1975	2012	38	3.16666666666667	0.315789473684211	NA	NA	0	0	0	141	#8B15DB	3	1975	2008	34	4	0.117647058823529	3	0	20	8	1	NA	NA	0	0	0	0	0	1981	2008	28	5	0.178571428571429	0.56547619047619	0.416666666666667	5	6	6	0	0	216	0.000994804907704211
FELTON G	2	1975	1976	2	1	1	NA	NA	0	0	0	-142	#DC1056	0	NA	NA	0	0	0	0	0	0	0	0	NA	NA	0	0	0	0	0	NA	NA	0	0	0	0	0	0	0	0	0	NA	0	0
O'DELL ML	1	1975	1975	1	1	1	NA	NA	0	0	0	143	#5FAEFC	0	NA	NA	0	0	0	0	0	0	0	0	NA	NA	0	0	0	0	0	NA	NA	0	0	0	0	0	0	0	0	0	NA	0	0
STUPFEL M	1	1975	1975	1	1	1	1977	1983	7	2	0.285714285714286	-144	#972F47	0	NA	NA	0	0	0	0	0	0	0	0	NA	NA	0	0	0	0	0	NA	NA	0	0	0	0	0	0	0	0	0	NA	0	0
KOLPAKOV MG	1	1975	1975	1	1	1	NA	NA	0	0	0	145	#A37933	0	NA	NA	0	0	0	0	0	0	0	0	NA	NA	0	0	0	0	0	NA	NA	0	0	0	0	0	0	0	0	0	NA	0	0
GLASSER SR	1	1975	1975	1	1	1	NA	NA	0	0	0	-146	#EFC91C	0	NA	NA	0	0	0	0	0	0	0	0	NA	NA	0	0	0	0	0	NA	NA	0	0	0	0	0	0	0	0	0	NA	0	0
HOBSON JA	2	1975	2002	28	1.5	0.0714285714285714	NA	NA	0	0	0	147	#6FF2EE	0	NA	NA	0	0	0	0	0	0	0	0	NA	NA	0	0	0	0	0	NA	NA	0	0	0	0	0	0	0	0	0	NA	0	0
WEGMANN HM	2	1975	1995	21	2	0.0952380952380952	NA	NA	0	0	0	-148	#4025FE	1	1995	1995	1	1	1	1	0	22	2	1	NA	NA	0	0	0	0	0	NA	NA	0	0	0	0	0	0	0	0	0	NA	0	0
SOKOLOVE PG	1	1975	1975	1	1	1	NA	NA	0	0	0	149	#A1150F	0	NA	NA	0	0	0	0	0	0	0	0	NA	NA	0	0	0	0	0	NA	NA	0	0	0	0	0	0	0	0	0	NA	0	0
GAGLIARDINO JJ	2	1975	2017	43	2.5	0.0465116279069767	NA	NA	0	0	0	-150	#F3C7C1	0	NA	NA	0	0	0	0	0	0	0	0	NA	NA	0	0	0	0	0	2017	2017	1	1	1	21.5	0.5	1	1	1	0	0	0	0
NAITOH P	1	1975	1975	1	5	1	NA	NA	0	0	0	151	#641A9B	0	NA	NA	0	0	0	0	0	0	0	0	NA	NA	0	0	0	0	0	NA	NA	0	0	0	0	0	0	0	0	0	NA	0	0
KUJAS M	1	1975	1975	1	2	1	NA	NA	0	0	0	-152	#403C73	0	NA	NA	0	0	0	0	0	0	0	0	NA	NA	0	0	0	0	0	NA	NA	0	0	0	0	0	0	0	0	0	NA	0	0
PLANCK RJ	1	1975	1975	1	1	1	NA	NA	0	0	0	153	#B720D1	0	NA	NA	0	0	0	0	0	0	0	0	NA	NA	0	0	0	0	0	NA	NA	0	0	0	0	0	0	0	0	0	NA	0	0
LECLERCQ R	1	1975	1975	1	4	1	NA	NA	0	0	0	-154	#77C29A	1	1975	1975	1	1	1	1	0	23	5	1	NA	NA	0	0	0	0	0	NA	NA	0	0	0	0	0	0	0	0	0	NA	0	0
CESSELIN F	1	1975	1975	1	4	1	NA	NA	0	0	0	155	#72B510	0	1975	1975	1	1	1	0	0	0	0	0	1976	1976	1	1	1	1	1	1975	1975	1	1	1	1	1	2	2	1	1	1	0	0
PAPOUSEK M	1	1975	1975	1	1	1	NA	NA	0	0	0	-156	#AC888D	0	NA	NA	0	0	0	0	0	0	0	0	NA	NA	0	0	0	0	0	NA	NA	0	0	0	0	0	0	0	0	0	NA	0	0
SILINA AG	1	1975	1975	1	1	1	NA	NA	0	0	0	157	#C9D8C7	0	NA	NA	0	0	0	0	0	0	0	0	NA	NA	0	0	0	0	0	NA	NA	0	0	0	0	0	0	0	0	0	NA	0	0
KAH�N A	1	1975	1975	1	2	1	NA	NA	0	0	0	-158	#32D804	0	NA	NA	0	0	0	0	0	0	0	0	NA	NA	0	0	0	0	0	NA	NA	0	0	0	0	0	0	0	0	0	NA	0	0
MEREANU M	1	1975	1975	1	2	1	NA	NA	0	0	0	159	#27A2C8	0	NA	NA	0	0	0	0	0	0	0	0	NA	NA	0	0	0	0	0	NA	NA	0	0	0	0	0	0	0	0	0	NA	0	0
REITER RJ	21	1976	2021	46	3.33333333333333	0.456521739130435	2010	2014	5	5	1	-160	#4C8420	2	2009	2015	7	6	0.857142857142857	2	0	24	3	1	2003	2021	19	17	0.894736842105263	0.80952380952381	1.95989974937343	2012	2021	10	3	0.3	0.657142857142857	0.142857142857143	20	18	4	14	3.5	756	0.00348181717696474
SKOPIK SD	2	1976	1997	22	2	0.0909090909090909	1986	1986	1	1	1	161	#A32AD2	0	1997	1997	1	1	1	0	0	0	0	0	NA	NA	0	0	0	0	0	NA	NA	0	0	0	0	0	0	0	0	0	NA	0	0
WATSON-WHITMYRE M	1	1976	1976	1	2	1	NA	NA	0	0	0	-162	#1CFD69	1	1976	1976	1	1	1	1	0	25	3	1	NA	NA	0	0	0	0	0	NA	NA	0	0	0	0	0	0	0	0	0	NA	0	0
BINKLEY S	5	1976	1993	18	1	0.277777777777778	1971	1984	14	3	0.214285714285714	163	#C0E19D	0	NA	NA	0	0	0	0	1	3	1	3	NA	NA	0	0	0	0	0	NA	NA	0	0	0	0	0	0	0	0	0	NA	0	0
SCHWEIGER HG	4	1976	1979	4	1.75	1	NA	NA	0	0	0	-164	#89D7C8	0	NA	NA	0	0	0	0	0	0	0	0	NA	NA	0	0	0	0	0	NA	NA	0	0	0	0	0	0	0	0	0	NA	0	0
KLEVECZ RR	1	1976	1976	1	1	1	1984	2008	25	5	0.2	165	#71750E	0	NA	NA	0	0	0	0	0	0	0	0	NA	NA	0	0	0	0	0	NA	NA	0	0	0	0	0	0	0	0	0	NA	0	0
GALSTON AW	2	1976	1977	2	3.5	1	NA	NA	0	0	0	-166	#637AC0	1	1977	1977	1	1	1	1	0	26	2	1	NA	NA	0	0	0	0	0	1976	1976	1	1	1	1	0.5	1	1	1	0	0	2	9.21115655281677e-06
BRINKMANN K	1	1976	1976	1	1	1	NA	NA	0	0	0	167	#4A3ADC	0	NA	NA	0	0	0	0	0	0	0	0	NA	NA	0	0	0	0	0	NA	NA	0	0	0	0	0	0	0	0	0	NA	0	0
MARTIN JB	1	1976	1976	1	2	1	NA	NA	0	0	0	-168	#48083E	0	NA	NA	0	0	0	0	0	0	0	0	NA	NA	0	0	0	0	0	NA	NA	0	0	0	0	0	0	0	0	0	NA	0	0
SIEGMUND R	2	1976	1999	24	2	0.0833333333333333	NA	NA	0	0	0	169	#983690	0	NA	NA	0	0	0	0	0	0	0	0	NA	NA	0	0	0	0	0	NA	NA	0	0	0	0	0	0	0	0	0	NA	0	0
HYYPP� M	1	1976	1976	1	1	1	NA	NA	0	0	0	-170	#303BC9	0	NA	NA	0	0	0	0	0	0	0	0	NA	NA	0	0	0	0	0	NA	NA	0	0	0	0	0	0	0	0	0	NA	0	0
LANUZA DM	1	1976	1976	1	2	1	NA	NA	0	0	0	171	#458097	0	NA	NA	0	0	0	0	0	0	0	0	NA	NA	0	0	0	0	0	NA	NA	0	0	0	0	0	0	0	0	0	NA	0	0
WEVER R	1	1976	1976	1	1	1	NA	NA	0	0	0	-172	#9D2AF7	0	NA	NA	0	0	0	0	0	0	0	0	NA	NA	0	0	0	0	0	NA	NA	0	0	0	0	0	0	0	0	0	NA	0	0
BASSLER SF	1	1976	1976	1	1	1	NA	NA	0	0	0	173	#805F06	0	NA	NA	0	0	0	0	0	0	0	0	NA	NA	0	0	0	0	0	NA	NA	0	0	0	0	0	0	0	0	0	NA	0	0
UEDA Y	1	1976	1976	1	4	1	NA	NA	0	0	0	-174	#A8A101	0	NA	NA	0	0	0	0	0	0	0	0	2007	2007	1	1	1	1	1	NA	NA	0	0	0	0	0	1	1	0	1	Inf	0	0
MANTEUFFEL-CYMBOROWSKA M	1	1976	1976	1	1	1	NA	NA	0	0	0	175	#1875D5	0	NA	NA	0	0	0	0	0	0	0	0	NA	NA	0	0	0	0	0	NA	NA	0	0	0	0	0	0	0	0	0	NA	0	0
SHARAI VB	1	1976	1976	1	4	1	NA	NA	0	0	0	-176	#8073AE	0	NA	NA	0	0	0	0	0	0	0	0	NA	NA	0	0	0	0	0	NA	NA	0	0	0	0	0	0	0	0	0	NA	0	0
KUKLINSKI P	1	1976	1976	1	5	1	NA	NA	0	0	0	177	#9063B1	0	NA	NA	0	0	0	0	0	0	0	0	NA	NA	0	0	0	0	0	NA	NA	0	0	0	0	0	0	0	0	0	NA	0	0
CAPANI F	1	1976	1976	1	2	1	NA	NA	0	0	0	-178	#1E3CC0	1	1976	1976	1	1	1	1	0	27	2	1	NA	NA	0	0	0	0	0	NA	NA	0	0	0	0	0	0	0	0	0	NA	0	0
SCHEVING LE	1	1976	1976	1	1	1	1978	1993	16	2	0.125	179	#FD6E8C	0	NA	NA	0	0	0	0	0	0	0	0	NA	NA	0	0	0	0	0	NA	NA	0	0	0	0	0	0	0	0	0	NA	0	0
KENT GC JR	1	1976	1976	1	4	1	NA	NA	0	0	0	-180	#5DC620	0	NA	NA	0	0	0	0	0	0	0	0	NA	NA	0	0	0	0	0	1976	1976	1	1	1	1	1	1	1	1	0	0	0	0
STERNBERG H	1	1976	1976	1	6	1	NA	NA	0	0	0	181	#2D9FF7	0	1976	1976	1	1	1	0	0	0	0	0	NA	NA	0	0	0	0	0	NA	NA	0	0	0	0	0	0	0	0	0	NA	0	0
HOLTZMAN F	1	1976	1976	1	4	1	NA	NA	0	0	0	-182	#9CAE53	0	NA	NA	0	0	0	0	0	0	0	0	NA	NA	0	0	0	0	0	NA	NA	0	0	0	0	0	0	0	0	0	NA	0	0
SCHEIBE K	1	1976	1976	1	2	1	NA	NA	0	0	0	183	#A41F26	0	NA	NA	0	0	0	0	0	0	0	0	NA	NA	0	0	0	0	0	NA	NA	0	0	0	0	0	0	0	0	0	NA	0	0
TORPATS TIU	1	1976	1976	1	2	1	NA	NA	0	0	0	-184	#746319	0	NA	NA	0	0	0	0	0	0	0	0	NA	NA	0	0	0	0	0	NA	NA	0	0	0	0	0	0	0	0	0	NA	0	0
HOLZAPFEL CM	12	1977	2017	41	2.91666666666667	0.292682926829268	NA	NA	0	0	0	185	#EFB5B1	2	1977	2017	41	7	0.170731707317073	2	0	28	3	1	2006	2017	12	3	0.25	0.25	0.854166666666667	1997	2011	15	6	0.4	1.36666666666667	0.5	9	4	1	3	3	96	0.000442135514535205
JACKLET JW	9	1977	1997	21	1.88888888888889	0.428571428571429	1993	1993	1	1	1	-186	#A87A1D	1	1989	1997	9	2	0.222222222222222	1	0	30	2	1	NA	NA	0	0	0	0	0	1989	1989	1	1	1	2.33333333333333	0.111111111111111	1	2	2	0	0	18	8.29004089753509e-05
WATERHOUSE JM	15	1977	1996	20	2.6	0.75	1996	1996	1	1	1	187	#27CC45	4	1983	1996	14	10	0.714285714285714	4	0	29	5	1	2000	2000	1	1	1	0.0666666666666667	1.33333333333333	1977	1996	20	2	0.1	0.133333333333333	0.133333333333333	3	3	2	1	0.5	180	0.000829004089753509
NATALINI JJ	1	1977	1977	1	1	1	NA	NA	0	0	0	-188	#1DCBDC	0	NA	NA	0	0	0	0	0	0	0	0	NA	NA	0	0	0	0	0	NA	NA	0	0	0	0	0	0	0	0	0	NA	0	0
UNDERWOOD H	5	1977	2006	30	2.4	0.166666666666667	1970	2001	32	8	0.25	189	#B1EC1D	0	NA	NA	0	0	0	0	1	3	1	3	1999	2000	2	2	1	0.4	6	2003	2006	4	2	0.5	3	0.4	4	4	2	2	1	0	0
REILLY KB	2	1977	1978	2	3	1	NA	NA	0	0	0	-190	#D6608B	0	1977	1977	1	1	1	0	0	0	0	0	NA	NA	0	0	0	0	0	NA	NA	0	0	0	0	0	0	0	0	0	NA	0	0
SWEENEY BM	5	1977	1986	10	1.4	0.5	NA	NA	0	0	0	191	#9D4417	0	NA	NA	0	0	0	0	0	0	0	0	NA	NA	0	0	0	0	0	NA	NA	0	0	0	0	0	0	0	0	0	NA	0	0
CRAIG GB JR	1	1977	1977	1	2	1	NA	NA	0	0	0	-192	#907E6A	0	NA	NA	0	0	0	0	0	0	0	0	NA	NA	0	0	0	0	0	NA	NA	0	0	0	0	0	0	0	0	0	NA	0	0
POSTLETHWAIT JH	2	1977	2016	40	31.5	0.05	NA	NA	0	0	0	193	#D4B118	0	NA	NA	0	0	0	0	0	0	0	0	NA	NA	0	0	0	0	0	2016	2016	1	1	1	20	0.5	1	1	1	0	0	0	0
GIBSON JT	1	1977	1977	1	2	1	NA	NA	0	0	0	-194	#D41A0C	0	1977	1977	1	1	1	0	0	0	0	0	NA	NA	0	0	0	0	0	NA	NA	0	0	0	0	0	0	0	0	0	NA	0	0
AR�CHIGA H	3	1977	2005	29	2.33333333333333	0.103448275862069	1969	1998	30	2	0.0666666666666667	195	#86F503	0	NA	NA	0	0	0	0	1	5	1	2	1988	1988	1	1	1	0.333333333333333	9.66666666666667	NA	NA	0	0	0	0	0	1	1	0	1	Inf	0	0
THOMSON EJ	1	1977	1977	1	2	1	NA	NA	0	0	0	-196	#105A7C	0	1977	1977	1	1	1	0	0	0	0	0	NA	NA	0	0	0	0	0	NA	NA	0	0	0	0	0	0	0	0	0	NA	0	0
BURROWS PJ	1	1977	1977	1	1	1	NA	NA	0	0	0	197	#D59C53	0	NA	NA	0	0	0	0	0	0	0	0	NA	NA	0	0	0	0	0	NA	NA	0	0	0	0	0	0	0	0	0	NA	0	0
NICOLAU GY	1	1977	1977	1	2	1	NA	NA	0	0	0	-198	#6BAC4B	0	NA	NA	0	0	0	0	0	0	0	0	NA	NA	0	0	0	0	0	NA	NA	0	0	0	0	0	0	0	0	0	NA	0	0
ZALESKE B	1	1977	1977	1	1	1	NA	NA	0	0	0	199	#C1181F	0	NA	NA	0	0	0	0	0	0	0	0	NA	NA	0	0	0	0	0	NA	NA	0	0	0	0	0	0	0	0	0	NA	0	0
KOV�TS T	1	1977	1977	1	2	1	NA	NA	0	0	0	-200	#BAB121	0	NA	NA	0	0	0	0	0	0	0	0	NA	NA	0	0	0	0	0	NA	NA	0	0	0	0	0	0	0	0	0	NA	0	0
MAKAROV VI	1	1977	1977	1	1	1	NA	NA	0	0	0	201	#28D3FA	0	NA	NA	0	0	0	0	0	0	0	0	NA	NA	0	0	0	0	0	NA	NA	0	0	0	0	0	0	0	0	0	NA	0	0
HIRATA F	1	1977	1977	1	1	1	NA	NA	0	0	0	-202	#94C906	0	NA	NA	0	0	0	0	0	0	0	0	NA	NA	0	0	0	0	0	NA	NA	0	0	0	0	0	0	0	0	0	NA	0	0
KREY LC	1	1977	1977	1	3	1	NA	NA	0	0	0	203	#254DD5	1	1977	1977	1	1	1	1	0	31	2	1	NA	NA	0	0	0	0	0	NA	NA	0	0	0	0	0	0	0	0	0	NA	0	0
HERRERO ALDAMA P	1	1977	1977	1	1	1	NA	NA	0	0	0	-204	#947603	0	NA	NA	0	0	0	0	0	0	0	0	NA	NA	0	0	0	0	0	NA	NA	0	0	0	0	0	0	0	0	0	NA	0	0
ORL�K K	1	1977	1977	1	3	1	NA	NA	0	0	0	205	#CD9E6D	0	NA	NA	0	0	0	0	0	0	0	0	NA	NA	0	0	0	0	0	NA	NA	0	0	0	0	0	0	0	0	0	NA	0	0
EMPSON J	1	1977	1977	1	1	1	NA	NA	0	0	0	-206	#23E0B4	0	NA	NA	0	0	0	0	0	0	0	0	NA	NA	0	0	0	0	0	NA	NA	0	0	0	0	0	0	0	0	0	NA	0	0
O'DONNELL PS	1	1977	1977	1	3	1	NA	NA	0	0	0	207	#C66A8A	0	NA	NA	0	0	0	0	0	0	0	0	NA	NA	0	0	0	0	0	NA	NA	0	0	0	0	0	0	0	0	0	NA	0	0
GIRARD F	1	1977	1977	1	3	1	NA	NA	0	0	0	-208	#449634	0	NA	NA	0	0	0	0	0	0	0	0	NA	NA	0	0	0	0	0	1977	1977	1	1	1	1	1	1	1	1	0	0	0	0
COLLIER GH	1	1977	1977	1	3	1	NA	NA	0	0	0	209	#7E9194	0	NA	NA	0	0	0	0	0	0	0	0	1976	1976	1	1	1	1	1	NA	NA	0	0	0	0	0	1	1	0	1	Inf	0	0
ALIAKRINSKII BS	1	1977	1977	1	1	1	NA	NA	0	0	0	-210	#07DCC5	0	NA	NA	0	0	0	0	0	0	0	0	NA	NA	0	0	0	0	0	NA	NA	0	0	0	0	0	0	0	0	0	NA	0	0
BOLLIG I	1	1977	1977	1	1	1	1978	1978	1	1	1	211	#015D17	0	NA	NA	0	0	0	0	0	0	0	0	NA	NA	0	0	0	0	0	NA	NA	0	0	0	0	0	0	0	0	0	NA	0	0
MAGNIER M	1	1977	1977	1	4	1	NA	NA	0	0	0	-212	#99AAE8	0	1977	1977	1	1	1	0	0	0	0	0	NA	NA	0	0	0	0	0	1977	1977	1	1	1	1	1	1	1	1	0	0	0	0
TRITSCH GL	1	1977	1977	1	4	1	NA	NA	0	0	0	213	#21E1E9	0	NA	NA	0	0	0	0	0	0	0	0	NA	NA	0	0	0	0	0	1977	1977	1	1	1	1	1	1	1	1	0	0	0	0
KRASOVICH M	1	1977	1977	1	2	1	NA	NA	0	0	0	-214	#89308D	0	NA	NA	0	0	0	0	0	0	0	0	NA	NA	0	0	0	0	0	NA	NA	0	0	0	0	0	0	0	0	0	NA	0	0
DEFRANCE O	1	1977	1977	1	5	1	NA	NA	0	0	0	215	#560638	0	NA	NA	0	0	0	0	0	0	0	0	NA	NA	0	0	0	0	0	1977	1977	1	1	1	1	1	1	2	2	0	0	0	0
WOLF S	1	1978	1978	1	4	1	NA	NA	0	0	0	-216	#1F63DE	1	1978	1978	1	1	1	1	0	32	2	1	2015	2015	1	1	1	1	1	1978	1978	1	1	1	1	1	2	2	1	1	1	2	9.21115655281677e-06
IBUKA N	2	1978	1985	8	1.5	0.25	NA	NA	0	0	0	217	#165165	1	1978	1978	1	1	1	1	0	33	12	1	NA	NA	0	0	0	0	0	NA	NA	0	0	0	0	0	0	0	0	0	NA	0	0
HIROSHIGE T	4	1978	1991	14	2.75	0.285714285714286	1982	1991	10	4	0.4	-218	#AB1126	1	1978	1991	14	4	0.285714285714286	1	0	34	2	1	NA	NA	0	0	0	0	0	1979	1991	13	3	0.230769230769231	0.807692307692308	0.75	3	3	3	0	0	12	5.52669393169006e-05
FLEISSNER G	2	1978	2008	31	4	0.0645161290322581	1982	2008	27	2	0.0740740740740741	219	#7C2FFB	0	2008	2008	1	1	1	0	0	0	0	0	1996	2016	21	4	0.19047619047619	2	2.95238095238095	NA	NA	0	0	0	0	0	4	3	0	3	Inf	0	0
B�NNING E	1	1978	1978	1	1	1	1975	1975	1	1	1	-220	#9E5534	0	NA	NA	0	0	0	0	1	19	1	2	NA	NA	0	0	0	0	0	NA	NA	0	0	0	0	0	0	0	0	0	NA	0	0
POHL H	3	1978	1999	22	1.33333333333333	0.136363636363636	NA	NA	0	0	0	221	#F540E4	1	1985	1985	1	1	1	1	0	35	2	1	NA	NA	0	0	0	0	0	NA	NA	0	0	0	0	0	0	0	0	0	NA	0	0
MORI K	1	1978	1978	1	1	1	2014	2014	1	1	1	-222	#255C91	0	NA	NA	0	0	0	0	0	0	0	0	NA	NA	0	0	0	0	0	NA	NA	0	0	0	0	0	0	0	0	0	NA	0	0
RAMALEY JA	3	1978	1981	4	1	0.75	NA	NA	0	0	0	223	#E29E9D	0	NA	NA	0	0	0	0	0	0	0	0	NA	NA	0	0	0	0	0	NA	NA	0	0	0	0	0	0	0	0	0	NA	0	0
ATKINSON CA	1	1978	1978	1	2	1	NA	NA	0	0	0	-224	#6EA08F	0	1978	1978	1	1	1	0	0	0	0	0	NA	NA	0	0	0	0	0	NA	NA	0	0	0	0	0	0	0	0	0	NA	0	0
YAMASHITA I	1	1978	1978	1	5	1	NA	NA	0	0	0	225	#F2CD89	0	NA	NA	0	0	0	0	0	0	0	0	NA	NA	0	0	0	0	0	NA	NA	0	0	0	0	0	0	0	0	0	NA	0	0
WHITE J	1	1978	1978	1	2	1	NA	NA	0	0	0	-226	#6D6A2D	0	NA	NA	0	0	0	0	0	0	0	0	NA	NA	0	0	0	0	0	NA	NA	0	0	0	0	0	0	0	0	0	NA	0	0
SUROWIAK JF	1	1978	1978	1	1	1	NA	NA	0	0	0	227	#F7B0F4	0	NA	NA	0	0	0	0	0	0	0	0	NA	NA	0	0	0	0	0	NA	NA	0	0	0	0	0	0	0	0	0	NA	0	0
KOLESNIK NV	1	1978	1978	1	2	1	NA	NA	0	0	0	-228	#342EA0	0	NA	NA	0	0	0	0	0	0	0	0	NA	NA	0	0	0	0	0	NA	NA	0	0	0	0	0	0	0	0	0	NA	0	0
STEPANOV SI	1	1978	1978	1	1	1	NA	NA	0	0	0	229	#A49D95	0	NA	NA	0	0	0	0	0	0	0	0	NA	NA	0	0	0	0	0	NA	NA	0	0	0	0	0	0	0	0	0	NA	0	0
MORIMOTO Y	2	1978	1982	5	1	0.4	NA	NA	0	0	0	-230	#6BDDEA	0	NA	NA	0	0	0	0	0	0	0	0	NA	NA	0	0	0	0	0	NA	NA	0	0	0	0	0	0	0	0	0	NA	0	0
NELSON W	2	1978	1978	1	2.5	2	NA	NA	0	0	0	231	#4BE6F3	0	1978	1978	1	2	2	0	0	0	0	0	NA	NA	0	0	0	0	0	NA	NA	0	0	0	0	0	0	0	0	0	NA	0	0
VEYLON R	1	1978	1978	1	1	1	NA	NA	0	0	0	-232	#5D09C7	0	NA	NA	0	0	0	0	0	0	0	0	NA	NA	0	0	0	0	0	NA	NA	0	0	0	0	0	0	0	0	0	NA	0	0
MONTI A	1	1978	1978	1	1	1	NA	NA	0	0	0	233	#255871	0	NA	NA	0	0	0	0	0	0	0	0	NA	NA	0	0	0	0	0	NA	NA	0	0	0	0	0	0	0	0	0	NA	0	0
WEBB WB	2	1978	1994	17	1	0.117647058823529	1971	1978	8	2	0.25	-234	#A42795	0	NA	NA	0	0	0	0	1	12	1	2	NA	NA	0	0	0	0	0	NA	NA	0	0	0	0	0	0	0	0	0	NA	0	0
GILLMAN H	1	1978	1978	1	1	1	NA	NA	0	0	0	235	#09F1CB	0	NA	NA	0	0	0	0	0	0	0	0	NA	NA	0	0	0	0	0	NA	NA	0	0	0	0	0	0	0	0	0	NA	0	0
MATT KS	1	1978	1978	1	3	1	NA	NA	0	0	0	-236	#9BE47E	0	1978	1978	1	1	1	0	0	0	0	0	NA	NA	0	0	0	0	0	NA	NA	0	0	0	0	0	0	0	0	0	NA	0	0
KRAWCZYNSKI J	1	1978	1978	1	2	1	NA	NA	0	0	0	237	#0A1683	0	NA	NA	0	0	0	0	0	0	0	0	NA	NA	0	0	0	0	0	NA	NA	0	0	0	0	0	0	0	0	0	NA	0	0
KNAPP MS	2	1978	1979	2	2.5	1	NA	NA	0	0	0	-238	#C92598	0	NA	NA	0	0	0	0	0	0	0	0	NA	NA	0	0	0	0	0	NA	NA	0	0	0	0	0	0	0	0	0	NA	0	0
NAKHIL'NITSKAIA ZN	1	1978	1978	1	1	1	NA	NA	0	0	0	239	#1C90B5	0	NA	NA	0	0	0	0	0	0	0	0	NA	NA	0	0	0	0	0	NA	NA	0	0	0	0	0	0	0	0	0	NA	0	0
BOSSY J	1	1978	1978	1	1	1	NA	NA	0	0	0	-240	#8A505D	0	NA	NA	0	0	0	0	0	0	0	0	NA	NA	0	0	0	0	0	NA	NA	0	0	0	0	0	0	0	0	0	NA	0	0
ROMERO JA	1	1978	1978	1	1	1	NA	NA	0	0	0	241	#B5B840	0	NA	NA	0	0	0	0	0	0	0	0	NA	NA	0	0	0	0	0	NA	NA	0	0	0	0	0	0	0	0	0	NA	0	0
MEIER-KOLL V	1	1978	1978	1	5	1	NA	NA	0	0	0	-242	#645DCE	0	NA	NA	0	0	0	0	0	0	0	0	NA	NA	0	0	0	0	0	NA	NA	0	0	0	0	0	0	0	0	0	NA	0	0
FLORIANI C	1	1978	1978	1	4	1	NA	NA	0	0	0	243	#6D6165	0	NA	NA	0	0	0	0	0	0	0	0	NA	NA	0	0	0	0	0	NA	NA	0	0	0	0	0	0	0	0	0	NA	0	0
LIASHKO OG	1	1978	1978	1	1	1	NA	NA	0	0	0	-244	#E6A381	0	NA	NA	0	0	0	0	0	0	0	0	NA	NA	0	0	0	0	0	NA	NA	0	0	0	0	0	0	0	0	0	NA	0	0
TSAI TH	1	1978	1978	1	3	1	NA	NA	0	0	0	245	#D60E2B	0	1978	1978	1	1	1	0	0	0	0	0	1993	2018	26	2	0.0769230769230769	2	0.0769230769230769	NA	NA	0	0	0	0	0	2	2	0	2	Inf	0	0
NISTIC� G	1	1978	1978	1	2	1	NA	NA	0	0	0	-246	#65ABC6	0	NA	NA	0	0	0	0	0	0	0	0	NA	NA	0	0	0	0	0	NA	NA	0	0	0	0	0	0	0	0	0	NA	0	0
HANSON FE	1	1978	1978	1	1	1	NA	NA	0	0	0	247	#803551	0	NA	NA	0	0	0	0	0	0	0	0	NA	NA	0	0	0	0	0	NA	NA	0	0	0	0	0	0	0	0	0	NA	0	0
MORRIS TR	1	1978	1978	1	1	1	NA	NA	0	0	0	-248	#B6FEB4	0	NA	NA	0	0	0	0	0	0	0	0	NA	NA	0	0	0	0	0	NA	NA	0	0	0	0	0	0	0	0	0	NA	0	0
SALT P	1	1978	1978	1	4	1	NA	NA	0	0	0	249	#66B985	0	NA	NA	0	0	0	0	0	0	0	0	NA	NA	0	0	0	0	0	NA	NA	0	0	0	0	0	0	0	0	0	NA	0	0
SUZUKI R	1	1978	1978	1	2	1	NA	NA	0	0	0	-250	#2F417A	0	NA	NA	0	0	0	0	0	0	0	0	NA	NA	0	0	0	0	0	NA	NA	0	0	0	0	0	0	0	0	0	NA	0	0
SOLOV'EVA EI	1	1978	1978	1	5	1	NA	NA	0	0	0	251	#5747FA	0	NA	NA	0	0	0	0	0	0	0	0	NA	NA	0	0	0	0	0	NA	NA	0	0	0	0	0	0	0	0	0	NA	0	0
BONNET MH	1	1978	1978	1	2	1	NA	NA	0	0	0	-252	#66694A	0	1978	1978	1	1	1	0	0	0	0	0	NA	NA	0	0	0	0	0	NA	NA	0	0	0	0	0	0	0	0	0	NA	0	0
BOYAR RM	1	1978	1978	1	5	1	NA	NA	0	0	0	253	#29A092	0	NA	NA	0	0	0	0	0	0	0	0	NA	NA	0	0	0	0	0	1978	1978	1	1	1	1	1	1	1	1	0	0	0	0
ZATZ M	8	1979	2002	24	2.125	0.333333333333333	1979	2000	22	2	0.0909090909090909	-254	#2724DD	1	1996	1996	1	1	1	1	0	36	3	1	1997	1999	3	2	0.666666666666667	0.25	2	1996	1997	2	2	1	3	0.25	4	4	2	2	1	32	0.000147378504845068
RICHTER R	1	1979	1979	1	2	1	NA	NA	0	0	0	255	#101650	1	1979	1979	1	1	1	1	0	37	3	1	NA	NA	0	0	0	0	0	NA	NA	0	0	0	0	0	0	0	0	0	NA	0	0
PEREZ-POLO JR	2	1979	1980	2	2.5	1	NA	NA	0	0	0	-256	#13EA05	0	NA	NA	0	0	0	0	0	0	0	0	NA	NA	0	0	0	0	0	1979	1979	1	1	1	1	0.5	1	1	1	0	0	0	0
KONOPKA RJ	2	1979	1981	3	1.5	0.666666666666667	1971	2007	37	7	0.189189189189189	257	#A55F3C	0	NA	NA	0	0	0	0	1	13	1	2	NA	NA	0	0	0	0	0	NA	NA	0	0	0	0	0	0	0	0	0	NA	0	0
VAGNUCCI AH	1	1979	1979	1	1	1	NA	NA	0	0	0	-258	#9D657C	0	NA	NA	0	0	0	0	0	0	0	0	NA	NA	0	0	0	0	0	NA	NA	0	0	0	0	0	0	0	0	0	NA	0	0
RUSAK B	5	1979	2016	38	4	0.131578947368421	1975	1975	1	1	1	259	#4B6955	3	1999	2016	18	4	0.222222222222222	3	1	20	4	2	NA	NA	0	0	0	0	0	1999	1999	1	2	2	15.2	0.4	2	1	1	0	0	15	6.90836741461258e-05
KAWAMURA H	2	1979	1982	4	1.5	0.5	1978	2008	31	3	0.0967741935483871	-260	#DCCEBB	1	1979	1979	1	1	1	1	1	33	11	2	NA	NA	0	0	0	0	0	NA	NA	0	0	0	0	0	0	0	0	0	NA	0	0
BROWNSTEIN MJ	1	1979	1979	1	2	1	NA	NA	0	0	0	261	#413C23	0	1979	1979	1	1	1	0	0	0	0	0	NA	NA	0	0	0	0	0	NA	NA	0	0	0	0	0	0	0	0	0	NA	0	0
LADOU J	2	1979	1990	12	1.5	0.166666666666667	NA	NA	0	0	0	-262	#AB631B	0	NA	NA	0	0	0	0	0	0	0	0	NA	NA	0	0	0	0	0	NA	NA	0	0	0	0	0	0	0	0	0	NA	0	0
GEEST VD	1	1979	1979	1	3	1	NA	NA	0	0	0	263	#DD0314	0	1979	1979	1	1	1	0	0	0	0	0	NA	NA	0	0	0	0	0	NA	NA	0	0	0	0	0	0	0	0	0	NA	0	0
NETREBKO IP	1	1979	1979	1	2	1	NA	NA	0	0	0	-264	#86E0F2	0	NA	NA	0	0	0	0	0	0	0	0	NA	NA	0	0	0	0	0	NA	NA	0	0	0	0	0	0	0	0	0	NA	0	0
THEILGAARD A	1	1979	1979	1	4	1	NA	NA	0	0	0	265	#73E681	0	NA	NA	0	0	0	0	0	0	0	0	NA	NA	0	0	0	0	0	NA	NA	0	0	0	0	0	0	0	0	0	NA	0	0
OLTON DS	1	1979	1979	1	2	1	NA	NA	0	0	0	-266	#675026	0	NA	NA	0	0	0	0	0	0	0	0	NA	NA	0	0	0	0	0	NA	NA	0	0	0	0	0	0	0	0	0	NA	0	0
HUDSON DJ	1	1979	1979	1	2	1	NA	NA	0	0	0	267	#96C415	0	1979	1979	1	1	1	0	0	0	0	0	NA	NA	0	0	0	0	0	NA	NA	0	0	0	0	0	0	0	0	0	NA	0	0
WAINWRIGHT LK	4	1979	1986	8	2	0.5	NA	NA	0	0	0	-268	#B81CE8	1	1979	1986	8	4	0.5	1	0	39	2	1	NA	NA	0	0	0	0	0	NA	NA	0	0	0	0	0	0	0	0	0	NA	0	0
DUVERNEUIL G	1	1979	1979	1	5	1	NA	NA	0	0	0	269	#385BD3	0	NA	NA	0	0	0	0	0	0	0	0	NA	NA	0	0	0	0	0	1979	1979	1	1	1	1	1	1	1	1	0	0	0	0
JILGE B	1	1979	1979	1	1	1	NA	NA	0	0	0	-270	#C61264	0	NA	NA	0	0	0	0	0	0	0	0	NA	NA	0	0	0	0	0	NA	NA	0	0	0	0	0	0	0	0	0	NA	0	0
ROBERTSON WM	1	1979	1979	1	3	1	NA	NA	0	0	0	271	#0C7EBF	0	NA	NA	0	0	0	0	0	0	0	0	NA	NA	0	0	0	0	0	NA	NA	0	0	0	0	0	0	0	0	0	NA	0	0
SAVCHENKO TV	1	1979	1979	1	2	1	NA	NA	0	0	0	-272	#831183	1	1979	1979	1	1	1	1	0	38	2	1	NA	NA	0	0	0	0	0	NA	NA	0	0	0	0	0	0	0	0	0	NA	0	0
FEJES J	1	1979	1979	1	4	1	NA	NA	0	0	0	273	#93A746	0	NA	NA	0	0	0	0	0	0	0	0	NA	NA	0	0	0	0	0	NA	NA	0	0	0	0	0	0	0	0	0	NA	0	0
BERGER J	3	1980	2008	29	1	0.103448275862069	NA	NA	0	0	0	-274	#9B6F32	0	NA	NA	0	0	0	0	0	0	0	0	NA	NA	0	0	0	0	0	NA	NA	0	0	0	0	0	0	0	0	0	NA	0	0
STETSON MH	3	1980	1999	20	2.33333333333333	0.15	1976	1983	8	5	0.625	275	#02B2B0	1	1999	1999	1	1	1	1	1	25	2	2	1972	1972	1	1	1	0.333333333333333	6.66666666666667	NA	NA	0	0	0	0	0	1	1	0	1	Inf	3	1.38167348292252e-05
BARLOW RB JR	7	1980	1992	13	2.14285714285714	0.538461538461538	1980	1987	8	2	0.25	-276	#515193	3	1980	1992	13	6	0.461538461538462	3	0	40	4	1	1991	1991	1	1	1	0.142857142857143	1.85714285714286	NA	NA	0	0	0	0	0	1	1	0	1	Inf	21	9.67171438045761e-05
ORR D	4	1980	2007	28	2.75	0.142857142857143	NA	NA	0	0	0	277	#35EFDF	0	1989	2007	19	3	0.157894736842105	0	0	0	0	0	1990	1990	1	1	1	0.25	7	NA	NA	0	0	0	0	0	1	1	0	1	Inf	0	0
LEVINSON JZ	1	1980	1980	1	3	1	NA	NA	0	0	0	-278	#B2C846	0	1980	1980	1	1	1	0	0	0	0	0	NA	NA	0	0	0	0	0	NA	NA	0	0	0	0	0	0	0	0	0	NA	0	0
SMITH CB	1	1980	1980	1	3	1	NA	NA	0	0	0	279	#65328D	1	1980	1980	1	1	1	1	0	41	12	1	NA	NA	0	0	0	0	0	NA	NA	0	0	0	0	0	0	0	0	0	NA	0	0
BENSON JA	1	1980	1980	1	1	1	NA	NA	0	0	0	-280	#7C6A9C	0	NA	NA	0	0	0	0	0	0	0	0	NA	NA	0	0	0	0	0	NA	NA	0	0	0	0	0	0	0	0	0	NA	0	0
ANDERSON PJ	1	1980	1980	1	2	1	NA	NA	0	0	0	281	#B227B2	0	1980	1980	1	1	1	0	0	0	0	0	NA	NA	0	0	0	0	0	NA	NA	0	0	0	0	0	0	0	0	0	NA	0	0
WAINWRIGHT SD	2	1980	1991	12	1	0.166666666666667	1979	1986	8	4	0.5	-282	#0A2F24	0	NA	NA	0	0	0	0	1	39	1	2	NA	NA	0	0	0	0	0	NA	NA	0	0	0	0	0	0	0	0	0	NA	0	0
VOLLRATH L	3	1980	2005	26	2.66666666666667	0.115384615384615	NA	NA	0	0	0	283	#8CFEAB	0	NA	NA	0	0	0	0	0	0	0	0	NA	NA	0	0	0	0	0	2005	2005	1	1	1	8.66666666666667	0.333333333333333	1	1	1	0	0	0	0
WEVER RA	2	1980	1985	6	1	0.333333333333333	NA	NA	0	0	0	-284	#5EF4A0	0	NA	NA	0	0	0	0	0	0	0	0	NA	NA	0	0	0	0	0	NA	NA	0	0	0	0	0	0	0	0	0	NA	0	0
PETERSON EL	1	1980	1980	1	1	1	1979	1979	1	1	1	285	#1C31BC	0	NA	NA	0	0	0	0	1	15	1	2	NA	NA	0	0	0	0	0	NA	NA	0	0	0	0	0	0	0	0	0	NA	0	0
GOODWIN FK	1	1980	1980	1	3	1	NA	NA	0	0	0	-286	#B83F05	1	1980	1980	1	1	1	1	0	42	2	1	NA	NA	0	0	0	0	0	NA	NA	0	0	0	0	0	0	0	0	0	NA	0	0
TIMOSHIN SS	1	1980	1980	1	2	1	NA	NA	0	0	0	287	#FB7B93	0	NA	NA	0	0	0	0	0	0	0	0	NA	NA	0	0	0	0	0	NA	NA	0	0	0	0	0	0	0	0	0	NA	0	0
ZVOLSK� P	1	1980	1980	1	1	1	NA	NA	0	0	0	-288	#C2898F	0	NA	NA	0	0	0	0	0	0	0	0	NA	NA	0	0	0	0	0	NA	NA	0	0	0	0	0	0	0	0	0	NA	0	0
HOCHHAUSER M	1	1980	1980	1	1	1	NA	NA	0	0	0	289	#C1661E	0	NA	NA	0	0	0	0	0	0	0	0	NA	NA	0	0	0	0	0	NA	NA	0	0	0	0	0	0	0	0	0	NA	0	0
ADAMS AE	1	1980	1980	1	1	1	NA	NA	0	0	0	-290	#20A7BB	0	NA	NA	0	0	0	0	0	0	0	0	NA	NA	0	0	0	0	0	NA	NA	0	0	0	0	0	0	0	0	0	NA	0	0
BELJAN JR	1	1980	1980	1	2	1	NA	NA	0	0	0	291	#61EA2D	0	NA	NA	0	0	0	0	0	0	0	0	NA	NA	0	0	0	0	0	NA	NA	0	0	0	0	0	0	0	0	0	NA	0	0
RASCH PJ	1	1980	1980	1	1	1	NA	NA	0	0	0	-292	#F57A5E	0	NA	NA	0	0	0	0	0	0	0	0	NA	NA	0	0	0	0	0	NA	NA	0	0	0	0	0	0	0	0	0	NA	0	0
SZAROMA W	1	1980	1980	1	4	1	NA	NA	0	0	0	293	#847A87	0	NA	NA	0	0	0	0	0	0	0	0	NA	NA	0	0	0	0	0	NA	NA	0	0	0	0	0	0	0	0	0	NA	0	0
BROWN R	1	1980	1980	1	1	1	NA	NA	0	0	0	-294	#FA6AC6	0	NA	NA	0	0	0	0	0	0	0	0	NA	NA	0	0	0	0	0	NA	NA	0	0	0	0	0	0	0	0	0	NA	0	0
ORLICK M	1	1980	1980	1	3	1	NA	NA	0	0	0	295	#200762	0	NA	NA	0	0	0	0	0	0	0	0	NA	NA	0	0	0	0	0	NA	NA	0	0	0	0	0	0	0	0	0	NA	0	0
WELLS S	1	1980	1980	1	2	1	NA	NA	0	0	0	-296	#92BC3B	0	1980	1980	1	1	1	0	0	0	0	0	NA	NA	0	0	0	0	0	NA	NA	0	0	0	0	0	0	0	0	0	NA	0	0
VILENKIN BIA	1	1980	1980	1	5	1	NA	NA	0	0	0	297	#69DAD8	0	1980	1980	1	1	1	0	0	0	0	0	NA	NA	0	0	0	0	0	NA	NA	0	0	0	0	0	0	0	0	0	NA	0	0
GUILLET P	1	1980	1980	1	11	1	NA	NA	0	0	0	-298	#FCF3F3	0	1980	1980	1	1	1	0	0	0	0	0	NA	NA	0	0	0	0	0	1980	1980	1	1	1	1	1	1	2	2	0	0	0	0
DRANCE SM	1	1980	1980	1	2	1	NA	NA	0	0	0	299	#81C014	0	NA	NA	0	0	0	0	0	0	0	0	NA	NA	0	0	0	0	0	NA	NA	0	0	0	0	0	0	0	0	0	NA	0	0
SMITH DF	3	1980	2019	40	6.66666666666667	0.075	2019	2019	1	1	1	-300	#C239E9	0	NA	NA	0	0	0	0	0	0	0	0	2018	2020	3	4	1.33333333333333	1.33333333333333	17.7777777777778	2018	2019	2	2	1	13.3333333333333	0.666666666666667	6	4	2	2	1	0	0
BAKKA T	1	1980	1980	1	5	1	NA	NA	0	0	0	301	#FBA4B2	0	NA	NA	0	0	0	0	0	0	0	0	NA	NA	0	0	0	0	0	NA	NA	0	0	0	0	0	0	0	0	0	NA	0	0
DEVIATYKH TV	1	1980	1980	1	4	1	NA	NA	0	0	0	-302	#5CBEF0	0	NA	NA	0	0	0	0	0	0	0	0	NA	NA	0	0	0	0	0	NA	NA	0	0	0	0	0	0	0	0	0	NA	0	0
ZEISEL H	1	1980	1980	1	4	1	NA	NA	0	0	0	303	#DA8B84	0	NA	NA	0	0	0	0	0	0	0	0	NA	NA	0	0	0	0	0	NA	NA	0	0	0	0	0	0	0	0	0	NA	0	0
TUREK FW	73	1981	2019	39	3.13698630136986	1.87179487179487	1986	2005	20	16	0.8	-304	#8716E9	8	1983	2016	34	31	0.911764705882353	8	0	43	15	1	1990	2021	32	21	0.65625	0.287671232876712	0.350599315068493	1987	2019	33	20	0.606060606060606	0.323785803237858	0.273972602739726	41	28	14	14	1	16352	0.0753104159758299
ADAMS KJ	1	1981	1981	1	2	1	NA	NA	0	0	0	305	#C280A0	0	1981	1981	1	1	1	0	0	0	0	0	NA	NA	0	0	0	0	0	NA	NA	0	0	0	0	0	0	0	0	0	NA	0	0
VAZ NUNES M	3	1981	1998	18	1	0.166666666666667	1990	2000	11	3	0.272727272727273	-306	#F66FA6	0	NA	NA	0	0	0	0	0	0	0	0	NA	NA	0	0	0	0	0	NA	NA	0	0	0	0	0	0	0	0	0	NA	0	0
WATANABE K	4	1981	2005	25	2.25	0.16	2000	2020	21	3	0.142857142857143	307	#0976B3	1	1982	2005	24	3	0.125	1	0	45	2	1	1979	2021	43	5	0.116279069767442	1.25	0.726744186046512	1982	1982	1	2	2	12.5	0.5	7	6	1	5	5	24	0.000110533878633801
HETZEL MR	1	1981	1981	1	1	1	NA	NA	0	0	0	-308	#9BC549	0	NA	NA	0	0	0	0	0	0	0	0	NA	NA	0	0	0	0	0	NA	NA	0	0	0	0	0	0	0	0	0	NA	0	0
MAYER WE	1	1981	1981	1	1	1	1985	1985	1	1	1	309	#7C22E3	0	NA	NA	0	0	0	0	0	0	0	0	NA	NA	0	0	0	0	0	NA	NA	0	0	0	0	0	0	0	0	0	NA	0	0
MOORE-EDE MC	3	1981	1990	10	2.33333333333333	0.3	NA	NA	0	0	0	-310	#841050	1	1983	1990	8	2	0.25	1	0	44	2	1	1981	1984	4	2	0.5	0.666666666666667	1.66666666666667	1983	1983	1	1	1	3.33333333333333	0.333333333333333	3	3	1	2	2	9	4.14502044876755e-05
LICKEY ME	3	1981	1981	1	2	3	NA	NA	0	0	0	311	#DD0817	0	NA	NA	0	0	0	0	0	0	0	0	NA	NA	0	0	0	0	0	NA	NA	0	0	0	0	0	0	0	0	0	NA	0	0
WEITZMAN ED	1	1981	1981	1	7	1	1981	1981	1	1	1	-312	#9DB5CF	1	1981	1981	1	1	1	1	0	48	15	1	1978	1983	6	2	0.333333333333333	2	0.333333333333333	1981	1981	1	1	1	1	1	3	4	2	2	1	4	1.84223131056335e-05
LAVIE P	3	1981	2001	21	3.66666666666667	0.142857142857143	NA	NA	0	0	0	313	#2081C7	0	2001	2001	1	1	1	0	0	0	0	0	NA	NA	0	0	0	0	0	NA	NA	0	0	0	0	0	0	0	0	0	NA	0	0
VORONTSOV VI	1	1981	1981	1	3	1	NA	NA	0	0	0	-314	#853BD3	0	NA	NA	0	0	0	0	0	0	0	0	NA	NA	0	0	0	0	0	NA	NA	0	0	0	0	0	0	0	0	0	NA	0	0
SCHLOTE A	1	1981	1981	1	4	1	NA	NA	0	0	0	315	#60CF9C	0	NA	NA	0	0	0	0	0	0	0	0	NA	NA	0	0	0	0	0	NA	NA	0	0	0	0	0	0	0	0	0	NA	0	0
WYBORNEY VG	1	1981	1981	1	3	1	NA	NA	0	0	0	-316	#30649B	1	1981	1981	1	1	1	1	0	49	2	1	NA	NA	0	0	0	0	0	1981	1981	1	1	1	1	1	1	1	1	0	0	1	4.60557827640839e-06
SOLCA F	1	1981	1981	1	5	1	NA	NA	0	0	0	317	#9EC084	0	NA	NA	0	0	0	0	0	0	0	0	NA	NA	0	0	0	0	0	NA	NA	0	0	0	0	0	0	0	0	0	NA	0	0
LEVANDOWSKY M	1	1981	1981	1	1	1	NA	NA	0	0	0	-318	#996908	0	NA	NA	0	0	0	0	0	0	0	0	NA	NA	0	0	0	0	0	NA	NA	0	0	0	0	0	0	0	0	0	NA	0	0
BARBASON H	1	1981	1981	1	1	1	NA	NA	0	0	0	319	#5ADFDE	0	NA	NA	0	0	0	0	0	0	0	0	NA	NA	0	0	0	0	0	NA	NA	0	0	0	0	0	0	0	0	0	NA	0	0
SOBEL D	1	1981	1981	1	1	1	NA	NA	0	0	0	-320	#A0BC0D	0	NA	NA	0	0	0	0	0	0	0	0	NA	NA	0	0	0	0	0	NA	NA	0	0	0	0	0	0	0	0	0	NA	0	0
REUSHKIN VN	1	1981	1981	1	1	1	NA	NA	0	0	0	321	#5407B3	0	NA	NA	0	0	0	0	0	0	0	0	NA	NA	0	0	0	0	0	NA	NA	0	0	0	0	0	0	0	0	0	NA	0	0
GIBBS FP	2	1981	1983	3	1	0.666666666666667	NA	NA	0	0	0	-322	#902E97	0	NA	NA	0	0	0	0	0	0	0	0	NA	NA	0	0	0	0	0	NA	NA	0	0	0	0	0	0	0	0	0	NA	0	0
MOLNAR GW	1	1981	1981	1	1	1	NA	NA	0	0	0	323	#0BD91B	0	NA	NA	0	0	0	0	0	0	0	0	NA	NA	0	0	0	0	0	NA	NA	0	0	0	0	0	0	0	0	0	NA	0	0
HOSKINS CN	1	1981	1981	1	1	1	NA	NA	0	0	0	-324	#8A8322	0	NA	NA	0	0	0	0	0	0	0	0	NA	NA	0	0	0	0	0	NA	NA	0	0	0	0	0	0	0	0	0	NA	0	0
SMOLENSKY M	4	1981	2006	26	4	0.153846153846154	NA	NA	0	0	0	325	#9B73A2	0	1990	2006	17	3	0.176470588235294	0	0	0	0	0	1973	1977	5	2	0.4	0.5	2.6	1981	1990	10	2	0.2	1.3	0.5	4	5	3	2	0.666666666666667	0	0
IGNAT'EV VA	1	1981	1981	1	2	1	NA	NA	0	0	0	-326	#457D9B	0	NA	NA	0	0	0	0	0	0	0	0	NA	NA	0	0	0	0	0	NA	NA	0	0	0	0	0	0	0	0	0	NA	0	0
IKONOMOV O	1	1981	1981	1	2	1	1991	1991	1	1	1	327	#F73EA5	0	NA	NA	0	0	0	0	0	0	0	0	NA	NA	0	0	0	0	0	NA	NA	0	0	0	0	0	0	0	0	0	NA	0	0
HARGEN SM	1	1981	1981	1	4	1	NA	NA	0	0	0	-328	#9BE516	0	NA	NA	0	0	0	0	0	0	0	0	NA	NA	0	0	0	0	0	NA	NA	0	0	0	0	0	0	0	0	0	NA	0	0
KAREDINA VS	1	1981	1981	1	1	1	NA	NA	0	0	0	329	#24DB2A	0	NA	NA	0	0	0	0	0	0	0	0	NA	NA	0	0	0	0	0	NA	NA	0	0	0	0	0	0	0	0	0	NA	0	0
GILLBERG M	1	1981	1981	1	2	1	NA	NA	0	0	0	-330	#B25FA5	1	1981	1981	1	1	1	1	0	50	2	1	NA	NA	0	0	0	0	0	NA	NA	0	0	0	0	0	0	0	0	0	NA	0	0
MARKINA VV	1	1981	1981	1	1	1	NA	NA	0	0	0	331	#3EE9E8	0	NA	NA	0	0	0	0	0	0	0	0	NA	NA	0	0	0	0	0	NA	NA	0	0	0	0	0	0	0	0	0	NA	0	0
ROMANOV IUA	3	1981	1983	3	2.66666666666667	1	1979	1980	2	2	1	-332	#198D9C	0	NA	NA	0	0	0	0	1	38	1	2	NA	NA	0	0	0	0	0	NA	NA	0	0	0	0	0	0	0	0	0	NA	0	0
SCHOU M	1	1981	1981	1	6	1	NA	NA	0	0	0	333	#EF73DC	0	NA	NA	0	0	0	0	0	0	0	0	NA	NA	0	0	0	0	0	NA	NA	0	0	0	0	0	0	0	0	0	NA	0	0
FALLIERS CJ	1	1981	1981	1	1	1	NA	NA	0	0	0	-334	#0BD80A	0	NA	NA	0	0	0	0	0	0	0	0	NA	NA	0	0	0	0	0	NA	NA	0	0	0	0	0	0	0	0	0	NA	0	0
ASSENMACHER I	1	1981	1981	1	5	1	NA	NA	0	0	0	335	#D095FB	0	NA	NA	0	0	0	0	0	0	0	0	NA	NA	0	0	0	0	0	NA	NA	0	0	0	0	0	0	0	0	0	NA	0	0
ALBRECHT G	1	1981	1981	1	8	1	NA	NA	0	0	0	-336	#8B496A	0	NA	NA	0	0	0	0	0	0	0	0	NA	NA	0	0	0	0	0	NA	NA	0	0	0	0	0	0	0	0	0	NA	0	0
POLLAK CP	1	1981	1981	1	8	1	1994	1994	1	1	1	337	#DE9C48	0	1981	1981	1	1	1	0	0	0	0	0	NA	NA	0	0	0	0	0	1981	1981	1	1	1	1	1	1	1	1	0	0	0	0
KATINAS GS	1	1981	1981	1	2	1	2005	2005	1	1	1	-338	#F3D236	0	NA	NA	0	0	0	0	0	0	0	0	NA	NA	0	0	0	0	0	NA	NA	0	0	0	0	0	0	0	0	0	NA	0	0
FISHER DA	1	1981	1981	1	4	1	NA	NA	0	0	0	339	#F43F3C	1	1981	1981	1	1	1	1	0	46	11	1	NA	NA	0	0	0	0	0	NA	NA	0	0	0	0	0	0	0	0	0	NA	0	0
QUENG JT	1	1981	1981	1	3	1	NA	NA	0	0	0	-340	#CD12FA	1	1981	1981	1	1	1	1	0	51	2	1	NA	NA	0	0	0	0	0	1981	1981	1	1	1	1	1	1	1	1	0	0	1	4.60557827640839e-06
ZEAU B	1	1981	1981	1	12	1	NA	NA	0	0	0	341	#1912ED	0	1981	1981	1	1	1	0	0	0	0	0	NA	NA	0	0	0	0	0	1981	1981	1	1	1	1	1	1	2	2	0	0	0	0
DALLMAN MF	2	1981	2000	20	4.5	0.1	NA	NA	0	0	0	-342	#6EF5FE	1	1981	1981	1	1	1	1	0	47	2	1	NA	NA	0	0	0	0	0	NA	NA	0	0	0	0	0	0	0	0	0	NA	0	0
HONMA K	38	1982	2016	35	4.73684210526316	1.08571428571429	1986	2016	31	7	0.225806451612903	343	#3AF556	5	1982	2016	35	13	0.371428571428571	5	0	52	6	1	1982	2015	34	29	0.852941176470588	0.763157894736842	0.785603715170279	1998	2016	19	35	1.84210526315789	1.69667590027701	0.921052631578947	64	24	12	12	1	4560	0.0210014369404222
ISHIZAKI H	1	1982	1982	1	2	1	1982	1982	1	1	1	-344	#CA736C	0	1982	1982	1	1	1	0	0	0	0	0	NA	NA	0	0	0	0	0	NA	NA	0	0	0	0	0	0	0	0	0	NA	0	0
PAGE TL	10	1982	2016	35	1.9	0.285714285714286	1977	2001	25	4	0.16	345	#1CDE27	1	1991	1991	1	1	1	1	1	1	2	2	NA	NA	0	0	0	0	0	NA	NA	0	0	0	0	0	0	0	0	0	NA	0	0
MIZOGUCHI A	1	1982	1982	1	3	1	1982	1982	1	1	1	-346	#6B58C3	0	1982	1982	1	1	1	0	0	0	0	0	NA	NA	0	0	0	0	0	NA	NA	0	0	0	0	0	0	0	0	0	NA	0	0
NISHIO T	1	1982	1982	1	4	1	2008	2008	1	1	1	347	#FD2446	0	1982	1982	1	1	1	0	0	0	0	0	2007	2014	8	2	0.25	2	0.25	1982	1982	1	1	1	1	1	3	4	2	2	1	0	0
LAVAL-MARTIN DL	1	1982	1982	1	3	1	1990	1990	1	1	1	-348	#8E2987	1	1982	1982	1	1	1	1	0	54	2	1	1985	1987	3	3	1	3	1	NA	NA	0	0	0	0	0	3	2	0	2	Inf	2	9.21115655281677e-06
LAGOGUEY M	1	1982	1982	1	5	1	1976	1976	1	1	1	349	#737D03	0	1982	1982	1	1	1	0	1	7	1	2	1975	1983	9	4	0.444444444444444	4	0.444444444444444	1982	1982	1	1	1	1	1	5	6	2	4	2	0	0
NAKAGAWA H	4	1982	1992	11	3	0.363636363636364	1982	2010	29	4	0.137931034482759	-350	#CDD9E0	3	1983	1992	10	3	0.3	3	0	53	5	1	1999	2007	9	4	0.444444444444444	1	1.22222222222222	1983	1992	10	3	0.3	0.825	0.75	7	7	3	4	1.33333333333333	84	0.000386868575218304
NAKASHIMA H	8	1982	2002	21	1.75	0.380952380952381	1981	1989	9	4	0.444444444444444	351	#3DA75E	0	1990	1990	1	1	1	0	1	4	1	2	1981	1981	1	1	1	0.125	2.625	2002	2002	1	1	1	2.625	0.125	2	2	1	1	1	0	0
PICKARD GE	11	1982	2018	37	4	0.297297297297297	1983	2012	30	6	0.2	-352	#47DB7A	2	1996	2015	20	7	0.35	2	0	55	3	1	1996	1996	1	1	1	0.0909090909090909	3.36363636363636	2002	2018	17	6	0.352941176470588	1.18716577540107	0.545454545454545	7	6	5	1	0.2	132	0.000607936332485907
HEINRICHS S	1	1982	1982	1	2	1	NA	NA	0	0	0	353	#16FA15	0	1982	1982	1	1	1	0	0	0	0	0	NA	NA	0	0	0	0	0	NA	NA	0	0	0	0	0	0	0	0	0	NA	0	0
KATO H	3	1982	2009	28	3	0.107142857142857	NA	NA	0	0	0	-354	#A74C30	2	1982	2009	28	3	0.107142857142857	2	0	56	3	1	2004	2012	9	13	1.44444444444444	4.33333333333333	13.4814814814815	2002	2002	1	1	1	9.33333333333333	0.333333333333333	14	5	1	4	4	30	0.000138167348292252
FUJIMURA Y	1	1982	1982	1	2	1	NA	NA	0	0	0	355	#7BF680	0	1982	1982	1	1	1	0	0	0	0	0	NA	NA	0	0	0	0	0	NA	NA	0	0	0	0	0	0	0	0	0	NA	0	0
WETTERBERG L	3	1982	1994	13	1.33333333333333	0.230769230769231	1986	1986	1	1	1	-356	#572E0C	0	NA	NA	0	0	0	0	0	0	0	0	NA	NA	0	0	0	0	0	NA	NA	0	0	0	0	0	0	0	0	0	NA	0	0
MARKIEWICZ A	1	1982	1982	1	1	1	NA	NA	0	0	0	357	#1CF046	0	NA	NA	0	0	0	0	0	0	0	0	NA	NA	0	0	0	0	0	NA	NA	0	0	0	0	0	0	0	0	0	NA	0	0
BOOKE AL	1	1982	1982	1	2	1	NA	NA	0	0	0	-358	#FE2287	0	NA	NA	0	0	0	0	0	0	0	0	NA	NA	0	0	0	0	0	NA	NA	0	0	0	0	0	0	0	0	0	NA	0	0
HERSHMAN JM	1	1982	1982	1	3	1	NA	NA	0	0	0	359	#4C3106	0	NA	NA	0	0	0	0	0	0	0	0	NA	NA	0	0	0	0	0	NA	NA	0	0	0	0	0	0	0	0	0	NA	0	0
BRUCE TA	1	1982	1982	1	4	1	NA	NA	0	0	0	-360	#28100E	0	NA	NA	0	0	0	0	0	0	0	0	NA	NA	0	0	0	0	0	NA	NA	0	0	0	0	0	0	0	0	0	NA	0	0
HAUS E	2	1982	2009	28	2.5	0.0714285714285714	1983	2012	30	3	0.1	361	#43AE80	0	NA	NA	0	0	0	0	0	0	0	0	1974	2012	39	11	0.282051282051282	5.5	3.94871794871795	1982	1982	1	1	1	14	0.5	12	12	2	10	5	0	0
SENSI S	1	1982	1982	1	5	1	1976	1976	1	1	1	-362	#6C9925	0	NA	NA	0	0	0	0	1	27	1	2	NA	NA	0	0	0	0	0	NA	NA	0	0	0	0	0	0	0	0	0	NA	0	0
ROBYN C	1	1982	1982	1	8	1	NA	NA	0	0	0	363	#63877D	0	NA	NA	0	0	0	0	0	0	0	0	1990	1990	1	1	1	1	1	1982	1982	1	1	1	1	1	2	3	2	1	0.5	0	0
ADAMEC O	1	1982	1982	1	4	1	NA	NA	0	0	0	-364	#387712	0	NA	NA	0	0	0	0	0	0	0	0	NA	NA	0	0	0	0	0	1982	1982	1	1	1	1	1	1	1	1	0	0	0	0
LYSEK G	1	1982	1982	1	2	1	NA	NA	0	0	0	365	#2C4C1B	0	NA	NA	0	0	0	0	0	0	0	0	NA	NA	0	0	0	0	0	NA	NA	0	0	0	0	0	0	0	0	0	NA	0	0
DEFTOS L	2	1982	1982	1	6	2	NA	NA	0	0	0	-366	#C90638	0	1982	1982	1	2	2	0	0	0	0	0	NA	NA	0	0	0	0	0	1982	1982	1	2	2	1	1	2	2	2	0	0	0	0
MCADOO DJ	1	1982	1982	1	4	1	NA	NA	0	0	0	367	#CC0695	0	1982	1982	1	1	1	0	0	0	0	0	NA	NA	0	0	0	0	0	NA	NA	0	0	0	0	0	0	0	0	0	NA	0	0
YIP MK	1	1982	1982	1	4	1	NA	NA	0	0	0	-368	#6D7743	0	NA	NA	0	0	0	0	0	0	0	0	NA	NA	0	0	0	0	0	NA	NA	0	0	0	0	0	0	0	0	0	NA	0	0
WEBER E	1	1982	1982	1	2	1	NA	NA	0	0	0	369	#179C5E	0	NA	NA	0	0	0	0	0	0	0	0	NA	NA	0	0	0	0	0	NA	NA	0	0	0	0	0	0	0	0	0	NA	0	0
KODAMA T	1	1982	1982	1	2	1	NA	NA	0	0	0	-370	#14BDB0	0	NA	NA	0	0	0	0	0	0	0	0	NA	NA	0	0	0	0	0	NA	NA	0	0	0	0	0	0	0	0	0	NA	0	0
RINDT W	1	1982	1982	1	6	1	NA	NA	0	0	0	371	#1E54F1	0	NA	NA	0	0	0	0	0	0	0	0	NA	NA	0	0	0	0	0	NA	NA	0	0	0	0	0	0	0	0	0	NA	0	0
JOHNSON CH	54	1983	2019	37	4.05555555555556	1.45945945945946	1984	2017	34	12	0.352941176470588	-372	#B12555	4	1993	2015	23	15	0.652173913043478	4	0	57	5	1	1987	2020	34	18	0.529411764705882	0.333333333333333	0.362745098039216	1993	2016	24	19	0.791666666666667	0.542438271604938	0.351851851851852	37	26	14	12	0.857142857142857	5616	0.0258649276003095
IUVONE PM	16	1983	2018	36	5	0.444444444444444	1997	2005	9	2	0.222222222222222	373	#77EE86	3	1983	2016	34	8	0.235294117647059	3	0	58	6	1	1997	2020	24	16	0.666666666666667	1	1.5	1998	2018	21	8	0.380952380952381	0.857142857142857	0.5	24	19	8	11	1.375	912	0.00420028738808445
SCHWARTZ WJ	39	1983	2019	37	2.76923076923077	1.05405405405405	1980	2019	40	8	0.2	-374	#3DB1D3	7	1983	2013	31	21	0.67741935483871	7	1	41	11	2	1988	2012	25	10	0.4	0.256410256410256	0.37948717948718	1993	2019	27	12	0.444444444444444	0.421652421652422	0.307692307692308	22	21	12	9	0.75	5733	0.0264037802586493
BLOCK GD	26	1983	2015	33	4.19230769230769	0.787878787878788	1993	1996	4	2	0.5	375	#264FE3	7	1983	2015	33	18	0.545454545454545	7	0	59	11	1	1993	2015	23	16	0.695652173913043	0.615384615384615	0.882943143812709	1990	2015	26	18	0.692307692307692	0.878698224852071	0.692307692307692	34	31	21	10	0.476190476190476	5642	0.0259846726354961
GANDER PH	1	1983	1983	1	6	1	1991	2014	24	2	0.0833333333333333	-376	#F5ED46	1	1983	1983	1	1	1	1	0	60	2	1	2006	2006	1	1	1	1	1	1983	1983	1	1	1	1	1	2	3	2	1	0.5	3	1.38167348292252e-05
CHANDOLA A	1	1983	1983	1	2	1	NA	NA	0	0	0	377	#ED7A5B	0	NA	NA	0	0	0	0	0	0	0	0	NA	NA	0	0	0	0	0	NA	NA	0	0	0	0	0	0	0	0	0	NA	0	0
WISNER S	1	1983	1983	1	2	1	NA	NA	0	0	0	-378	#CDCCB8	0	1983	1983	1	1	1	0	0	0	0	0	NA	NA	0	0	0	0	0	NA	NA	0	0	0	0	0	0	0	0	0	NA	0	0
ISHIKAWA S	1	1983	1983	1	3	1	NA	NA	0	0	0	379	#11CB6B	0	NA	NA	0	0	0	0	0	0	0	0	NA	NA	0	0	0	0	0	NA	NA	0	0	0	0	0	0	0	0	0	NA	0	0
LONERGAN TA	3	1983	1990	8	1	0.375	NA	NA	0	0	0	-380	#D24879	0	NA	NA	0	0	0	0	0	0	0	0	NA	NA	0	0	0	0	0	NA	NA	0	0	0	0	0	0	0	0	0	NA	0	0
KAWAMURA K	1	1983	1983	1	2	1	NA	NA	0	0	0	381	#A1A56E	0	1983	1983	1	1	1	0	0	0	0	0	NA	NA	0	0	0	0	0	NA	NA	0	0	0	0	0	0	0	0	0	NA	0	0
BATYGOV AN	1	1983	1983	1	3	1	NA	NA	0	0	0	-382	#DA0CB4	0	NA	NA	0	0	0	0	0	0	0	0	1992	1992	1	1	1	1	1	NA	NA	0	0	0	0	0	1	1	0	1	Inf	0	0
SIERADZKI J	1	1983	1983	1	1	1	NA	NA	0	0	0	383	#5DE3EA	0	NA	NA	0	0	0	0	0	0	0	0	NA	NA	0	0	0	0	0	NA	NA	0	0	0	0	0	0	0	0	0	NA	0	0
OSTERGAARD D	1	1983	1983	1	2	1	NA	NA	0	0	0	-384	#82CE26	0	NA	NA	0	0	0	0	0	0	0	0	NA	NA	0	0	0	0	0	NA	NA	0	0	0	0	0	0	0	0	0	NA	0	0
SINHA S	1	1983	1983	1	1	1	NA	NA	0	0	0	385	#8FF3FD	0	NA	NA	0	0	0	0	0	0	0	0	NA	NA	0	0	0	0	0	NA	NA	0	0	0	0	0	0	0	0	0	NA	0	0
BENEDITO MA	1	1983	1983	1	5	1	NA	NA	0	0	0	-386	#B27A79	0	NA	NA	0	0	0	0	0	0	0	0	NA	NA	0	0	0	0	0	1983	1983	1	1	1	1	1	1	2	2	0	0	0	0
MARKS V	2	1983	1987	5	3.5	0.4	NA	NA	0	0	0	387	#21C9CB	1	1983	1987	5	2	0.4	1	0	61	2	1	NA	NA	0	0	0	0	0	1987	1987	1	1	1	2.5	0.5	1	1	1	0	0	2	9.21115655281677e-06
SEBAOUN J	1	1983	1983	1	5	1	NA	NA	0	0	0	-388	#0B2649	0	NA	NA	0	0	0	0	0	0	0	0	NA	NA	0	0	0	0	0	1983	1983	1	1	1	1	1	1	2	2	0	0	0	0
KRIEGER DT	1	1983	1983	1	4	1	1977	1977	1	1	1	389	#863BED	0	NA	NA	0	0	0	0	1	31	1	2	NA	NA	0	0	0	0	0	NA	NA	0	0	0	0	0	0	0	0	0	NA	0	0
SIMPKINS C	1	1983	1983	1	1	1	NA	NA	0	0	0	-390	#37E543	0	NA	NA	0	0	0	0	0	0	0	0	NA	NA	0	0	0	0	0	NA	NA	0	0	0	0	0	0	0	0	0	NA	0	0
VECSEI P	1	1983	1983	1	10	1	NA	NA	0	0	0	391	#EAF675	0	NA	NA	0	0	0	0	0	0	0	0	NA	NA	0	0	0	0	0	1983	1983	1	1	1	1	1	1	3	3	0	0	0	0
DESGREZ P	1	1983	1983	1	8	1	NA	NA	0	0	0	-392	#41234D	0	1983	1983	1	1	1	0	0	0	0	0	NA	NA	0	0	0	0	0	1983	1983	1	1	1	1	1	1	1	1	0	0	0	0
PAULY JE	1	1983	1983	1	1	1	NA	NA	0	0	0	393	#D9E116	0	NA	NA	0	0	0	0	0	0	0	0	NA	NA	0	0	0	0	0	NA	NA	0	0	0	0	0	0	0	0	0	NA	0	0
SACKETT-LUNDEEN L	1	1983	1983	1	4	1	NA	NA	0	0	0	-394	#69777D	0	1983	1983	1	1	1	0	0	0	0	0	1996	2020	25	5	0.2	5	0.2	NA	NA	0	0	0	0	0	5	5	0	5	Inf	0	0
YEN SS	2	1983	1988	6	5.5	0.333333333333333	NA	NA	0	0	0	395	#87A9F1	0	NA	NA	0	0	0	0	0	0	0	0	NA	NA	0	0	0	0	0	1983	1983	1	1	1	3	0.5	1	1	1	0	0	0	0
PLETAN Y	1	1983	1983	1	2	1	NA	NA	0	0	0	-396	#871EB1	0	1983	1983	1	1	1	0	0	0	0	0	NA	NA	0	0	0	0	0	NA	NA	0	0	0	0	0	0	0	0	0	NA	0	0
SUGANO Y	1	1983	1983	1	1	1	NA	NA	0	0	0	397	#7F5CBE	0	NA	NA	0	0	0	0	0	0	0	0	NA	NA	0	0	0	0	0	NA	NA	0	0	0	0	0	0	0	0	0	NA	0	0
DELBARRE F	1	1983	1983	1	3	1	NA	NA	0	0	0	-398	#8FCEFD	0	NA	NA	0	0	0	0	0	0	0	0	NA	NA	0	0	0	0	0	1983	1983	1	1	1	1	1	1	1	1	0	0	0	0
KOSYKH AA	1	1983	1983	1	4	1	NA	NA	0	0	0	399	#703A20	0	NA	NA	0	0	0	0	0	0	0	0	NA	NA	0	0	0	0	0	NA	NA	0	0	0	0	0	0	0	0	0	NA	0	0
NICOLAI A	1	1983	1983	1	4	1	NA	NA	0	0	0	-400	#EAFA35	0	1983	1983	1	1	1	0	0	0	0	0	1990	1990	1	1	1	1	1	1983	1983	1	1	1	1	1	2	3	2	1	0.5	0	0
KREAM J	1	1983	1983	1	6	1	NA	NA	0	0	0	401	#485160	0	NA	NA	0	0	0	0	0	0	0	0	NA	NA	0	0	0	0	0	NA	NA	0	0	0	0	0	0	0	0	0	NA	0	0
DUBURQUE B	1	1983	1983	1	5	1	NA	NA	0	0	0	-402	#CC84F2	0	1983	1983	1	1	1	0	0	0	0	0	NA	NA	0	0	0	0	0	NA	NA	0	0	0	0	0	0	0	0	0	NA	0	0
TATE-OSTROFF B	1	1983	1983	1	4	1	NA	NA	0	0	0	403	#F84B84	0	1983	1983	1	1	1	0	0	0	0	0	NA	NA	0	0	0	0	0	NA	NA	0	0	0	0	0	0	0	0	0	NA	0	0
HOLLINGSWORTH DR	1	1983	1983	1	1	1	NA	NA	0	0	0	-404	#654175	0	NA	NA	0	0	0	0	0	0	0	0	NA	NA	0	0	0	0	0	NA	NA	0	0	0	0	0	0	0	0	0	NA	0	0
YOUNG MW	47	1984	2018	35	3.27659574468085	1.34285714285714	1985	2001	17	3	0.176470588235294	405	#D9A68C	14	1984	2018	35	26	0.742857142857143	14	0	63	32	1	1995	2020	26	20	0.769230769230769	0.425531914893617	0.572831423895254	1984	2018	35	22	0.628571428571429	0.468085106382979	0.468085106382979	42	25	14	11	0.785714285714286	16450	0.0757617626469179
SILVER R	54	1984	2021	38	4.03703703703704	1.42105263157895	1984	2014	31	7	0.225806451612903	-406	#663362	7	1984	2020	37	40	1.08108108108108	7	0	62	8	1	2002	2019	18	8	0.444444444444444	0.148148148148148	0.31275720164609	1994	2021	28	30	1.07142857142857	0.753968253968254	0.555555555555556	38	27	20	7	0.35	10206	0.047004531889024
MERGENHAGEN D	2	1984	1989	6	1	0.333333333333333	1987	1987	1	1	1	407	#057E07	0	NA	NA	0	0	0	0	0	0	0	0	NA	NA	0	0	0	0	0	NA	NA	0	0	0	0	0	0	0	0	0	NA	0	0
BITTMAN EL	11	1984	2019	36	3.27272727272727	0.305555555555556	2007	2007	1	1	1	-408	#2C2130	0	1984	1984	1	1	1	0	0	0	0	0	2001	2001	1	1	1	0.0909090909090909	3.27272727272727	2004	2018	15	6	0.4	1.30909090909091	0.545454545454545	7	4	3	1	0.333333333333333	0	0
MAURIZI CP	2	1984	1984	1	1	2	NA	NA	0	0	0	409	#9AAC17	0	NA	NA	0	0	0	0	0	0	0	0	NA	NA	0	0	0	0	0	NA	NA	0	0	0	0	0	0	0	0	0	NA	0	0
EHRLEIN HJ	1	1984	1984	1	5	1	NA	NA	0	0	0	-410	#69011A	0	NA	NA	0	0	0	0	0	0	0	0	NA	NA	0	0	0	0	0	NA	NA	0	0	0	0	0	0	0	0	0	NA	0	0
SEIFERT G	1	1984	1984	1	3	1	NA	NA	0	0	0	411	#A5E1BD	0	NA	NA	0	0	0	0	0	0	0	0	NA	NA	0	0	0	0	0	NA	NA	0	0	0	0	0	0	0	0	0	NA	0	0
MOSHER K	1	1984	1984	1	2	1	NA	NA	0	0	0	-412	#084C84	0	1984	1984	1	1	1	0	0	0	0	0	NA	NA	0	0	0	0	0	NA	NA	0	0	0	0	0	0	0	0	0	NA	0	0
SWEDLOW JR	1	1984	1984	1	4	1	NA	NA	0	0	0	413	#DBA82E	0	1984	1984	1	1	1	0	0	0	0	0	NA	NA	0	0	0	0	0	NA	NA	0	0	0	0	0	0	0	0	0	NA	0	0
GILBERT LI	2	1984	1989	6	3.5	0.333333333333333	NA	NA	0	0	0	-414	#0A2B8D	0	1989	1989	1	1	1	0	0	0	0	0	NA	NA	0	0	0	0	0	NA	NA	0	0	0	0	0	0	0	0	0	NA	0	0
WOLF H	2	1984	1992	9	4	0.222222222222222	NA	NA	0	0	0	415	#1EFB1D	0	1992	1992	1	1	1	0	0	0	0	0	NA	NA	0	0	0	0	0	NA	NA	0	0	0	0	0	0	0	0	0	NA	0	0
HIROSHIGE C	1	1984	1984	1	1	1	NA	NA	0	0	0	-416	#0A4D5C	0	NA	NA	0	0	0	0	0	0	0	0	NA	NA	0	0	0	0	0	NA	NA	0	0	0	0	0	0	0	0	0	NA	0	0
CARANDENTE F	2	1984	1984	1	1	2	NA	NA	0	0	0	417	#67F48A	0	NA	NA	0	0	0	0	0	0	0	0	NA	NA	0	0	0	0	0	NA	NA	0	0	0	0	0	0	0	0	0	NA	0	0
BROWN MR	1	1984	1984	1	2	1	2018	2018	1	1	1	-418	#AEF08D	0	NA	NA	0	0	0	0	0	0	0	0	NA	NA	0	0	0	0	0	NA	NA	0	0	0	0	0	0	0	0	0	NA	0	0
ROGERS BL	1	1984	1984	1	2	1	NA	NA	0	0	0	419	#D2503C	0	NA	NA	0	0	0	0	0	0	0	0	NA	NA	0	0	0	0	0	NA	NA	0	0	0	0	0	0	0	0	0	NA	0	0
SHYMKO RM	1	1984	1984	1	3	1	NA	NA	0	0	0	-420	#0A0414	0	1984	1984	1	1	1	0	0	0	0	0	1987	1987	1	1	1	1	1	NA	NA	0	0	0	0	0	1	1	0	1	Inf	0	0
WASSMER G	1	1984	1984	1	5	1	NA	NA	0	0	0	421	#61837A	0	1984	1984	1	1	1	0	0	0	0	0	NA	NA	0	0	0	0	0	1984	1984	1	1	1	1	1	1	2	2	0	0	0	0
GROSSBERG S	1	1984	1984	1	2	1	NA	NA	0	0	0	-422	#ED6E89	0	NA	NA	0	0	0	0	0	0	0	0	NA	NA	0	0	0	0	0	NA	NA	0	0	0	0	0	0	0	0	0	NA	0	0
KHOLKUTE SD	1	1984	1984	1	1	1	NA	NA	0	0	0	423	#6634AB	0	NA	NA	0	0	0	0	0	0	0	0	NA	NA	0	0	0	0	0	NA	NA	0	0	0	0	0	0	0	0	0	NA	0	0
SINGER CL	1	1984	1984	1	3	1	NA	NA	0	0	0	-424	#4353E4	1	1984	1984	1	1	1	1	0	64	2	1	NA	NA	0	0	0	0	0	NA	NA	0	0	0	0	0	0	0	0	0	NA	0	0
VLACHAKIS N	1	1984	1984	1	2	1	NA	NA	0	0	0	425	#669CD6	0	NA	NA	0	0	0	0	0	0	0	0	NA	NA	0	0	0	0	0	NA	NA	0	0	0	0	0	0	0	0	0	NA	0	0
ADLER NT	1	1984	1984	1	3	1	NA	NA	0	0	0	-426	#15840A	1	1984	1984	1	1	1	1	0	65	4	1	NA	NA	0	0	0	0	0	NA	NA	0	0	0	0	0	0	0	0	0	NA	0	0
HAHN VON DORSCHE H	1	1984	1984	1	1	1	NA	NA	0	0	0	427	#EBA4E7	0	NA	NA	0	0	0	0	0	0	0	0	NA	NA	0	0	0	0	0	NA	NA	0	0	0	0	0	0	0	0	0	NA	0	0
WR�BLEWSKI S	1	1984	1984	1	3	1	NA	NA	0	0	0	-428	#EE1C46	0	NA	NA	0	0	0	0	0	0	0	0	NA	NA	0	0	0	0	0	NA	NA	0	0	0	0	0	0	0	0	0	NA	0	0
WALKER RF	1	1984	1984	1	1	1	NA	NA	0	0	0	429	#65964C	0	NA	NA	0	0	0	0	0	0	0	0	NA	NA	0	0	0	0	0	NA	NA	0	0	0	0	0	0	0	0	0	NA	0	0
BARDON T	1	1984	1984	1	2	1	NA	NA	0	0	0	-430	#FDCEA1	0	1984	1984	1	1	1	0	0	0	0	0	NA	NA	0	0	0	0	0	NA	NA	0	0	0	0	0	0	0	0	0	NA	0	0
STEFAN H	1	1984	1984	1	1	1	NA	NA	0	0	0	431	#24DCDE	0	NA	NA	0	0	0	0	0	0	0	0	NA	NA	0	0	0	0	0	NA	NA	0	0	0	0	0	0	0	0	0	NA	0	0
SCHOTT B	1	1984	1984	1	6	1	NA	NA	0	0	0	-432	#8FE95D	1	1984	1984	1	1	1	1	0	66	2	1	NA	NA	0	0	0	0	0	1984	1984	1	1	1	1	1	1	1	1	0	0	1	4.60557827640839e-06
BESHARSE JC	20	1985	2011	27	3	0.740740740740741	1983	2016	34	3	0.0882352941176471	433	#05C68D	2	1985	2007	23	15	0.652173913043478	2	1	58	3	2	1996	2007	12	4	0.333333333333333	0.2	0.45	1995	2011	17	4	0.235294117647059	0.317647058823529	0.2	8	10	6	4	0.666666666666667	400	0.00184223131056335
HALL JC	40	1985	2005	21	3.9	1.9047619047619	1993	2007	15	2	0.133333333333333	-434	#D48616	6	1985	2004	20	19	0.95	6	0	67	40	1	1987	2006	20	25	1.25	0.625	0.65625	1986	2004	19	19	1	0.525	0.475	44	22	13	9	0.692307692307692	5280	0.0243174532994363
FLACH D	1	1985	1985	1	3	1	NA	NA	0	0	0	435	#D30515	0	1985	1985	1	1	1	0	0	0	0	0	NA	NA	0	0	0	0	0	NA	NA	0	0	0	0	0	0	0	0	0	NA	0	0
MINORS DS	2	1985	1996	12	1.5	0.166666666666667	1983	1996	14	7	0.5	-436	#163BBB	0	1996	1996	1	1	1	0	1	29	1	2	NA	NA	0	0	0	0	0	NA	NA	0	0	0	0	0	0	0	0	0	NA	0	0
GOLDMAN BD	3	1985	2004	20	2.66666666666667	0.15	1997	1997	1	1	1	437	#04C916	0	1985	1985	1	1	1	0	0	0	0	0	NA	NA	0	0	0	0	0	1985	1985	1	1	1	6.66666666666667	0.333333333333333	1	1	1	0	0	0	0
NAYLOR E	2	1985	1997	13	1	0.153846153846154	2000	2000	1	1	1	-438	#2F1244	0	NA	NA	0	0	0	0	0	0	0	0	NA	NA	0	0	0	0	0	NA	NA	0	0	0	0	0	0	0	0	0	NA	0	0
WIRZ-JUSTICE A	10	1985	2012	28	2	0.357142857142857	1979	2020	42	5	0.119047619047619	439	#A01BDD	1	2005	2005	1	1	1	1	1	37	2	2	1983	2020	38	13	0.342105263157895	1.3	0.957894736842105	2006	2006	1	1	1	2.8	0.1	14	13	1	12	12	130	0.00059872517593309
BARGIELLO TA	1	1985	1985	1	4	1	1984	1984	1	1	1	-440	#6DF95E	0	1985	1985	1	1	1	0	1	63	1	2	1985	1987	3	3	1	3	1	1985	1985	1	1	1	1	1	4	3	2	1	0.5	0	0
SIOPES T	2	1985	2000	16	2.5	0.125	NA	NA	0	0	0	441	#06865D	0	1985	1985	1	1	1	0	0	0	0	0	1988	2006	19	4	0.210526315789474	2	1.68421052631579	2000	2000	1	1	1	8	0.5	5	4	1	3	3	0	0
KOLATA G	2	1985	1985	1	1	2	NA	NA	0	0	0	-442	#C4915B	0	NA	NA	0	0	0	0	0	0	0	0	NA	NA	0	0	0	0	0	NA	NA	0	0	0	0	0	0	0	0	0	NA	0	0
GLYBIN LIA	1	1985	1985	1	1	1	NA	NA	0	0	0	443	#74E961	0	NA	NA	0	0	0	0	0	0	0	0	NA	NA	0	0	0	0	0	NA	NA	0	0	0	0	0	0	0	0	0	NA	0	0
SELVERSTON AI	1	1985	1985	1	2	1	NA	NA	0	0	0	-444	#D3C1B4	0	NA	NA	0	0	0	0	0	0	0	0	NA	NA	0	0	0	0	0	NA	NA	0	0	0	0	0	0	0	0	0	NA	0	0
LUYCKX AS	1	1985	1985	1	2	1	NA	NA	0	0	0	445	#44BEA2	0	NA	NA	0	0	0	0	0	0	0	0	NA	NA	0	0	0	0	0	NA	NA	0	0	0	0	0	0	0	0	0	NA	0	0
LIBERMAN SS	1	1985	1985	1	2	1	NA	NA	0	0	0	-446	#CA9651	0	NA	NA	0	0	0	0	0	0	0	0	NA	NA	0	0	0	0	0	NA	NA	0	0	0	0	0	0	0	0	0	NA	0	0
KUDINOVA VF	1	1985	1985	1	2	1	NA	NA	0	0	0	447	#60451E	0	NA	NA	0	0	0	0	0	0	0	0	NA	NA	0	0	0	0	0	NA	NA	0	0	0	0	0	0	0	0	0	NA	0	0
ROBERT P	1	1985	1985	1	4	1	NA	NA	0	0	0	-448	#336E3A	0	NA	NA	0	0	0	0	0	0	0	0	2004	2011	8	3	0.375	3	0.375	NA	NA	0	0	0	0	0	3	2	0	2	Inf	0	0
SCHMIDT-GOLLWITZER M	1	1985	1985	1	3	1	NA	NA	0	0	0	449	#BFB87C	0	NA	NA	0	0	0	0	0	0	0	0	NA	NA	0	0	0	0	0	NA	NA	0	0	0	0	0	0	0	0	0	NA	0	0
LECOMTE J	1	1985	1985	1	1	1	NA	NA	0	0	0	-450	#9A3E32	0	NA	NA	0	0	0	0	0	0	0	0	NA	NA	0	0	0	0	0	NA	NA	0	0	0	0	0	0	0	0	0	NA	0	0
GJERSTAD L	1	1985	1985	1	2	1	NA	NA	0	0	0	451	#334F6E	0	NA	NA	0	0	0	0	0	0	0	0	NA	NA	0	0	0	0	0	NA	NA	0	0	0	0	0	0	0	0	0	NA	0	0
BOISSIN J	1	1985	1985	1	3	1	NA	NA	0	0	0	-452	#6D435C	0	NA	NA	0	0	0	0	0	0	0	0	NA	NA	0	0	0	0	0	NA	NA	0	0	0	0	0	0	0	0	0	NA	0	0
DEL POZO F	2	1985	1987	3	3.5	0.666666666666667	NA	NA	0	0	0	453	#ADDF05	0	NA	NA	0	0	0	0	0	0	0	0	1982	1982	1	1	1	0.5	1.5	1985	1987	3	2	0.666666666666667	1	1	3	3	2	1	0.5	0	0
PANZRAM G	1	1985	1985	1	2	1	NA	NA	0	0	0	-454	#DD14D5	0	NA	NA	0	0	0	0	0	0	0	0	NA	NA	0	0	0	0	0	NA	NA	0	0	0	0	0	0	0	0	0	NA	0	0
PLOOG D	1	1985	1985	1	6	1	NA	NA	0	0	0	455	#323074	0	NA	NA	0	0	0	0	0	0	0	0	NA	NA	0	0	0	0	0	NA	NA	0	0	0	0	0	0	0	0	0	NA	0	0
SINGER CM	2	1985	1989	5	4	0.4	NA	NA	0	0	0	-456	#AD05E1	0	1985	1985	1	1	1	0	0	0	0	0	1986	1986	1	1	1	0.5	2.5	1985	1989	5	2	0.4	1	1	3	3	2	1	0.5	0	0
MORI H	3	1985	1987	3	6.66666666666667	1	NA	NA	0	0	0	457	#D896D8	0	NA	NA	0	0	0	0	0	0	0	0	2001	2021	21	3	0.142857142857143	1	0.142857142857143	NA	NA	0	0	0	0	0	3	3	0	3	Inf	0	0
ECHASSOUX C	1	1985	1985	1	6	1	NA	NA	0	0	0	-458	#F9B6FF	0	NA	NA	0	0	0	0	0	0	0	0	NA	NA	0	0	0	0	0	NA	NA	0	0	0	0	0	0	0	0	0	NA	0	0
BENZENH�FER U	1	1985	1985	1	2	1	NA	NA	0	0	0	459	#939C3F	0	NA	NA	0	0	0	0	0	0	0	0	NA	NA	0	0	0	0	0	NA	NA	0	0	0	0	0	0	0	0	0	NA	0	0
NICHOLLS TJ	1	1985	1985	1	3	1	NA	NA	0	0	0	-460	#FB47CC	1	1985	1985	1	1	1	1	0	68	6	1	1987	1987	1	1	1	1	1	1985	1985	1	1	1	1	1	2	2	1	1	1	2	9.21115655281677e-06
GEORGOBIANI AA	1	1985	1985	1	3	1	NA	NA	0	0	0	461	#B29662	0	NA	NA	0	0	0	0	0	0	0	0	NA	NA	0	0	0	0	0	NA	NA	0	0	0	0	0	0	0	0	0	NA	0	0
EGDAHL RH	1	1985	1985	1	7	1	NA	NA	0	0	0	-462	#68DB1E	1	1985	1985	1	1	1	1	0	69	2	1	NA	NA	0	0	0	0	0	NA	NA	0	0	0	0	0	0	0	0	0	NA	0	0
KARACAN I	1	1985	1985	1	2	1	NA	NA	0	0	0	463	#8F470C	0	1985	1985	1	1	1	0	0	0	0	0	NA	NA	0	0	0	0	0	NA	NA	0	0	0	0	0	0	0	0	0	NA	0	0
STEPHAN FK	10	1986	2004	19	2.1	0.526315789473684	1998	1998	1	1	1	-464	#4790CD	0	1999	2004	6	5	0.833333333333333	0	0	0	0	0	NA	NA	0	0	0	0	0	2001	2001	1	1	1	1.9	0.1	1	1	1	0	0	0	0
HRUSHESKY WJ	15	1986	2010	25	6.26666666666667	0.6	2009	2009	1	1	1	465	#FA61BC	0	NA	NA	0	0	0	0	0	0	0	0	2001	2010	10	2	0.2	0.133333333333333	0.333333333333333	2005	2009	5	2	0.4	0.666666666666667	0.133333333333333	4	3	1	2	2	0	0
TAKEDA M	18	1986	2021	36	5.72222222222222	0.5	1997	1997	1	1	1	-466	#B56039	1	1986	2009	24	2	0.0833333333333333	1	0	72	2	1	2017	2021	5	6	1.2	0.333333333333333	2.4	2003	2021	19	10	0.526315789473684	1.05263157894737	0.555555555555556	16	11	9	2	0.222222222222222	198	0.00091190449872886
FOLKARD S	4	1986	2008	23	2.75	0.173913043478261	1984	1994	11	4	0.363636363636364	467	#F71A83	0	NA	NA	0	0	0	0	1	29	1	2	1988	1999	12	4	0.333333333333333	1	1.91666666666667	2000	2000	1	1	1	5.75	0.25	5	6	2	4	2	0	0
ALBERS HE	17	1986	2015	30	4.47058823529412	0.566666666666667	1990	2017	28	3	0.107142857142857	-468	#2F7404	4	1997	2015	19	13	0.684210526315789	4	0	70	5	1	2006	2006	1	1	1	0.0588235294117647	1.76470588235294	1997	2015	19	11	0.578947368421053	1.02167182662539	0.647058823529412	12	8	7	1	0.142857142857143	544	0.00250543458236616
JORDAN WP	1	1986	1986	1	3	1	NA	NA	0	0	0	469	#B5A403	0	NA	NA	0	0	0	0	0	0	0	0	NA	NA	0	0	0	0	0	NA	NA	0	0	0	0	0	0	0	0	0	NA	0	0
STARZ KE	2	1986	1990	5	6	0.4	NA	NA	0	0	0	-470	#8C23AB	1	1986	1990	5	2	0.4	1	0	71	2	1	NA	NA	0	0	0	0	0	NA	NA	0	0	0	0	0	0	0	0	0	NA	0	0
KLEIN WH	1	1986	1986	1	2	1	NA	NA	0	0	0	471	#058456	0	NA	NA	0	0	0	0	0	0	0	0	NA	NA	0	0	0	0	0	NA	NA	0	0	0	0	0	0	0	0	0	NA	0	0
ZIELINSKI WJ	1	1986	1986	1	1	1	NA	NA	0	0	0	-472	#2824E3	0	NA	NA	0	0	0	0	0	0	0	0	NA	NA	0	0	0	0	0	NA	NA	0	0	0	0	0	0	0	0	0	NA	0	0
LOSEE-OLSON S	3	1986	1988	3	2	1	NA	NA	0	0	0	473	#2884A5	0	1986	1988	3	3	1	0	0	0	0	0	NA	NA	0	0	0	0	0	NA	NA	0	0	0	0	0	0	0	0	0	NA	0	0
ALEINIKOV VK	1	1986	1986	1	2	1	NA	NA	0	0	0	-474	#121440	0	NA	NA	0	0	0	0	0	0	0	0	NA	NA	0	0	0	0	0	NA	NA	0	0	0	0	0	0	0	0	0	NA	0	0
COLEMAN GJ	1	1986	1986	1	3	1	NA	NA	0	0	0	475	#138E4A	0	NA	NA	0	0	0	0	0	0	0	0	NA	NA	0	0	0	0	0	1986	1986	1	1	1	1	1	1	1	1	0	0	0	0
LEHRER S	2	1986	2015	30	1	0.0666666666666667	NA	NA	0	0	0	-476	#354AA2	0	NA	NA	0	0	0	0	0	0	0	0	NA	NA	0	0	0	0	0	NA	NA	0	0	0	0	0	0	0	0	0	NA	0	0
BURNSIDE B	2	1986	1990	5	3	0.4	NA	NA	0	0	0	477	#5381E0	0	NA	NA	0	0	0	0	0	0	0	0	NA	NA	0	0	0	0	0	NA	NA	0	0	0	0	0	0	0	0	0	NA	0	0
WHITEHEAD WE	1	1986	1986	1	2	1	NA	NA	0	0	0	-478	#1EEB89	0	NA	NA	0	0	0	0	0	0	0	0	NA	NA	0	0	0	0	0	NA	NA	0	0	0	0	0	0	0	0	0	NA	0	0
OMAE T	2	1986	1990	5	8.5	0.4	NA	NA	0	0	0	479	#03D7A8	0	1986	1986	1	1	1	0	0	0	0	0	NA	NA	0	0	0	0	0	1986	1990	5	2	0.4	1	1	2	4	4	0	0	0	0
KRAUSS GL	1	1986	1986	1	7	1	NA	NA	0	0	0	-480	#666318	0	1986	1986	1	1	1	0	0	0	0	0	NA	NA	0	0	0	0	0	1986	1986	1	1	1	1	1	1	2	2	0	0	0	0
GARRELLY L	1	1986	1986	1	4	1	NA	NA	0	0	0	481	#9A420E	0	NA	NA	0	0	0	0	0	0	0	0	NA	NA	0	0	0	0	0	NA	NA	0	0	0	0	0	0	0	0	0	NA	0	0
EGGENA P	1	1986	1986	1	7	1	NA	NA	0	0	0	-482	#F4A73F	0	NA	NA	0	0	0	0	0	0	0	0	NA	NA	0	0	0	0	0	NA	NA	0	0	0	0	0	0	0	0	0	NA	0	0
TAKII O	1	1986	1986	1	1	1	NA	NA	0	0	0	483	#0AB42E	0	NA	NA	0	0	0	0	0	0	0	0	NA	NA	0	0	0	0	0	NA	NA	0	0	0	0	0	0	0	0	0	NA	0	0
VRIEND J	1	1986	1986	1	3	1	2015	2015	1	1	1	-484	#02FB94	0	NA	NA	0	0	0	0	0	0	0	0	NA	NA	0	0	0	0	0	NA	NA	0	0	0	0	0	0	0	0	0	NA	0	0
GUPTA D	1	1986	1986	1	1	1	NA	NA	0	0	0	485	#DCE181	0	NA	NA	0	0	0	0	0	0	0	0	NA	NA	0	0	0	0	0	NA	NA	0	0	0	0	0	0	0	0	0	NA	0	0
BALTHAZART J	1	1986	1986	1	3	1	NA	NA	0	0	0	-486	#0CEF15	0	NA	NA	0	0	0	0	0	0	0	0	NA	NA	0	0	0	0	0	NA	NA	0	0	0	0	0	0	0	0	0	NA	0	0
KALRA SP	1	1986	1986	1	2	1	NA	NA	0	0	0	487	#ACA26C	0	NA	NA	0	0	0	0	0	0	0	0	NA	NA	0	0	0	0	0	NA	NA	0	0	0	0	0	0	0	0	0	NA	0	0
ROSBASH M	74	1987	2021	35	4.45945945945946	2.11428571428571	1985	2007	23	4	0.173913043478261	-488	#30A9F4	10	1987	2014	28	25	0.892857142857143	10	1	67	23	2	1986	2021	36	27	0.75	0.364864864864865	0.35472972972973	1987	2021	35	39	1.11428571428571	0.527027027027027	0.527027027027027	66	38	24	14	0.583333333333333	28120	0.129508861132604
KIPPERT F	4	1987	2001	15	1.25	0.266666666666667	1995	2002	8	2	0.25	489	#260406	1	1987	1987	1	1	1	1	0	79	3	1	NA	NA	0	0	0	0	0	NA	NA	0	0	0	0	0	0	0	0	0	NA	0	0
MILETTE JJ	1	1987	1987	1	6	1	NA	NA	0	0	0	-490	#96DDFE	0	1987	1987	1	1	1	0	0	0	0	0	NA	NA	0	0	0	0	0	1987	1987	1	1	1	1	1	1	1	1	0	0	0	0
TOUITOU Y	19	1987	2017	31	2.21052631578947	0.612903225806452	1978	2020	43	9	0.209302325581395	491	#0816E5	2	1995	2017	23	6	0.260869565217391	2	1	7	3	2	1976	2018	43	17	0.395348837209302	0.894736842105263	0.645042839657283	1995	2017	23	3	0.130434782608696	0.212814645308924	0.157894736842105	20	16	2	14	7	608	0.0028001915920563
FOLLETT BK	5	1987	2015	29	2.6	0.172413793103448	1985	1992	8	2	0.25	-492	#A69008	1	1996	1996	1	1	1	1	1	68	5	2	NA	NA	0	0	0	0	0	1987	1987	1	2	2	11.6	0.4	2	2	2	0	0	10	4.60557827640839e-05
GOTO K	2	1987	2007	21	2.5	0.0952380952380952	1985	2017	33	4	0.121212121212121	493	#997AB7	0	1987	1987	1	1	1	0	1	6	1	3	2009	2020	12	3	0.25	1.5	2.625	1987	1987	1	1	1	10.5	0.5	4	4	1	3	3	0	0
RINGO JM	2	1987	1989	3	3	0.666666666666667	NA	NA	0	0	0	-494	#4D9D1B	0	NA	NA	0	0	0	0	0	0	0	0	NA	NA	0	0	0	0	0	1989	1989	1	1	1	1.5	0.5	1	1	1	0	0	0	0
KIMURA F	11	1987	2003	17	3.72727272727273	0.647058823529412	NA	NA	0	0	0	495	#E13962	1	2000	2001	2	5	2.5	1	0	73	2	1	NA	NA	0	0	0	0	0	2000	2001	2	5	2.5	3.86363636363636	0.454545454545455	5	2	2	0	0	22	0.000101322722080984
LOSEE-OLSON SH	1	1987	1987	1	2	1	NA	NA	0	0	0	-496	#5F1B2C	0	1987	1987	1	1	1	0	0	0	0	0	NA	NA	0	0	0	0	0	NA	NA	0	0	0	0	0	0	0	0	0	NA	0	0
BRALY PS	2	1987	1987	1	3	2	NA	NA	0	0	0	497	#54AC73	0	1987	1987	1	2	2	0	0	0	0	0	NA	NA	0	0	0	0	0	1987	1987	1	1	1	0.5	0.5	1	1	1	0	0	0	0
SATTER RL	2	1987	1989	3	3.5	0.666666666666667	1977	1977	1	1	1	-498	#3AC08E	0	NA	NA	0	0	0	0	1	26	1	2	1976	1976	1	1	1	0.5	1.5	1987	1989	3	2	0.666666666666667	1	1	3	2	1	1	1	0	0
NATELSON BH	3	1987	1990	4	3	0.75	NA	NA	0	0	0	499	#9CBB28	1	1987	1987	1	1	1	1	0	80	2	1	NA	NA	0	0	0	0	0	NA	NA	0	0	0	0	0	0	0	0	0	NA	0	0
POWERS MK	1	1987	1987	1	2	1	1991	1991	1	1	1	-500	#57D94A	0	NA	NA	0	0	0	0	0	0	0	0	NA	NA	0	0	0	0	0	NA	NA	0	0	0	0	0	0	0	0	0	NA	0	0
CALABAN M	2	1987	1987	1	2	2	NA	NA	0	0	0	501	#BBD6C1	0	1987	1987	1	2	2	0	0	0	0	0	NA	NA	0	0	0	0	0	NA	NA	0	0	0	0	0	0	0	0	0	NA	0	0
SAITO T	2	1987	2015	29	2.5	0.0689655172413793	2004	2013	10	2	0.2	-502	#88D806	0	1987	1987	1	1	1	0	0	0	0	0	2004	2010	7	3	0.428571428571429	1.5	6.21428571428571	1987	1987	1	1	1	14.5	0.5	4	4	1	3	3	0	0
THOSS F	1	1987	1987	1	2	1	NA	NA	0	0	0	503	#7F4EF7	0	NA	NA	0	0	0	0	0	0	0	0	NA	NA	0	0	0	0	0	NA	NA	0	0	0	0	0	0	0	0	0	NA	0	0
DRUCKER-COLIN R	1	1987	1987	1	2	1	NA	NA	0	0	0	-504	#96FB4E	1	1987	1987	1	1	1	1	0	74	5	1	NA	NA	0	0	0	0	0	NA	NA	0	0	0	0	0	0	0	0	0	NA	0	0
DURAN A	1	1987	1987	1	2	1	NA	NA	0	0	0	505	#D2A47B	0	NA	NA	0	0	0	0	0	0	0	0	NA	NA	0	0	0	0	0	NA	NA	0	0	0	0	0	0	0	0	0	NA	0	0
DARCOURT G	2	1987	1992	6	5.5	0.333333333333333	NA	NA	0	0	0	-506	#BF28E4	0	NA	NA	0	0	0	0	0	0	0	0	NA	NA	0	0	0	0	0	1992	1992	1	1	1	3	0.5	1	1	1	0	0	0	0
JAROSZ D	1	1987	1987	1	2	1	NA	NA	0	0	0	507	#04914A	0	NA	NA	0	0	0	0	0	0	0	0	NA	NA	0	0	0	0	0	NA	NA	0	0	0	0	0	0	0	0	0	NA	0	0
SHIRAKAWA T	1	1987	1987	1	1	1	2000	2000	1	1	1	-508	#0E0A4F	0	NA	NA	0	0	0	0	0	0	0	0	NA	NA	0	0	0	0	0	NA	NA	0	0	0	0	0	0	0	0	0	NA	0	0
MERGENHAGEN E	1	1987	1987	1	2	1	NA	NA	0	0	0	509	#E106B1	0	1987	1987	1	1	1	0	0	0	0	0	NA	NA	0	0	0	0	0	NA	NA	0	0	0	0	0	0	0	0	0	NA	0	0
NARANG RK	1	1987	1987	1	4	1	NA	NA	0	0	0	-510	#8627F1	0	NA	NA	0	0	0	0	0	0	0	0	NA	NA	0	0	0	0	0	1987	1987	1	1	1	1	1	1	1	1	0	0	0	0
QUENEAU P	1	1987	1987	1	6	1	NA	NA	0	0	0	511	#B3561E	1	1987	1987	1	1	1	1	0	76	2	1	NA	NA	0	0	0	0	0	NA	NA	0	0	0	0	0	0	0	0	0	NA	0	0
MALEEVA A	1	1987	1987	1	2	1	NA	NA	0	0	0	-512	#2D00BA	0	NA	NA	0	0	0	0	0	0	0	0	NA	NA	0	0	0	0	0	NA	NA	0	0	0	0	0	0	0	0	0	NA	0	0
TAKAMURA T	1	1987	1987	1	2	1	NA	NA	0	0	0	513	#841E1B	0	1987	1987	1	1	1	0	0	0	0	0	NA	NA	0	0	0	0	0	NA	NA	0	0	0	0	0	0	0	0	0	NA	0	0
D'ABBONDIO D	1	1987	1987	1	4	1	NA	NA	0	0	0	-514	#465716	0	NA	NA	0	0	0	0	0	0	0	0	NA	NA	0	0	0	0	0	NA	NA	0	0	0	0	0	0	0	0	0	NA	0	0
LABRECQUE G	2	1987	2007	21	2	0.0952380952380952	NA	NA	0	0	0	515	#853788	1	1987	1987	1	1	1	1	0	78	2	1	NA	NA	0	0	0	0	0	NA	NA	0	0	0	0	0	0	0	0	0	NA	0	0
EGNER DA	1	1987	1987	1	2	1	NA	NA	0	0	0	-516	#FDD013	0	NA	NA	0	0	0	0	0	0	0	0	NA	NA	0	0	0	0	0	NA	NA	0	0	0	0	0	0	0	0	0	NA	0	0
HELDMAIER G	1	1987	1987	1	3	1	NA	NA	0	0	0	517	#21D0D2	1	1987	1987	1	1	1	1	0	77	2	1	NA	NA	0	0	0	0	0	NA	NA	0	0	0	0	0	0	0	0	0	NA	0	0
MIRMIRAN M	1	1987	1987	1	5	1	1991	2000	10	6	0.6	-518	#AD9E6E	0	NA	NA	0	0	0	0	0	0	0	0	1990	1994	5	2	0.4	2	0.4	1987	1987	1	1	1	1	1	3	3	2	1	0.5	0	0
MCINTOSH TK	1	1987	1987	1	1	1	1985	1985	1	1	1	519	#715624	0	NA	NA	0	0	0	0	1	69	1	2	NA	NA	0	0	0	0	0	NA	NA	0	0	0	0	0	0	0	0	0	NA	0	0
DE MONTIGNY C	1	1987	1987	1	2	1	NA	NA	0	0	0	-520	#B44BDE	0	NA	NA	0	0	0	0	0	0	0	0	NA	NA	0	0	0	0	0	NA	NA	0	0	0	0	0	0	0	0	0	NA	0	0
LONGO LD	1	1987	1987	1	2	1	NA	NA	0	0	0	521	#87AD7E	1	1987	1987	1	1	1	1	0	75	2	1	NA	NA	0	0	0	0	0	NA	NA	0	0	0	0	0	0	0	0	0	NA	0	0
MCCARTY R	1	1987	1987	1	3	1	NA	NA	0	0	0	-522	#3E7A2E	0	NA	NA	0	0	0	0	0	0	0	0	NA	NA	0	0	0	0	0	NA	NA	0	0	0	0	0	0	0	0	0	NA	0	0
UPTON RA	1	1987	1987	1	5	1	NA	NA	0	0	0	523	#E53C7C	0	NA	NA	0	0	0	0	0	0	0	0	NA	NA	0	0	0	0	0	NA	NA	0	0	0	0	0	0	0	0	0	NA	0	0
SPIC�K V	1	1987	1987	1	4	1	NA	NA	0	0	0	-524	#4551E0	0	NA	NA	0	0	0	0	0	0	0	0	NA	NA	0	0	0	0	0	NA	NA	0	0	0	0	0	0	0	0	0	NA	0	0
BAKER HD	1	1987	1987	1	2	1	NA	NA	0	0	0	525	#68F665	0	NA	NA	0	0	0	0	0	0	0	0	NA	NA	0	0	0	0	0	NA	NA	0	0	0	0	0	0	0	0	0	NA	0	0
SHIBATA R	1	1987	1987	1	3	1	NA	NA	0	0	0	-526	#785766	0	NA	NA	0	0	0	0	0	0	0	0	NA	NA	0	0	0	0	0	NA	NA	0	0	0	0	0	0	0	0	0	NA	0	0
KONDO T	38	1988	2020	33	4.65789473684211	1.15151515151515	1991	2000	10	8	0.8	527	#D7BB4A	5	1992	2010	19	16	0.842105263157895	5	0	81	6	1	1991	2019	29	37	1.27586206896552	0.973684210526316	1.10798548094374	1995	2020	26	24	0.923076923076923	0.801619433198381	0.631578947368421	61	26	12	14	1.16666666666667	4940	0.0227515566854574
CASHMORE AR	3	1988	2003	16	4.33333333333333	0.1875	NA	NA	0	0	0	-528	#0C125B	2	1988	2001	14	2	0.142857142857143	2	0	82	3	1	NA	NA	0	0	0	0	0	NA	NA	0	0	0	0	0	0	0	0	0	NA	0	0
PIECHULLA B	9	1988	2007	20	2.55555555555556	0.45	1998	1998	1	1	1	529	#D5311E	0	NA	NA	0	0	0	0	0	0	0	0	NA	NA	0	0	0	0	0	NA	NA	0	0	0	0	0	0	0	0	0	NA	0	0
VAN CAUTER E	9	1988	2017	30	5.44444444444444	0.3	1975	1994	20	4	0.2	-530	#A78375	3	1990	2017	28	7	0.25	3	1	23	4	2	1982	2019	38	5	0.131578947368421	0.555555555555556	0.43859649122807	1990	2017	28	6	0.214285714285714	0.714285714285714	0.666666666666667	11	12	7	5	0.714285714285714	324	0.00149220736155632
HONMA S	21	1988	2021	34	3.57142857142857	0.617647058823529	1991	2012	22	7	0.318181818181818	531	#AFADAF	0	1988	2013	26	6	0.230769230769231	0	0	0	0	0	1986	2019	34	68	2	3.23809523809524	3.23809523809524	1991	2021	31	15	0.483870967741935	0.783410138248848	0.714285714285714	83	26	8	18	2.25	0	0
RIVKEES SA	9	1988	2004	17	1.33333333333333	0.529411764705882	1990	2004	15	6	0.4	-532	#3415C5	1	1988	1999	12	2	0.166666666666667	1	0	84	2	1	1992	1992	1	1	1	0.111111111111111	1.88888888888889	1988	1988	1	1	1	1.88888888888889	0.111111111111111	2	2	1	1	1	18	8.29004089753509e-05
BARRETT RK	1	1988	1988	1	3	1	NA	NA	0	0	0	533	#D07B66	0	1988	1988	1	1	1	0	0	0	0	0	NA	NA	0	0	0	0	0	1988	1988	1	1	1	1	1	1	1	1	0	0	0	0
VAN REETH O	13	1988	2004	17	3.76923076923077	0.764705882352941	1987	2002	16	13	0.8125	-534	#CB737F	0	1988	2004	17	6	0.352941176470588	0	1	43	1	2	1993	1999	7	5	0.714285714285714	0.384615384615385	0.934065934065934	1994	2004	11	4	0.363636363636364	0.475524475524476	0.307692307692308	9	7	4	3	0.75	0	0
EGUCHI E	2	1988	2003	16	4	0.125	NA	NA	0	0	0	535	#7164E7	0	NA	NA	0	0	0	0	0	0	0	0	NA	NA	0	0	0	0	0	1988	2003	16	2	0.125	1	1	2	2	2	0	0	0	0
MONK TH	3	1988	1991	4	1.33333333333333	0.75	1983	2009	27	5	0.185185185185185	-536	#100051	0	NA	NA	0	0	0	0	1	60	1	2	NA	NA	0	0	0	0	0	NA	NA	0	0	0	0	0	0	0	0	0	NA	0	0
WALLRAFF HG	1	1988	1988	1	2	1	NA	NA	0	0	0	537	#4B89C8	0	NA	NA	0	0	0	0	0	0	0	0	NA	NA	0	0	0	0	0	NA	NA	0	0	0	0	0	0	0	0	0	NA	0	0
MORIN LP	11	1988	2013	26	2.36363636363636	0.423076923076923	1995	2006	12	6	0.5	-538	#E8F08E	2	1998	2003	6	4	0.666666666666667	2	0	83	3	1	1996	1996	1	1	1	0.0909090909090909	2.36363636363636	1988	2008	21	2	0.0952380952380952	0.225108225108225	0.181818181818182	3	4	3	1	0.333333333333333	88	0.000405290888323938
BERENT MD	1	1988	1988	1	2	1	NA	NA	0	0	0	539	#7A5CA0	0	1988	1988	1	1	1	0	0	0	0	0	NA	NA	0	0	0	0	0	NA	NA	0	0	0	0	0	0	0	0	0	NA	0	0
RENNINGER GH	1	1988	1988	1	2	1	1989	1989	1	1	1	-540	#4C81DC	0	1988	1988	1	1	1	0	0	0	0	0	NA	NA	0	0	0	0	0	NA	NA	0	0	0	0	0	0	0	0	0	NA	0	0
JOUVET M	2	1988	1994	7	1.5	0.285714285714286	NA	NA	0	0	0	541	#C86B94	1	1988	1988	1	1	1	1	0	85	3	1	NA	NA	0	0	0	0	0	NA	NA	0	0	0	0	0	0	0	0	0	NA	0	0
KUPFER DJ	5	1988	1999	12	4.8	0.416666666666667	NA	NA	0	0	0	-542	#8B5F60	1	1990	1999	10	3	0.3	1	0	88	2	1	1990	2009	20	3	0.15	0.6	0.36	NA	NA	0	0	0	0	0	3	3	0	3	Inf	15	6.90836741461258e-05
SIMMONS L	2	1988	1990	3	3	0.666666666666667	NA	NA	0	0	0	543	#DBE4BD	0	NA	NA	0	0	0	0	0	0	0	0	NA	NA	0	0	0	0	0	NA	NA	0	0	0	0	0	0	0	0	0	NA	0	0
EICHNER ER	4	1988	2020	33	1	0.121212121212121	NA	NA	0	0	0	-544	#F162A4	0	NA	NA	0	0	0	0	0	0	0	0	NA	NA	0	0	0	0	0	NA	NA	0	0	0	0	0	0	0	0	0	NA	0	0
BERESFORD CH	1	1988	1988	1	1	1	NA	NA	0	0	0	545	#BEAEC0	0	NA	NA	0	0	0	0	0	0	0	0	NA	NA	0	0	0	0	0	NA	NA	0	0	0	0	0	0	0	0	0	NA	0	0
VELASCO F	1	1988	1988	1	6	1	NA	NA	0	0	0	-546	#DAF195	0	NA	NA	0	0	0	0	0	0	0	0	NA	NA	0	0	0	0	0	1988	1988	1	1	1	1	1	1	1	1	0	0	0	0
POWELL EW	1	1988	1988	1	1	1	NA	NA	0	0	0	547	#7CAD95	0	NA	NA	0	0	0	0	0	0	0	0	NA	NA	0	0	0	0	0	NA	NA	0	0	0	0	0	0	0	0	0	NA	0	0
STEVENS JR	1	1988	1988	1	2	1	NA	NA	0	0	0	-548	#969872	0	NA	NA	0	0	0	0	0	0	0	0	NA	NA	0	0	0	0	0	NA	NA	0	0	0	0	0	0	0	0	0	NA	0	0
LONDON ED	1	1988	1988	1	4	1	NA	NA	0	0	0	549	#928984	1	1988	1988	1	1	1	1	0	86	2	1	NA	NA	0	0	0	0	0	NA	NA	0	0	0	0	0	0	0	0	0	NA	0	0
PIGNAL N	1	1988	1988	1	1	1	NA	NA	0	0	0	-550	#B8726B	0	NA	NA	0	0	0	0	0	0	0	0	NA	NA	0	0	0	0	0	NA	NA	0	0	0	0	0	0	0	0	0	NA	0	0
TSANEV A	1	1988	1988	1	3	1	NA	NA	0	0	0	551	#1CC5CA	0	NA	NA	0	0	0	0	0	0	0	0	NA	NA	0	0	0	0	0	NA	NA	0	0	0	0	0	0	0	0	0	NA	0	0
MAJZOUB JA	1	1988	1988	1	4	1	NA	NA	0	0	0	-552	#70A282	0	NA	NA	0	0	0	0	0	0	0	0	NA	NA	0	0	0	0	0	1988	1988	1	1	1	1	1	1	1	1	0	0	0	0
KASAHARA Y	1	1988	1988	1	7	1	NA	NA	0	0	0	553	#A2533C	0	NA	NA	0	0	0	0	0	0	0	0	NA	NA	0	0	0	0	0	1988	1988	1	1	1	1	1	1	1	1	0	0	0	0
MONTANARI L	1	1988	1988	1	2	1	NA	NA	0	0	0	-554	#FD0339	1	1988	1988	1	1	1	1	0	87	2	1	NA	NA	0	0	0	0	0	NA	NA	0	0	0	0	0	0	0	0	0	NA	0	0
RUTENFRANZ J	1	1988	1988	1	8	1	NA	NA	0	0	0	555	#FE50DB	0	NA	NA	0	0	0	0	0	0	0	0	NA	NA	0	0	0	0	0	NA	NA	0	0	0	0	0	0	0	0	0	NA	0	0
KAPRIO J	1	1988	1988	1	6	1	NA	NA	0	0	0	-556	#A2CE9D	0	NA	NA	0	0	0	0	0	0	0	0	NA	NA	0	0	0	0	0	NA	NA	0	0	0	0	0	0	0	0	0	NA	0	0
AKERSTEDT T	1	1988	1988	1	7	1	1981	1981	1	1	1	557	#752E93	0	NA	NA	0	0	0	0	1	50	1	2	1996	2008	13	2	0.153846153846154	2	0.153846153846154	1988	1988	1	1	1	1	1	3	5	3	2	0.666666666666667	0	0
READEY MA	1	1988	1988	1	5	1	NA	NA	0	0	0	-558	#732D04	0	NA	NA	0	0	0	0	0	0	0	0	NA	NA	0	0	0	0	0	NA	NA	0	0	0	0	0	0	0	0	0	NA	0	0
TURNER P	1	1988	1988	1	5	1	NA	NA	0	0	0	559	#8E1C5D	0	NA	NA	0	0	0	0	0	0	0	0	NA	NA	0	0	0	0	0	NA	NA	0	0	0	0	0	0	0	0	0	NA	0	0
SUNDERMAN FW JR	1	1988	1988	1	2	1	NA	NA	0	0	0	-560	#C76D7F	0	NA	NA	0	0	0	0	0	0	0	0	NA	NA	0	0	0	0	0	NA	NA	0	0	0	0	0	0	0	0	0	NA	0	0
DUBACH MD	1	1988	1988	1	2	1	NA	NA	0	0	0	561	#E65E43	0	NA	NA	0	0	0	0	0	0	0	0	NA	NA	0	0	0	0	0	NA	NA	0	0	0	0	0	0	0	0	0	NA	0	0
FURUKAWA CT	1	1988	1988	1	4	1	NA	NA	0	0	0	-562	#837994	0	NA	NA	0	0	0	0	0	0	0	0	NA	NA	0	0	0	0	0	NA	NA	0	0	0	0	0	0	0	0	0	NA	0	0
DUNLAP JC	74	1989	2020	32	4.12162162162162	2.3125	1981	2018	38	12	0.315789473684211	563	#08123E	9	1989	2018	30	30	1	9	1	4	13	2	1982	2020	39	31	0.794871794871795	0.418918918918919	0.343728343728344	1994	2020	27	53	1.96296296296296	0.848848848848849	0.716216216216216	84	30	13	17	1.30769230769231	19980	0.0920194539626396
CZEISLER CA	27	1989	2015	27	4.33333333333333	1	1981	2000	20	5	0.25	-564	#984E2C	8	1989	2015	27	20	0.740740740740741	8	1	48	14	2	1981	2021	41	19	0.463414634146341	0.703703703703704	0.463414634146341	1991	2015	25	18	0.72	0.72	0.666666666666667	37	21	10	11	1.1	4536	0.0208909030617884
REPPERT SM	58	1989	2016	28	3.67241379310345	2.07142857142857	1981	2018	38	18	0.473684210526316	565	#0A73A6	7	1989	2013	25	29	1.16	7	1	46	10	2	1983	2016	34	11	0.323529411764706	0.189655172413793	0.156186612576065	1990	2016	27	26	0.962962962962963	0.464878671775223	0.448275862068966	37	29	21	8	0.380952380952381	11774	0.0542260786264323
CHUA NH	8	1989	2017	29	3.75	0.275862068965517	NA	NA	0	0	0	-566	#631B18	1	2009	2017	9	2	0.222222222222222	1	0	92	2	1	1992	2010	19	5	0.263157894736842	0.625	0.953947368421053	2007	2012	6	2	0.333333333333333	1.20833333333333	0.25	7	5	2	3	1.5	40	0.000184223131056335
GILLETTE MU	35	1989	2020	32	4.54285714285714	1.09375	1995	2005	11	5	0.454545454545455	567	#85386B	5	1989	2013	25	16	0.64	5	0	89	8	1	1991	2013	23	8	0.347826086956522	0.228571428571429	0.318012422360248	1994	2019	26	15	0.576923076923077	0.527472527472527	0.428571428571429	23	17	12	5	0.416666666666667	2975	0.0137015953723149
MROSOVSKY N	16	1989	2006	18	2.375	0.888888888888889	1992	2005	14	4	0.285714285714286	-568	#94DBED	2	1989	2006	18	7	0.388888888888889	2	0	91	4	1	1999	2003	5	3	0.6	0.1875	0.675	1996	2005	10	4	0.4	0.45	0.25	7	7	4	3	0.75	224	0.00103164953391548
BRUNNARIUS J	1	1989	1989	1	2	1	NA	NA	0	0	0	569	#B1F234	0	NA	NA	0	0	0	0	0	0	0	0	NA	NA	0	0	0	0	0	NA	NA	0	0	0	0	0	0	0	0	0	NA	0	0
SULZMAN FM	1	1989	1989	1	3	1	1982	1984	3	2	0.666666666666667	-570	#6C25F1	0	NA	NA	0	0	0	0	1	9	1	2	1974	1995	22	3	0.136363636363636	3	0.136363636363636	1989	1989	1	1	1	1	1	4	3	1	2	2	0	0
KLINKER L	1	1989	1989	1	1	1	NA	NA	0	0	0	571	#596C28	0	NA	NA	0	0	0	0	0	0	0	0	NA	NA	0	0	0	0	0	NA	NA	0	0	0	0	0	0	0	0	0	NA	0	0
WOLLNIK F	4	1989	2014	26	3	0.153846153846154	1995	1995	1	2	2	-572	#6BBACD	1	2006	2014	9	2	0.222222222222222	1	0	90	2	1	1994	2004	11	2	0.181818181818182	0.5	1.18181818181818	2006	2007	2	2	1	6.5	0.5	4	5	3	2	0.666666666666667	20	9.21115655281677e-05
AVSEENKO NV	1	1989	1989	1	3	1	NA	NA	0	0	0	573	#A0ED4F	0	NA	NA	0	0	0	0	0	0	0	0	NA	NA	0	0	0	0	0	NA	NA	0	0	0	0	0	0	0	0	0	NA	0	0
WILLIAMS JM	1	1989	1989	1	2	1	NA	NA	0	0	0	-574	#DE553D	0	NA	NA	0	0	0	0	0	0	0	0	NA	NA	0	0	0	0	0	NA	NA	0	0	0	0	0	0	0	0	0	NA	0	0
MAYWOOD E	1	1989	1989	1	3	1	NA	NA	0	0	0	575	#8206A2	1	1989	1989	1	1	1	1	0	93	9	1	2009	2009	1	1	1	1	1	NA	NA	0	0	0	0	0	1	1	0	1	Inf	1	4.60557827640839e-06
ALLEVA JJ	1	1989	1989	1	1	1	1971	2002	32	3	0.09375	-576	#CB17AD	0	NA	NA	0	0	0	0	1	10	1	2	NA	NA	0	0	0	0	0	NA	NA	0	0	0	0	0	0	0	0	0	NA	0	0
DAGHESTANI AN	1	1989	1989	1	2	1	NA	NA	0	0	0	577	#7B686B	0	NA	NA	0	0	0	0	0	0	0	0	NA	NA	0	0	0	0	0	NA	NA	0	0	0	0	0	0	0	0	0	NA	0	0
FARRELL CA	1	1989	1989	1	3	1	NA	NA	0	0	0	-578	#271C31	0	1989	1989	1	1	1	0	0	0	0	0	NA	NA	0	0	0	0	0	NA	NA	0	0	0	0	0	0	0	0	0	NA	0	0
NADSTAWEK R	1	1989	1989	1	3	1	NA	NA	0	0	0	579	#ED48C3	0	NA	NA	0	0	0	0	0	0	0	0	NA	NA	0	0	0	0	0	NA	NA	0	0	0	0	0	0	0	0	0	NA	0	0
ROMERO A	1	1989	1989	1	6	1	NA	NA	0	0	0	-580	#B86DEB	0	NA	NA	0	0	0	0	0	0	0	0	2005	2021	17	2	0.117647058823529	2	0.117647058823529	NA	NA	0	0	0	0	0	2	2	0	2	Inf	0	0
WILLIAMS LM	2	1989	1998	10	3	0.2	NA	NA	0	0	0	581	#290274	1	1989	1989	1	1	1	1	0	94	2	1	NA	NA	0	0	0	0	0	NA	NA	0	0	0	0	0	0	0	0	0	NA	0	0
KOSTIC D	1	1989	1989	1	5	1	NA	NA	0	0	0	-582	#E4E575	0	NA	NA	0	0	0	0	0	0	0	0	NA	NA	0	0	0	0	0	NA	NA	0	0	0	0	0	0	0	0	0	NA	0	0
LECONTE P	1	1989	1989	1	1	1	NA	NA	0	0	0	583	#560067	0	NA	NA	0	0	0	0	0	0	0	0	NA	NA	0	0	0	0	0	NA	NA	0	0	0	0	0	0	0	0	0	NA	0	0
STEVENSON JS	1	1989	1989	1	3	1	NA	NA	0	0	0	-584	#EB7AC2	0	NA	NA	0	0	0	0	0	0	0	0	NA	NA	0	0	0	0	0	NA	NA	0	0	0	0	0	0	0	0	0	NA	0	0
DECKER M	1	1989	1989	1	5	1	NA	NA	0	0	0	585	#4C4525	0	NA	NA	0	0	0	0	0	0	0	0	NA	NA	0	0	0	0	0	1989	1989	1	1	1	1	1	1	1	1	0	0	0	0
ARGYROUDI-AKOYUNOGLOU J	1	1989	1989	1	3	1	NA	NA	0	0	0	-586	#A7EF8B	0	NA	NA	0	0	0	0	0	0	0	0	NA	NA	0	0	0	0	0	NA	NA	0	0	0	0	0	0	0	0	0	NA	0	0
NAGY F	7	1990	2015	26	7.28571428571429	0.269230769230769	1993	2002	10	2	0.2	587	#CF7394	0	NA	NA	0	0	0	0	0	0	0	0	1999	2018	20	20	1	2.85714285714286	3.71428571428571	2005	2015	11	4	0.363636363636364	1.35064935064935	0.571428571428571	24	10	4	6	1.5	0	0
MEIJER JH	33	1990	2020	31	5.18181818181818	1.06451612903226	2003	2015	13	6	0.461538461538462	-588	#EC3007	3	2001	2020	20	13	0.65	3	0	96	4	1	2003	2021	19	21	1.10526315789474	0.636363636363636	1.03827751196172	2001	2019	19	21	1.10526315789474	1.03827751196172	0.636363636363636	42	29	18	11	0.611111111111111	2871	0.0132226152315685
QUEIROZ O	1	1990	1990	1	2	1	1974	1974	1	1	1	589	#82558D	0	NA	NA	0	0	0	0	1	17	1	2	NA	NA	0	0	0	0	0	NA	NA	0	0	0	0	0	0	0	0	0	NA	0	0
KYRIACOU CP	40	1990	2020	31	4.125	1.29032258064516	1985	2010	26	6	0.230769230769231	-590	#A9D38F	8	1992	2017	26	18	0.692307692307692	8	1	67	11	2	1986	2020	35	44	1.25714285714286	1.1	0.974285714285714	1992	2020	29	23	0.793103448275862	0.614655172413793	0.575	67	32	14	18	1.28571428571429	10240	0.0471611215504219
CASSONE VM	34	1990	2021	32	3.67647058823529	1.0625	2002	2012	11	4	0.363636363636364	591	#D5A3AB	3	1999	2010	12	11	0.916666666666667	3	0	97	4	1	1997	2009	13	13	1	0.382352941176471	0.941176470588235	1995	2012	18	11	0.611111111111111	0.575163398692811	0.323529411764706	24	19	13	6	0.461538461538462	1938	0.00892561069967945
BATTELLE BA	6	1990	2013	24	5.83333333333333	0.25	1998	2013	16	4	0.25	-592	#3470E6	0	NA	NA	0	0	0	0	0	0	0	0	NA	NA	0	0	0	0	0	2003	2003	1	1	1	4	0.166666666666667	1	2	2	0	0	0	0
BOSLER O	8	1990	2013	24	5	0.333333333333333	2009	2015	7	2	0.285714285714286	593	#ED4B7D	0	2008	2008	1	1	1	0	0	0	0	0	2000	2012	13	7	0.538461538461538	0.875	1.61538461538462	2008	2013	6	4	0.666666666666667	2	0.5	11	4	2	2	1	0	0
SWAAB DF	29	1990	2013	24	3.72413793103448	1.20833333333333	1993	2005	13	2	0.153846153846154	-594	#06BE0A	4	1992	2013	22	14	0.636363636363636	4	0	100	6	1	1987	2019	33	9	0.272727272727273	0.310344827586207	0.225705329153605	1990	2013	24	10	0.416666666666667	0.344827586206897	0.344827586206897	19	14	8	6	0.75	1624	0.00747945912088722
HILL M	1	1990	1990	1	5	1	NA	NA	0	0	0	595	#A666B3	0	1990	1990	1	1	1	0	0	0	0	0	2019	2019	1	1	1	1	1	NA	NA	0	0	0	0	0	1	1	0	1	Inf	0	0
HELLER HC	12	1990	2015	26	4.08333333333333	0.461538461538462	NA	NA	0	0	0	-596	#1A9D7E	2	1990	2015	26	11	0.423076923076923	2	0	99	4	1	1992	2020	29	15	0.517241379310345	1.25	1.12068965517241	1990	2014	25	7	0.28	0.606666666666667	0.583333333333333	22	10	5	5	1	240	0.00110533878633801
HARDELAND R	9	1990	2021	32	1.66666666666667	0.28125	2003	2015	13	4	0.307692307692308	597	#780F66	1	1990	2006	17	2	0.117647058823529	1	0	101	2	1	2001	2015	15	3	0.2	0.333333333333333	0.711111111111111	2006	2006	1	1	1	3.55555555555556	0.111111111111111	4	5	2	3	1.5	45	0.000207251022438377
STROGATZ SH	2	1990	2004	15	2	0.133333333333333	NA	NA	0	0	0	-598	#28B2F9	0	NA	NA	0	0	0	0	0	0	0	0	1997	1997	1	1	1	0.5	7.5	NA	NA	0	0	0	0	0	1	1	0	1	Inf	0	0
MATSUI K	1	1990	1990	1	3	1	NA	NA	0	0	0	599	#790536	0	NA	NA	0	0	0	0	0	0	0	0	2017	2017	1	1	1	1	1	NA	NA	0	0	0	0	0	1	1	0	1	Inf	0	0
CHIBA Y	3	1990	1995	6	4.33333333333333	0.5	1993	1993	1	1	1	-600	#52646A	2	1990	1994	5	2	0.4	2	0	98	8	1	1999	1999	1	1	1	0.333333333333333	2	1990	1995	6	3	0.5	1	1	4	5	4	1	0.25	30	0.000138167348292252
STEGER RW	1	1990	1990	1	2	1	NA	NA	0	0	0	601	#F3F48C	0	NA	NA	0	0	0	0	0	0	0	0	NA	NA	0	0	0	0	0	NA	NA	0	0	0	0	0	0	0	0	0	NA	0	0
PURPURA K	1	1990	1990	1	4	1	NA	NA	0	0	0	-602	#597184	0	1990	1990	1	1	1	0	0	0	0	0	NA	NA	0	0	0	0	0	1990	1990	1	1	1	1	1	1	1	1	0	0	0	0
SLATER NT	1	1990	1990	1	3	1	NA	NA	0	0	0	603	#9A47AD	0	NA	NA	0	0	0	0	0	0	0	0	NA	NA	0	0	0	0	0	1990	1990	1	1	1	1	1	1	1	1	0	0	0	0
VEERMAN A	3	1990	2001	12	2.33333333333333	0.25	2003	2003	1	1	1	-604	#C93E77	0	1990	1990	1	1	1	0	0	0	0	0	NA	NA	0	0	0	0	0	NA	NA	0	0	0	0	0	0	0	0	0	NA	0	0
SPIRO HM	1	1990	1990	1	5	1	NA	NA	0	0	0	605	#379A6C	0	NA	NA	0	0	0	0	0	0	0	0	NA	NA	0	0	0	0	0	NA	NA	0	0	0	0	0	0	0	0	0	NA	0	0
VESCOVI G	1	1990	1990	1	1	1	NA	NA	0	0	0	-606	#32AD19	0	NA	NA	0	0	0	0	0	0	0	0	NA	NA	0	0	0	0	0	NA	NA	0	0	0	0	0	0	0	0	0	NA	0	0
WOLFE H	1	1990	1990	1	8	1	NA	NA	0	0	0	607	#D505CD	0	1990	1990	1	1	1	0	0	0	0	0	NA	NA	0	0	0	0	0	1990	1990	1	1	1	1	1	1	1	1	0	0	0	0
KRONAUER RE	6	1990	2007	18	5.66666666666667	0.333333333333333	1999	2019	21	2	0.0952380952380952	-608	#E39E43	2	1990	2007	18	6	0.333333333333333	2	0	95	4	1	1983	2017	35	14	0.4	2.33333333333333	1.2	1990	2007	18	6	0.333333333333333	1	1	20	14	8	6	0.75	168	0.000773737150436609
PIEKOSZEWSKI W	1	1990	1990	1	3	1	NA	NA	0	0	0	609	#C9A737	0	NA	NA	0	0	0	0	0	0	0	0	NA	NA	0	0	0	0	0	NA	NA	0	0	0	0	0	0	0	0	0	NA	0	0
FUJISHIRO K	1	1990	1990	1	1	1	NA	NA	0	0	0	-610	#A3E495	0	NA	NA	0	0	0	0	0	0	0	0	NA	NA	0	0	0	0	0	NA	NA	0	0	0	0	0	0	0	0	0	NA	0	0
ALEKSEEVA IL	1	1990	1990	1	2	1	NA	NA	0	0	0	611	#3D66C9	0	NA	NA	0	0	0	0	0	0	0	0	NA	NA	0	0	0	0	0	NA	NA	0	0	0	0	0	0	0	0	0	NA	0	0
BAKER R	1	1990	1990	1	2	1	NA	NA	0	0	0	-612	#1F3D9E	0	NA	NA	0	0	0	0	0	0	0	0	NA	NA	0	0	0	0	0	NA	NA	0	0	0	0	0	0	0	0	0	NA	0	0
HORNING M	1	1990	1990	1	2	1	NA	NA	0	0	0	613	#98D79B	0	NA	NA	0	0	0	0	0	0	0	0	NA	NA	0	0	0	0	0	NA	NA	0	0	0	0	0	0	0	0	0	NA	0	0
TEWARY PD	1	1990	1990	1	2	1	NA	NA	0	0	0	-614	#5E825A	0	NA	NA	0	0	0	0	0	0	0	0	NA	NA	0	0	0	0	0	NA	NA	0	0	0	0	0	0	0	0	0	NA	0	0
NIEBOER GL	1	1990	1990	1	4	1	NA	NA	0	0	0	615	#25E865	0	NA	NA	0	0	0	0	0	0	0	0	NA	NA	0	0	0	0	0	1990	1990	1	1	1	1	1	1	1	1	0	0	0	0
SCHMIDT I	2	1990	1996	7	2	0.285714285714286	1987	1987	1	1	1	-616	#E7BE2C	0	NA	NA	0	0	0	0	1	77	1	2	NA	NA	0	0	0	0	0	NA	NA	0	0	0	0	0	0	0	0	0	NA	0	0
THORNE DR	1	1990	1990	1	5	1	NA	NA	0	0	0	617	#572A1E	0	NA	NA	0	0	0	0	0	0	0	0	NA	NA	0	0	0	0	0	1990	1990	1	1	1	1	1	1	1	1	0	0	0	0
FRANKOFF H	1	1990	1990	1	4	1	NA	NA	0	0	0	-618	#85251D	0	NA	NA	0	0	0	0	0	0	0	0	NA	NA	0	0	0	0	0	NA	NA	0	0	0	0	0	0	0	0	0	NA	0	0
FERSINI C	1	1990	1990	1	6	1	NA	NA	0	0	0	619	#71A6CD	0	NA	NA	0	0	0	0	0	0	0	0	1998	1998	1	1	1	1	1	NA	NA	0	0	0	0	0	1	1	0	1	Inf	0	0
ARUSTAMIAN GS	1	1990	1990	1	3	1	NA	NA	0	0	0	-620	#693E1D	0	NA	NA	0	0	0	0	0	0	0	0	NA	NA	0	0	0	0	0	NA	NA	0	0	0	0	0	0	0	0	0	NA	0	0
EDMUNDS LN	1	1990	1990	1	2	1	1982	1982	1	1	1	621	#9B9B3B	0	NA	NA	0	0	0	0	1	54	1	2	NA	NA	0	0	0	0	0	NA	NA	0	0	0	0	0	0	0	0	0	NA	0	0
HAFFNER HT	1	1990	1990	1	3	1	NA	NA	0	0	0	-622	#EC4A83	0	1990	1990	1	1	1	0	0	0	0	0	NA	NA	0	0	0	0	0	NA	NA	0	0	0	0	0	0	0	0	0	NA	0	0
NAMBOODIRI MA	1	1990	1990	1	4	1	NA	NA	0	0	0	623	#052543	0	NA	NA	0	0	0	0	0	0	0	0	1999	1999	1	1	1	1	1	1990	1990	1	1	1	1	1	2	2	1	1	1	0	0
NISULA BC	1	1990	1990	1	4	1	NA	NA	0	0	0	-624	#7B29B9	0	NA	NA	0	0	0	0	0	0	0	0	NA	NA	0	0	0	0	0	NA	NA	0	0	0	0	0	0	0	0	0	NA	0	0
GREENHOUSE JB	1	1990	1990	1	5	1	NA	NA	0	0	0	625	#D11389	0	NA	NA	0	0	0	0	0	0	0	0	NA	NA	0	0	0	0	0	1990	1990	1	1	1	1	1	1	1	1	0	0	0	0
GORODISCHER R	1	1990	1990	1	3	1	NA	NA	0	0	0	-626	#E118B9	0	NA	NA	0	0	0	0	0	0	0	0	NA	NA	0	0	0	0	0	NA	NA	0	0	0	0	0	0	0	0	0	NA	0	0
KAY SA	109	1991	2021	31	4.40366972477064	3.51612903225806	1995	2016	22	2	0.0909090909090909	627	#D54EFE	24	1991	2019	29	64	2.20689655172414	24	0	102	43	1	1996	2021	26	48	1.84615384615385	0.440366972477064	0.525052928722654	1992	2021	30	56	1.86666666666667	0.530886850152905	0.513761467889908	104	83	50	33	0.66	217128	1
HASTINGS MH	55	1991	2021	31	4.90909090909091	1.7741935483871	1989	2020	32	16	0.5	-628	#624E6D	6	1994	2021	28	33	1.17857142857143	6	1	93	8	2	1995	2020	26	45	1.73076923076923	0.818181818181818	0.975524475524476	1992	2021	30	35	1.16666666666667	0.657575757575758	0.636363636363636	80	59	28	31	1.10714285714286	19470	0.0896706090416713
LAERUM OD	5	1991	2016	26	6.8	0.192307692307692	NA	NA	0	0	0	629	#8B97C2	0	NA	NA	0	0	0	0	0	0	0	0	2005	2010	6	2	0.333333333333333	0.4	1.73333333333333	2006	2007	2	2	1	5.2	0.4	4	6	4	2	0.5	0	0
DEMENT WC	5	1991	1997	7	3	0.714285714285714	NA	NA	0	0	0	-630	#27E27E	1	1991	1997	7	4	0.571428571428571	1	0	104	2	1	1981	1993	13	3	0.230769230769231	0.6	0.323076923076923	1991	1991	1	1	1	1.4	0.2	4	4	1	3	3	20	9.21115655281677e-05
STEEL CG	10	1991	2014	24	2.3	0.416666666666667	2006	2006	1	1	1	631	#8834E3	1	1991	2014	24	9	0.375	1	0	105	2	1	2007	2007	1	1	1	0.1	2.4	2010	2010	1	1	1	2.4	0.1	2	2	1	1	1	20	9.21115655281677e-05
PROSSER RA	18	1991	2020	30	2.44444444444444	0.6	1989	2015	27	16	0.592592592592593	-632	#1058F4	2	1991	2020	30	5	0.166666666666667	2	1	89	3	2	2009	2018	10	12	1.2	0.666666666666667	2	1991	2017	27	4	0.148148148148148	0.246913580246914	0.222222222222222	16	6	3	3	1	216	0.000994804907704211
TERMAN M	3	1991	2013	23	2.33333333333333	0.130434782608696	NA	NA	0	0	0	633	#337CEE	1	1998	2013	16	2	0.125	1	0	107	2	1	2001	2019	19	2	0.105263157894737	0.666666666666667	0.807017543859649	1991	1991	1	1	1	7.66666666666667	0.333333333333333	3	3	1	2	2	9	4.14502044876755e-05
ETOH T	3	1991	1994	4	5.66666666666667	0.75	NA	NA	0	0	0	-634	#352938	1	1993	1993	1	1	1	1	0	108	2	1	NA	NA	0	0	0	0	0	1991	1994	4	3	0.75	1	1	3	1	1	0	0	3	1.38167348292252e-05
KREBS JR	1	1991	1991	1	3	1	NA	NA	0	0	0	635	#855FF1	0	NA	NA	0	0	0	0	0	0	0	0	NA	NA	0	0	0	0	0	NA	NA	0	0	0	0	0	0	0	0	0	NA	0	0
MASON R	2	1991	1994	4	1.5	0.5	1992	1992	1	1	1	-636	#05F8EF	0	NA	NA	0	0	0	0	0	0	0	0	NA	NA	0	0	0	0	0	NA	NA	0	0	0	0	0	0	0	0	0	NA	0	0
FUKUDA N	2	1991	2020	30	7.5	0.0666666666666667	NA	NA	0	0	0	637	#27FBFC	0	1991	1991	1	1	1	0	0	0	0	0	1992	2021	30	4	0.133333333333333	2	2	1991	2020	30	2	0.0666666666666667	1	1	6	7	3	4	1.33333333333333	0	0
PALMER JD	2	1991	1997	7	1	0.285714285714286	NA	NA	0	0	0	-638	#8796D6	0	NA	NA	0	0	0	0	0	0	0	0	NA	NA	0	0	0	0	0	NA	NA	0	0	0	0	0	0	0	0	0	NA	0	0
ENDO T	1	1991	1991	1	4	1	NA	NA	0	0	0	639	#F57FB6	0	1991	1991	1	1	1	0	0	0	0	0	NA	NA	0	0	0	0	0	1991	1991	1	1	1	1	1	1	1	1	0	0	0	0
MITSUI Y	2	1991	1994	4	7	0.5	NA	NA	0	0	0	-640	#96DDC6	1	1991	1994	4	2	0.5	1	0	106	7	1	1994	1994	1	1	1	0.5	2	NA	NA	0	0	0	0	0	1	1	0	1	Inf	2	9.21115655281677e-06
BOLEN J	1	1991	1991	1	3	1	NA	NA	0	0	0	641	#217422	0	1991	1991	1	1	1	0	0	0	0	0	NA	NA	0	0	0	0	0	NA	NA	0	0	0	0	0	0	0	0	0	NA	0	0
ZOELLER RT	1	1991	1991	1	4	1	1992	1992	1	1	1	-642	#706FA2	0	1991	1991	1	1	1	0	0	0	0	0	1990	1990	1	1	1	1	1	NA	NA	0	0	0	0	0	1	1	0	1	Inf	0	0
KASS L	2	1991	1997	7	3	0.285714285714286	1984	1992	9	5	0.555555555555556	643	#C2F5FC	0	1991	1991	1	1	1	0	1	40	1	2	NA	NA	0	0	0	0	0	1991	1991	1	1	1	3.5	0.5	1	1	1	0	0	0	0
RUHOLL LH	1	1991	1991	1	1	1	NA	NA	0	0	0	-644	#30DA6A	0	NA	NA	0	0	0	0	0	0	0	0	NA	NA	0	0	0	0	0	NA	NA	0	0	0	0	0	0	0	0	0	NA	0	0
PAULIN MG	1	1991	1991	1	4	1	NA	NA	0	0	0	645	#7214FC	0	1991	1991	1	1	1	0	0	0	0	0	NA	NA	0	0	0	0	0	NA	NA	0	0	0	0	0	0	0	0	0	NA	0	0
SCH�FFLING K	1	1991	1991	1	6	1	NA	NA	0	0	0	-646	#26BAAE	0	NA	NA	0	0	0	0	0	0	0	0	NA	NA	0	0	0	0	0	NA	NA	0	0	0	0	0	0	0	0	0	NA	0	0
SCHWARTZ PJ	1	1991	1991	1	1	1	NA	NA	0	0	0	647	#AB484B	0	NA	NA	0	0	0	0	0	0	0	0	NA	NA	0	0	0	0	0	NA	NA	0	0	0	0	0	0	0	0	0	NA	0	0
HAZAMA H	1	1991	1991	1	6	1	NA	NA	0	0	0	-648	#BBBD3B	0	NA	NA	0	0	0	0	0	0	0	0	NA	NA	0	0	0	0	0	NA	NA	0	0	0	0	0	0	0	0	0	NA	0	0
ROSENTHAL NE	1	1991	1991	1	1	1	1990	1990	1	1	1	649	#E7267D	0	NA	NA	0	0	0	0	1	71	1	2	NA	NA	0	0	0	0	0	NA	NA	0	0	0	0	0	0	0	0	0	NA	0	0
BAUMGART P	1	1991	1991	1	1	1	NA	NA	0	0	0	-650	#C1FBC6	0	NA	NA	0	0	0	0	0	0	0	0	NA	NA	0	0	0	0	0	NA	NA	0	0	0	0	0	0	0	0	0	NA	0	0
BOTVEV ORKHII P	2	1991	1992	2	2	1	NA	NA	0	0	0	651	#058B21	1	1991	1992	2	2	1	1	0	109	2	1	NA	NA	0	0	0	0	0	NA	NA	0	0	0	0	0	0	0	0	0	NA	0	0
KOK JH	1	1991	1991	1	2	1	NA	NA	0	0	0	-652	#B1EE67	0	1991	1991	1	1	1	0	0	0	0	0	NA	NA	0	0	0	0	0	NA	NA	0	0	0	0	0	0	0	0	0	NA	0	0
REDMAN JR	1	1991	1991	1	2	1	NA	NA	0	0	0	653	#044002	1	1991	1991	1	1	1	1	0	110	3	1	NA	NA	0	0	0	0	0	NA	NA	0	0	0	0	0	0	0	0	0	NA	0	0
AMERY A	1	1991	1991	1	6	1	NA	NA	0	0	0	-654	#036D76	0	NA	NA	0	0	0	0	0	0	0	0	NA	NA	0	0	0	0	0	1991	1991	1	1	1	1	1	1	1	1	0	0	0	0
HANYU I	1	1991	1991	1	4	1	NA	NA	0	0	0	655	#92F60B	1	1991	1991	1	1	1	1	0	103	2	1	NA	NA	0	0	0	0	0	1991	1991	1	1	1	1	1	1	1	1	0	0	1	4.60557827640839e-06
SLADEK CD	1	1991	1991	1	3	1	NA	NA	0	0	0	-656	#0DFD20	0	1991	1991	1	1	1	0	0	0	0	0	NA	NA	0	0	0	0	0	NA	NA	0	0	0	0	0	0	0	0	0	NA	0	0
CLEMENZIA G	1	1991	1991	1	5	1	NA	NA	0	0	0	657	#CD3A4D	0	NA	NA	0	0	0	0	0	0	0	0	NA	NA	0	0	0	0	0	NA	NA	0	0	0	0	0	0	0	0	0	NA	0	0
MISSET JL	1	1991	1991	1	5	1	NA	NA	0	0	0	-658	#3C973F	1	1991	1991	1	1	1	1	0	111	2	1	NA	NA	0	0	0	0	0	NA	NA	0	0	0	0	0	0	0	0	0	NA	0	0
MEHERJEE P	1	1991	1991	1	5	1	NA	NA	0	0	0	659	#29CCE3	0	NA	NA	0	0	0	0	0	0	0	0	NA	NA	0	0	0	0	0	NA	NA	0	0	0	0	0	0	0	0	0	NA	0	0
FUZEAU-BRAESCH S	1	1991	1991	1	2	1	NA	NA	0	0	0	-660	#534C16	0	NA	NA	0	0	0	0	0	0	0	0	NA	NA	0	0	0	0	0	NA	NA	0	0	0	0	0	0	0	0	0	NA	0	0
RANVAUD R	1	1991	1991	1	3	1	NA	NA	0	0	0	661	#B5A0A6	0	NA	NA	0	0	0	0	0	0	0	0	NA	NA	0	0	0	0	0	NA	NA	0	0	0	0	0	0	0	0	0	NA	0	0
VAN DORP CF	1	1991	1991	1	2	1	NA	NA	0	0	0	-662	#B419FF	1	1991	1991	1	1	1	1	0	112	3	1	NA	NA	0	0	0	0	0	NA	NA	0	0	0	0	0	0	0	0	0	NA	0	0
MA�TRE A	1	1991	1991	1	5	1	NA	NA	0	0	0	663	#27990B	0	NA	NA	0	0	0	0	0	0	0	0	NA	NA	0	0	0	0	0	NA	NA	0	0	0	0	0	0	0	0	0	NA	0	0
VAN DER LEEST F	1	1991	1991	1	2	1	NA	NA	0	0	0	-664	#9DFA53	1	1991	1991	1	1	1	1	0	113	3	1	NA	NA	0	0	0	0	0	NA	NA	0	0	0	0	0	0	0	0	0	NA	0	0
MOORE JG	1	1991	1991	1	3	1	NA	NA	0	0	0	665	#92A05C	0	NA	NA	0	0	0	0	0	0	0	0	1993	1993	1	1	1	1	1	NA	NA	0	0	0	0	0	1	1	0	1	Inf	0	0
KLUFT C	1	1991	1991	1	2	1	NA	NA	0	0	0	-666	#9F1DCE	0	NA	NA	0	0	0	0	0	0	0	0	NA	NA	0	0	0	0	0	NA	NA	0	0	0	0	0	0	0	0	0	NA	0	0
LARON Z	1	1991	1991	1	8	1	NA	NA	0	0	0	667	#3BFC12	0	NA	NA	0	0	0	0	0	0	0	0	NA	NA	0	0	0	0	0	1991	1991	1	1	1	1	1	1	1	1	0	0	0	0
DUCSAY CA	1	1991	1991	1	6	1	NA	NA	0	0	0	-668	#9871B6	0	NA	NA	0	0	0	0	0	0	0	0	1996	1996	1	1	1	1	1	1991	1991	1	1	1	1	1	2	2	1	1	1	0	0
D'ANGELO CP	1	1991	1991	1	6	1	NA	NA	0	0	0	669	#156683	0	NA	NA	0	0	0	0	0	0	0	0	NA	NA	0	0	0	0	0	NA	NA	0	0	0	0	0	0	0	0	0	NA	0	0
LUMIA AR	1	1991	1991	1	5	1	NA	NA	0	0	0	-670	#37DEAD	0	NA	NA	0	0	0	0	0	0	0	0	NA	NA	0	0	0	0	0	NA	NA	0	0	0	0	0	0	0	0	0	NA	0	0
KRUPA-WOJCIECHOWSKA B	1	1991	1991	1	5	1	NA	NA	0	0	0	671	#8A567C	0	NA	NA	0	0	0	0	0	0	0	0	NA	NA	0	0	0	0	0	NA	NA	0	0	0	0	0	0	0	0	0	NA	0	0
NAGATA I	1	1991	1991	1	2	1	NA	NA	0	0	0	-672	#A85D3D	0	NA	NA	0	0	0	0	0	0	0	0	NA	NA	0	0	0	0	0	NA	NA	0	0	0	0	0	0	0	0	0	NA	0	0
ISHII R	1	1991	1991	1	4	1	NA	NA	0	0	0	673	#22840D	0	NA	NA	0	0	0	0	0	0	0	0	NA	NA	0	0	0	0	0	NA	NA	0	0	0	0	0	0	0	0	0	NA	0	0
ISHII J	1	1991	1991	1	6	1	NA	NA	0	0	0	-674	#BD0C03	1	1991	1991	1	1	1	1	0	114	2	1	NA	NA	0	0	0	0	0	NA	NA	0	0	0	0	0	0	0	0	0	NA	0	0
BIELLO SM	8	1992	2009	18	2.125	0.444444444444444	1994	2018	25	6	0.24	675	#876F1E	1	1992	2003	12	4	0.333333333333333	1	0	117	2	1	1996	2018	23	3	0.130434782608696	0.375	0.293478260869565	NA	NA	0	0	0	0	0	3	3	0	3	Inf	24	0.000110533878633801
ILLNEROV� H	14	1992	2008	17	4.57142857142857	0.823529411764706	NA	NA	0	0	0	-676	#686E05	1	1995	2008	14	9	0.642857142857143	1	0	121	4	1	2000	2010	11	6	0.545454545454545	0.428571428571429	0.662337662337662	1995	2008	14	9	0.642857142857143	0.780612244897959	0.642857142857143	15	8	5	3	0.6	112	0.000515824766957739
TONG J	8	1992	2012	21	4	0.380952380952381	NA	NA	0	0	0	677	#CBC133	0	1992	1992	1	1	1	0	0	0	0	0	NA	NA	0	0	0	0	0	1992	2012	21	2	0.0952380952380952	0.25	0.25	2	3	3	0	0	0	0
MILLER JD	8	1992	2003	12	2.875	0.666666666666667	1996	1996	1	1	1	-678	#B970F2	1	1992	1999	8	5	0.625	1	0	120	3	1	1990	2012	23	2	0.0869565217391304	0.25	0.130434782608696	1992	1999	8	5	0.625	0.9375	0.625	7	3	1	2	2	24	0.000110533878633801
WATANABE S	12	1992	2006	15	4.75	0.8	2007	2013	7	2	0.285714285714286	679	#136992	2	1992	1999	8	8	1	2	0	115	9	1	1999	2008	10	6	0.6	0.5	0.75	1992	2006	15	12	0.8	1	1	18	9	5	4	0.8	216	0.000994804907704211
LEADER NK	1	1992	1992	1	3	1	NA	NA	0	0	0	-680	#FDAB69	0	1992	1992	1	1	1	0	0	0	0	0	NA	NA	0	0	0	0	0	NA	NA	0	0	0	0	0	0	0	0	0	NA	0	0
RALPH MR	15	1992	2018	27	3.8	0.555555555555556	1986	2013	28	4	0.142857142857143	681	#0BDC53	3	1992	2017	26	10	0.384615384615385	3	1	3	7	3	1990	2020	31	12	0.387096774193548	0.8	0.696774193548387	1992	2018	27	7	0.259259259259259	0.466666666666667	0.466666666666667	19	20	9	11	1.22222222222222	900	0.00414502044876755
SER�N-FERR� M	6	1992	2009	18	7	0.333333333333333	2001	2012	12	4	0.333333333333333	-682	#895FD0	0	2008	2009	2	2	1	0	0	0	0	0	2006	2006	1	1	1	0.166666666666667	3	1996	2009	14	4	0.285714285714286	0.857142857142857	0.666666666666667	5	4	3	1	0.333333333333333	0	0
LOROS JJ	19	1992	2020	29	3.05263157894737	0.655172413793103	1986	2007	22	6	0.272727272727273	683	#874287	0	1992	2018	27	9	0.333333333333333	0	1	4	1	2	1993	2020	28	71	2.53571428571429	3.73684210526316	3.8703007518797	1992	2020	29	11	0.379310344827586	0.578947368421053	0.578947368421053	82	17	2	15	7.5	0	0
WATERHOUSE J	10	1992	2010	19	3.6	0.526315789473684	1996	2007	12	15	1.25	-684	#00F87D	1	1993	2009	17	6	0.352941176470588	1	0	118	2	1	1988	2016	29	13	0.448275862068966	1.3	0.851724137931035	1998	2007	10	3	0.3	0.57	0.3	16	15	4	11	2.75	150	0.000690836741461258
MURPHY D	3	1992	2003	12	2.33333333333333	0.25	NA	NA	0	0	0	685	#4C7DE3	1	1992	1996	5	2	0.4	1	0	119	2	1	NA	NA	0	0	0	0	0	NA	NA	0	0	0	0	0	0	0	0	0	NA	0	0
JUSS TS	1	1992	1992	1	3	1	NA	NA	0	0	0	-686	#97A79F	0	1992	1992	1	1	1	0	0	0	0	0	NA	NA	0	0	0	0	0	1992	1992	1	1	1	1	1	1	1	1	0	0	0	0
WISE PM	3	1992	1996	5	3.33333333333333	0.6	1988	1996	9	2	0.222222222222222	687	#2730DA	0	1996	1996	1	1	1	0	1	86	1	2	NA	NA	0	0	0	0	0	1994	1994	1	1	1	1.66666666666667	0.333333333333333	1	1	1	0	0	0	0
MERRIL CR	1	1992	1992	1	7	1	NA	NA	0	0	0	-688	#E5851E	0	1992	1992	1	1	1	0	0	0	0	0	NA	NA	0	0	0	0	0	1992	1992	1	1	1	1	1	1	2	2	0	0	0	0
CHANDOLA-SAKLANI A	1	1992	1992	1	2	1	NA	NA	0	0	0	689	#15789E	0	NA	NA	0	0	0	0	0	0	0	0	NA	NA	0	0	0	0	0	NA	NA	0	0	0	0	0	0	0	0	0	NA	0	0
SCHWEIGER M	2	1992	1994	3	3	0.666666666666667	NA	NA	0	0	0	-690	#F22D8F	0	NA	NA	0	0	0	0	0	0	0	0	NA	NA	0	0	0	0	0	NA	NA	0	0	0	0	0	0	0	0	0	NA	0	0
DOWSE H	1	1992	1992	1	3	1	NA	NA	0	0	0	691	#B0F4B6	0	NA	NA	0	0	0	0	0	0	0	0	2008	2014	7	2	0.285714285714286	2	0.285714285714286	NA	NA	0	0	0	0	0	2	2	0	2	Inf	0	0
OKADA T	1	1992	1992	1	4	1	2001	2001	1	1	1	-692	#D7CA59	0	NA	NA	0	0	0	0	0	0	0	0	1988	1999	12	5	0.416666666666667	5	0.416666666666667	NA	NA	0	0	0	0	0	5	3	0	3	Inf	0	0
GROSSE J	1	1992	1992	1	6	1	1996	1996	1	1	1	693	#DAF173	0	1992	1992	1	1	1	0	0	0	0	0	1995	1995	1	2	2	2	2	1992	1992	1	1	1	1	1	3	4	2	2	1	0	0
RIKIN A	1	1992	1992	1	1	1	NA	NA	0	0	0	-694	#16151C	0	NA	NA	0	0	0	0	0	0	0	0	NA	NA	0	0	0	0	0	NA	NA	0	0	0	0	0	0	0	0	0	NA	0	0
ZHUKOVA GN	1	1992	1992	1	7	1	NA	NA	0	0	0	695	#6B3FAD	0	NA	NA	0	0	0	0	0	0	0	0	NA	NA	0	0	0	0	0	1992	1992	1	1	1	1	1	1	1	1	0	0	0	0
CHAMBERLAIN SC	1	1992	1992	1	2	1	1984	1987	4	2	0.5	-696	#4D67C3	0	NA	NA	0	0	0	0	1	40	1	2	NA	NA	0	0	0	0	0	NA	NA	0	0	0	0	0	0	0	0	0	NA	0	0
JOHNSON BC	1	1992	1992	1	1	1	NA	NA	0	0	0	697	#E06D58	0	NA	NA	0	0	0	0	0	0	0	0	NA	NA	0	0	0	0	0	NA	NA	0	0	0	0	0	0	0	0	0	NA	0	0
ALBERST HE	1	1992	1992	1	5	1	NA	NA	0	0	0	-698	#D2E0A9	0	1992	1992	1	1	1	0	0	0	0	0	NA	NA	0	0	0	0	0	NA	NA	0	0	0	0	0	0	0	0	0	NA	0	0
BOBKO NA	2	1992	2006	15	1	0.133333333333333	NA	NA	0	0	0	699	#779B60	0	NA	NA	0	0	0	0	0	0	0	0	NA	NA	0	0	0	0	0	NA	NA	0	0	0	0	0	0	0	0	0	NA	0	0
THOMAS G	1	1992	1992	1	2	1	NA	NA	0	0	0	-700	#E5A76D	0	NA	NA	0	0	0	0	0	0	0	0	NA	NA	0	0	0	0	0	NA	NA	0	0	0	0	0	0	0	0	0	NA	0	0
WEHR TA	4	1992	1999	8	2.5	0.5	1980	2001	22	2	0.0909090909090909	701	#E1CDDE	0	1992	1992	1	1	1	0	1	42	1	2	2001	2001	1	1	1	0.25	2	NA	NA	0	0	0	0	0	1	1	0	1	Inf	0	0
VAN GOOL WA	1	1992	1992	1	6	1	NA	NA	0	0	0	-702	#107B2E	0	1992	1992	1	1	1	0	0	0	0	0	1987	1987	1	1	1	1	1	1992	1992	1	1	1	1	1	2	2	1	1	1	0	0
FIELD CB	1	1992	1992	1	2	1	NA	NA	0	0	0	703	#C71644	0	NA	NA	0	0	0	0	0	0	0	0	NA	NA	0	0	0	0	0	NA	NA	0	0	0	0	0	0	0	0	0	NA	0	0
NALOVIC KG	1	1992	1992	1	2	1	NA	NA	0	0	0	-704	#BA979E	0	1992	1992	1	1	1	0	0	0	0	0	NA	NA	0	0	0	0	0	NA	NA	0	0	0	0	0	0	0	0	0	NA	0	0
MAN IN 'T VELD AJ	1	1992	1992	1	7	1	NA	NA	0	0	0	705	#2D2257	0	NA	NA	0	0	0	0	0	0	0	0	NA	NA	0	0	0	0	0	NA	NA	0	0	0	0	0	0	0	0	0	NA	0	0
SPITKOVSKAIA LD	1	1992	1992	1	2	1	NA	NA	0	0	0	-706	#5471EB	0	NA	NA	0	0	0	0	0	0	0	0	NA	NA	0	0	0	0	0	NA	NA	0	0	0	0	0	0	0	0	0	NA	0	0
WESTFALL UE	1	1992	1992	1	1	1	NA	NA	0	0	0	707	#5BA128	0	NA	NA	0	0	0	0	0	0	0	0	NA	NA	0	0	0	0	0	NA	NA	0	0	0	0	0	0	0	0	0	NA	0	0
DE GROOT EJ	1	1992	1992	1	2	1	NA	NA	0	0	0	-708	#A839A1	0	NA	NA	0	0	0	0	0	0	0	0	NA	NA	0	0	0	0	0	NA	NA	0	0	0	0	0	0	0	0	0	NA	0	0
JOY JE	1	1992	1992	1	2	1	1992	1992	1	2	2	709	#68AD39	1	1992	1992	1	1	1	1	1	43	6	2	NA	NA	0	0	0	0	0	NA	NA	0	0	0	0	0	0	0	0	0	NA	0	0
DEKARIS D	1	1992	1992	1	3	1	NA	NA	0	0	0	-710	#80AF3C	0	NA	NA	0	0	0	0	0	0	0	0	NA	NA	0	0	0	0	0	NA	NA	0	0	0	0	0	0	0	0	0	NA	0	0
JAGGER C	1	1992	1992	1	3	1	NA	NA	0	0	0	711	#999900	0	NA	NA	0	0	0	0	0	0	0	0	NA	NA	0	0	0	0	0	NA	NA	0	0	0	0	0	0	0	0	0	NA	0	0
POTAPOV VI	1	1992	1992	1	2	1	NA	NA	0	0	0	-712	#8191FE	0	NA	NA	0	0	0	0	0	0	0	0	NA	NA	0	0	0	0	0	NA	NA	0	0	0	0	0	0	0	0	0	NA	0	0
MOUGEY EH	1	1992	1992	1	4	1	NA	NA	0	0	0	713	#B2B760	0	NA	NA	0	0	0	0	0	0	0	0	NA	NA	0	0	0	0	0	NA	NA	0	0	0	0	0	0	0	0	0	NA	0	0
MILLER MW	1	1992	1992	1	1	1	NA	NA	0	0	0	-714	#3F1102	0	NA	NA	0	0	0	0	0	0	0	0	NA	NA	0	0	0	0	0	NA	NA	0	0	0	0	0	0	0	0	0	NA	0	0
DJAKOVIC M	1	1992	1992	1	4	1	NA	NA	0	0	0	715	#81EDE3	0	NA	NA	0	0	0	0	0	0	0	0	NA	NA	0	0	0	0	0	NA	NA	0	0	0	0	0	0	0	0	0	NA	0	0
CORNELL-BELL AH	1	1992	1992	1	3	1	NA	NA	0	0	0	-716	#EC31B3	1	1992	1992	1	1	1	1	0	116	5	1	NA	NA	0	0	0	0	0	NA	NA	0	0	0	0	0	0	0	0	0	NA	0	0
LOTT BD	1	1992	1992	1	2	1	NA	NA	0	0	0	717	#89EF28	0	NA	NA	0	0	0	0	0	0	0	0	NA	NA	0	0	0	0	0	NA	NA	0	0	0	0	0	0	0	0	0	NA	0	0
YAMAMOTO S	3	1992	2017	26	5.33333333333333	0.115384615384615	2001	2001	1	1	1	-718	#58836A	0	NA	NA	0	0	0	0	0	0	0	0	1997	2020	24	11	0.458333333333333	3.66666666666667	3.97222222222222	2017	2017	1	2	2	17.3333333333333	0.666666666666667	13	13	3	10	3.33333333333333	0	0
SASSONE-CORSI P	120	1993	2021	29	4.625	4.13793103448276	2016	2016	1	1	1	719	#234695	16	1993	2020	28	75	2.67857142857143	16	0	122	24	1	1998	2021	24	30	1.25	0.25	0.302083333333333	1993	2020	28	58	2.07142857142857	0.500595238095238	0.483333333333333	88	67	44	23	0.522727272727273	128640	0.592461589477175
MCCLUNG CR	45	1993	2021	29	3.06666666666667	1.55172413793103	1989	2014	26	6	0.230769230769231	-720	#988C53	2	2002	2020	19	14	0.736842105263158	2	1	4	3	3	2005	2020	16	9	0.5625	0.2	0.3625	1993	2020	28	14	0.5	0.322222222222222	0.311111111111111	23	18	11	7	0.636363636363636	1620	0.00746103680778159
LLOYD D	5	1993	2008	16	1.4	0.3125	1987	2012	26	4	0.153846153846154	721	#9F449B	1	1993	1995	3	2	0.666666666666667	1	1	79	2	2	NA	NA	0	0	0	0	0	NA	NA	0	0	0	0	0	0	0	0	0	NA	0	0
TOMIOKA K	42	1993	2021	29	4.11904761904762	1.44827586206897	1990	2015	26	6	0.230769230769231	-722	#AE011A	4	1993	2019	27	11	0.407407407407407	4	1	98	6	2	1994	2018	25	11	0.44	0.261904761904762	0.303809523809524	1993	2017	25	9	0.36	0.248571428571429	0.214285714285714	20	12	6	6	1	2016	0.00928484580523931
HARRINGTON ME	22	1993	2020	28	3.5	0.785714285714286	1997	2000	4	3	0.75	723	#4D0603	2	1996	2020	25	7	0.28	2	0	124	3	1	1999	2020	22	5	0.227272727272727	0.227272727272727	0.289256198347107	1996	2019	24	6	0.25	0.318181818181818	0.272727272727273	11	12	7	5	0.714285714285714	528	0.00243174532994363
PEVET P	3	1993	2005	13	2	0.230769230769231	1996	2017	22	3	0.136363636363636	-724	#55B45F	1	2005	2005	1	1	1	1	0	123	2	1	1999	2021	23	16	0.695652173913043	5.33333333333333	3.01449275362319	2005	2005	1	1	1	4.33333333333333	0.333333333333333	17	12	2	10	5	36	0.000165800817950702
DUDEK FE	6	1993	2008	16	2.5	0.375	NA	NA	0	0	0	725	#9D8AA3	0	1993	1993	1	1	1	0	0	0	0	0	2008	2008	1	1	1	0.166666666666667	2.66666666666667	NA	NA	0	0	0	0	0	1	1	0	1	Inf	0	0
SERVI�RE J	3	1993	1995	3	2.33333333333333	1	1994	1996	3	3	1	-726	#111EDB	2	1993	1995	3	3	1	2	0	125	3	1	2000	2000	1	1	1	0.333333333333333	1	NA	NA	0	0	0	0	0	1	1	0	1	Inf	6	2.76334696584503e-05
POEGGELER B	2	1993	2003	11	2	0.181818181818182	NA	NA	0	0	0	727	#FDCE2B	0	2003	2003	1	1	1	0	0	0	0	0	2006	2006	1	1	1	0.5	5.5	NA	NA	0	0	0	0	0	1	1	0	1	Inf	0	0
CALLAHAN PX	1	1993	1993	1	7	1	NA	NA	0	0	0	-728	#FA772F	0	NA	NA	0	0	0	0	0	0	0	0	NA	NA	0	0	0	0	0	NA	NA	0	0	0	0	0	0	0	0	0	NA	0	0
MORSE D	9	1993	2017	25	3	0.36	1996	2003	8	3	0.375	729	#7B2458	0	1993	1993	1	1	1	0	0	0	0	0	1999	2019	21	5	0.238095238095238	0.555555555555556	0.661375661375661	NA	NA	0	0	0	0	0	5	3	0	3	Inf	0	0
BARNES S	1	1993	1993	1	2	1	1997	1997	1	1	1	-730	#FE4256	0	1993	1993	1	1	1	0	0	0	0	0	NA	NA	0	0	0	0	0	NA	NA	0	0	0	0	0	0	0	0	0	NA	0	0
DUMAS M	4	1993	2001	9	7.25	0.444444444444444	NA	NA	0	0	0	731	#09DBF7	2	1993	2001	9	4	0.444444444444444	2	0	126	5	1	2012	2012	1	1	1	0.25	2.25	2001	2001	1	1	1	2.25	0.25	2	2	1	1	1	16	7.36892524225342e-05
MACINO G	3	1993	2005	13	4.33333333333333	0.230769230769231	NA	NA	0	0	0	-732	#F95A67	0	2005	2005	1	1	1	0	0	0	0	0	2000	2001	2	2	1	0.666666666666667	4.33333333333333	1993	1995	3	2	0.666666666666667	2.88888888888889	0.666666666666667	4	4	2	2	1	0	0
GIULIANO G	1	1993	1993	1	3	1	1988	1988	1	1	1	733	#E054D1	0	NA	NA	0	0	0	0	1	82	1	2	2006	2019	14	3	0.214285714285714	3	0.214285714285714	NA	NA	0	0	0	0	0	3	2	0	2	Inf	0	0
KILDUFF TS	6	1993	2015	23	5.16666666666667	0.260869565217391	1992	2008	17	2	0.117647058823529	-734	#C56B42	1	1995	2008	14	2	0.142857142857143	1	1	99	2	2	1991	2002	12	2	0.166666666666667	0.333333333333333	0.638888888888889	1993	2008	16	5	0.3125	1.19791666666667	0.833333333333333	7	7	5	2	0.4	42	0.000193434287609152
SERVIERE J	2	1993	1998	6	1.5	0.333333333333333	NA	NA	0	0	0	735	#FDDEED	0	1993	1993	1	1	1	0	0	0	0	0	NA	NA	0	0	0	0	0	NA	NA	0	0	0	0	0	0	0	0	0	NA	0	0
MARTINET L	2	1993	1998	6	4	0.333333333333333	NA	NA	0	0	0	-736	#EDCA42	0	NA	NA	0	0	0	0	0	0	0	0	NA	NA	0	0	0	0	0	1998	1998	1	1	1	3	0.5	1	1	1	0	0	0	0
PINTO LH	1	1993	1993	1	4	1	NA	NA	0	0	0	737	#EC7947	0	NA	NA	0	0	0	0	0	0	0	0	1998	1998	1	1	1	1	1	1993	1993	1	1	1	1	1	2	2	1	1	1	0	0
GREENBERG ME	1	1993	1993	1	7	1	NA	NA	0	0	0	-738	#DFED76	0	NA	NA	0	0	0	0	0	0	0	0	NA	NA	0	0	0	0	0	NA	NA	0	0	0	0	0	0	0	0	0	NA	0	0
LEWY AJ	3	1993	2013	21	4	0.142857142857143	1984	2004	21	7	0.333333333333333	739	#9A8757	0	1993	2013	21	3	0.142857142857143	0	1	64	1	2	1989	2010	22	4	0.181818181818182	1.33333333333333	1.27272727272727	2013	2013	1	1	1	7	0.333333333333333	5	5	1	4	4	0	0
DUDLER R	1	1993	1993	1	2	1	NA	NA	0	0	0	-740	#8832A5	0	NA	NA	0	0	0	0	0	0	0	0	NA	NA	0	0	0	0	0	NA	NA	0	0	0	0	0	0	0	0	0	NA	0	0
BORN J	1	1993	1993	1	5	1	1999	1999	1	1	1	741	#04EEA4	1	1993	1993	1	1	1	1	0	127	2	1	NA	NA	0	0	0	0	0	NA	NA	0	0	0	0	0	0	0	0	0	NA	0	0
SCHAFER E	1	1993	1993	1	5	1	NA	NA	0	0	0	-742	#3EA0C7	0	1993	1993	1	1	1	0	0	0	0	0	NA	NA	0	0	0	0	0	NA	NA	0	0	0	0	0	0	0	0	0	NA	0	0
MOURET J	1	1993	1993	1	5	1	NA	NA	0	0	0	743	#23481E	0	NA	NA	0	0	0	0	0	0	0	0	NA	NA	0	0	0	0	0	NA	NA	0	0	0	0	0	0	0	0	0	NA	0	0
REUSS S	2	1993	2010	18	1	0.111111111111111	1998	1998	1	1	1	-744	#9A6C97	0	NA	NA	0	0	0	0	0	0	0	0	NA	NA	0	0	0	0	0	NA	NA	0	0	0	0	0	0	0	0	0	NA	0	0
DAYTON MT	1	1993	1993	1	3	1	NA	NA	0	0	0	745	#A2F2A9	0	NA	NA	0	0	0	0	0	0	0	0	NA	NA	0	0	0	0	0	1993	1993	1	1	1	1	1	1	1	1	0	0	0	0
REFINETTI R	8	1993	2020	28	1.875	0.285714285714286	NA	NA	0	0	0	-746	#2F09EC	1	2004	2008	5	3	0.6	1	0	128	2	1	2016	2016	1	1	1	0.125	3.5	2004	2008	5	3	0.6	2.1	0.375	4	2	1	1	1	16	7.36892524225342e-05
TERZANO MG	1	1993	1993	1	5	1	NA	NA	0	0	0	747	#0BB972	0	NA	NA	0	0	0	0	0	0	0	0	2012	2012	1	1	1	1	1	NA	NA	0	0	0	0	0	1	1	0	1	Inf	0	0
MALONE MH	1	1993	1993	1	3	1	NA	NA	0	0	0	-748	#B42F87	0	NA	NA	0	0	0	0	0	0	0	0	NA	NA	0	0	0	0	0	NA	NA	0	0	0	0	0	0	0	0	0	NA	0	0
DOBR�E L	1	1993	1993	1	1	1	NA	NA	0	0	0	749	#E41397	0	NA	NA	0	0	0	0	0	0	0	0	NA	NA	0	0	0	0	0	NA	NA	0	0	0	0	0	0	0	0	0	NA	0	0
WALDHAUSER F	2	1993	1993	1	4.5	2	NA	NA	0	0	0	-750	#BEC127	0	NA	NA	0	0	0	0	0	0	0	0	NA	NA	0	0	0	0	0	NA	NA	0	0	0	0	0	0	0	0	0	NA	0	0
KABASAWA H	1	1993	1993	1	3	1	NA	NA	0	0	0	751	#8DE61E	0	NA	NA	0	0	0	0	0	0	0	0	NA	NA	0	0	0	0	0	NA	NA	0	0	0	0	0	0	0	0	0	NA	0	0
NOBRE FL	1	1993	1993	1	2	1	NA	NA	0	0	0	-752	#132513	0	NA	NA	0	0	0	0	0	0	0	0	NA	NA	0	0	0	0	0	NA	NA	0	0	0	0	0	0	0	0	0	NA	0	0
DEED JR	1	1993	1993	1	3	1	NA	NA	0	0	0	753	#D4D225	0	NA	NA	0	0	0	0	0	0	0	0	NA	NA	0	0	0	0	0	NA	NA	0	0	0	0	0	0	0	0	0	NA	0	0
TANG WX	1	1993	1993	1	2	1	NA	NA	0	0	0	-754	#DBAD30	0	1993	1993	1	1	1	0	0	0	0	0	NA	NA	0	0	0	0	0	NA	NA	0	0	0	0	0	0	0	0	0	NA	0	0
LANKINEN P	1	1993	1993	1	1	1	2006	2021	16	2	0.125	755	#3A1A35	0	NA	NA	0	0	0	0	0	0	0	0	NA	NA	0	0	0	0	0	NA	NA	0	0	0	0	0	0	0	0	0	NA	0	0
ROBERT A	1	1993	1993	1	3	1	NA	NA	0	0	0	-756	#677ACD	0	NA	NA	0	0	0	0	0	0	0	0	NA	NA	0	0	0	0	0	NA	NA	0	0	0	0	0	0	0	0	0	NA	0	0
MOSTOFSKY DI	1	1993	1993	1	2	1	NA	NA	0	0	0	757	#A43B62	0	NA	NA	0	0	0	0	0	0	0	0	NA	NA	0	0	0	0	0	NA	NA	0	0	0	0	0	0	0	0	0	NA	0	0
DAVYDOVA OE	1	1993	1993	1	1	1	NA	NA	0	0	0	-758	#686798	0	NA	NA	0	0	0	0	0	0	0	0	NA	NA	0	0	0	0	0	NA	NA	0	0	0	0	0	0	0	0	0	NA	0	0
DECOUSUS H	1	1993	1993	1	2	1	1987	1987	1	1	1	759	#AB5726	0	NA	NA	0	0	0	0	1	76	1	2	NA	NA	0	0	0	0	0	NA	NA	0	0	0	0	0	0	0	0	0	NA	0	0
HOCKER CG	1	1993	1993	1	3	1	NA	NA	0	0	0	-760	#7CD0DC	0	NA	NA	0	0	0	0	0	0	0	0	NA	NA	0	0	0	0	0	1993	1993	1	1	1	1	1	1	1	1	0	0	0	0
LYNCH CB	1	1993	1993	1	4	1	NA	NA	0	0	0	761	#B0B285	0	NA	NA	0	0	0	0	0	0	0	0	NA	NA	0	0	0	0	0	1993	1993	1	1	1	1	1	1	1	1	0	0	0	0
ARGYROUDI-AKOYUNOGLOU JH	1	1993	1993	1	2	1	NA	NA	0	0	0	-762	#B9DA9B	0	NA	NA	0	0	0	0	0	0	0	0	NA	NA	0	0	0	0	0	NA	NA	0	0	0	0	0	0	0	0	0	NA	0	0
COPE FO	1	1993	1993	1	6	1	NA	NA	0	0	0	763	#B69740	0	1993	1993	1	1	1	0	0	0	0	0	NA	NA	0	0	0	0	0	1993	1993	1	1	1	1	1	1	1	1	0	0	0	0
CRAIN RC	1	1993	1993	1	3	1	NA	NA	0	0	0	-764	#D474B7	0	NA	NA	0	0	0	0	0	0	0	0	1987	1989	3	2	0.666666666666667	2	0.666666666666667	NA	NA	0	0	0	0	0	2	1	0	1	Inf	0	0
STELLWAAG M	1	1993	1993	1	7	1	NA	NA	0	0	0	765	#7E7FF3	0	NA	NA	0	0	0	0	0	0	0	0	NA	NA	0	0	0	0	0	NA	NA	0	0	0	0	0	0	0	0	0	NA	0	0
GUESZ M	1	1993	1993	1	5	1	NA	NA	0	0	0	-766	#0CEDAE	0	1993	1993	1	1	1	0	0	0	0	0	NA	NA	0	0	0	0	0	1993	1993	1	1	1	1	1	1	2	2	0	0	0	0
GANTEN D	1	1993	1993	1	4	1	NA	NA	0	0	0	767	#5E4ACE	0	1993	1993	1	1	1	0	0	0	0	0	NA	NA	0	0	0	0	0	NA	NA	0	0	0	0	0	0	0	0	0	NA	0	0
BARTON J	1	1993	1993	1	2	1	NA	NA	0	0	0	-768	#588D20	0	1993	1993	1	1	1	0	0	0	0	0	NA	NA	0	0	0	0	0	NA	NA	0	0	0	0	0	0	0	0	0	NA	0	0
LUK'IANOVA LD	1	1993	1993	1	6	1	NA	NA	0	0	0	769	#164F8D	0	NA	NA	0	0	0	0	0	0	0	0	NA	NA	0	0	0	0	0	NA	NA	0	0	0	0	0	0	0	0	0	NA	0	0
BAUMAN RA	1	1993	1993	1	2	1	NA	NA	0	0	0	-770	#A9C060	0	NA	NA	0	0	0	0	0	0	0	0	NA	NA	0	0	0	0	0	NA	NA	0	0	0	0	0	0	0	0	0	NA	0	0
AKAMATSU H	1	1993	1993	1	4	1	NA	NA	0	0	0	771	#A853E4	0	NA	NA	0	0	0	0	0	0	0	0	NA	NA	0	0	0	0	0	NA	NA	0	0	0	0	0	0	0	0	0	NA	0	0
CAVALLO A	1	1993	1993	1	1	1	NA	NA	0	0	0	-772	#CBE0E8	0	NA	NA	0	0	0	0	0	0	0	0	NA	NA	0	0	0	0	0	NA	NA	0	0	0	0	0	0	0	0	0	NA	0	0
DAI RH	1	1993	1993	1	2	1	NA	NA	0	0	0	773	#9B6C48	0	NA	NA	0	0	0	0	0	0	0	0	NA	NA	0	0	0	0	0	NA	NA	0	0	0	0	0	0	0	0	0	NA	0	0
G�LVEZ GUDI�O VJ	1	1993	1993	1	1	1	NA	NA	0	0	0	-774	#0F330F	0	NA	NA	0	0	0	0	0	0	0	0	NA	NA	0	0	0	0	0	NA	NA	0	0	0	0	0	0	0	0	0	NA	0	0
VAN DE NES JA	1	1993	1993	1	6	1	NA	NA	0	0	0	775	#D0F422	0	1993	1993	1	1	1	0	0	0	0	0	NA	NA	0	0	0	0	0	1993	1993	1	1	1	1	1	1	1	1	0	0	0	0
CELLE G	1	1993	1993	1	10	1	NA	NA	0	0	0	-776	#53B557	0	NA	NA	0	0	0	0	0	0	0	0	NA	NA	0	0	0	0	0	NA	NA	0	0	0	0	0	0	0	0	0	NA	0	0
PRESL J	1	1993	1993	1	1	1	NA	NA	0	0	0	777	#A453BC	0	NA	NA	0	0	0	0	0	0	0	0	NA	NA	0	0	0	0	0	NA	NA	0	0	0	0	0	0	0	0	0	NA	0	0
ISHIURA M	43	1994	2020	27	5.6046511627907	1.59259259259259	1998	1998	1	1	1	-778	#02FA6B	3	1994	2020	27	20	0.740740740740741	3	0	129	5	1	1993	2021	29	18	0.620689655172414	0.418604651162791	0.389735364875702	1994	2015	22	21	0.954545454545455	0.599365750528541	0.488372093023256	39	23	14	9	0.642857142857143	2967	0.0136647507461037
MISTLBERGER RE	27	1994	2021	28	3.48148148148148	0.964285714285714	1996	2012	17	14	0.823529411764706	779	#D8E7A4	3	2000	2014	15	12	0.8	3	0	132	4	1	2004	2016	13	3	0.230769230769231	0.111111111111111	0.239316239316239	2000	2020	21	10	0.476190476190476	0.493827160493827	0.37037037037037	13	14	11	3	0.272727272727273	1134	0.00522272576544711
FUKADA Y	53	1994	2021	28	5.66037735849057	1.89285714285714	2002	2003	2	2	1	-780	#817CD3	4	1994	2021	28	20	0.714285714285714	4	0	130	5	1	2007	2021	15	6	0.4	0.113207547169811	0.211320754716981	1998	2021	24	39	1.625	0.858490566037736	0.735849056603774	45	25	21	4	0.19047619047619	5300	0.0244095648649644
P�VET P	33	1994	2018	25	4.33333333333333	1.32	1997	2006	10	3	0.3	781	#3EBF87	5	1994	2018	25	17	0.68	5	0	135	9	1	1993	2018	26	68	2.61538461538462	2.06060606060606	1.98135198135198	1994	2018	25	22	0.88	0.666666666666667	0.666666666666667	90	39	15	24	1.6	6435	0.029636896208688
MIWA I	1	1994	1994	1	3	1	NA	NA	0	0	0	-782	#61215D	0	1994	1994	1	1	1	0	0	0	0	0	1994	1994	1	1	1	1	1	1994	1994	1	1	1	1	1	2	2	1	1	1	0	0
STAIGER D	20	1994	2019	26	3.5	0.769230769230769	1999	2013	15	9	0.6	783	#7218D3	3	1994	2002	9	4	0.444444444444444	3	0	131	4	1	2003	2018	16	3	0.1875	0.15	0.24375	1994	2016	23	7	0.304347826086957	0.395652173913043	0.35	10	9	7	2	0.285714285714286	540	0.00248701226926053
ARUSHANIAN EB	5	1994	2011	18	1.6	0.277777777777778	1991	1998	8	3	0.375	-784	#A8466D	0	NA	NA	0	0	0	0	1	109	1	2	NA	NA	0	0	0	0	0	NA	NA	0	0	0	0	0	0	0	0	0	NA	0	0
HOMBERG U	10	1994	2014	21	2.3	0.476190476190476	2003	2003	1	1	1	785	#B24261	1	1994	2006	13	3	0.230769230769231	1	0	136	4	1	2002	2012	11	3	0.272727272727273	0.3	0.572727272727273	1998	2014	17	3	0.176470588235294	0.370588235294118	0.3	6	3	2	1	0.5	30	0.000138167348292252
L�VI F	39	1994	2019	26	5.07692307692308	1.5	1991	2014	24	7	0.291666666666667	-786	#54BE85	0	2016	2016	1	1	1	0	1	111	1	2	2005	2019	15	12	0.8	0.307692307692308	0.533333333333333	1999	2019	21	21	1	0.666666666666667	0.538461538461538	33	25	17	8	0.470588235294118	0	0
STOYNEV AG	2	1994	1999	6	2.5	0.333333333333333	NA	NA	0	0	0	787	#EE221F	0	NA	NA	0	0	0	0	0	0	0	0	1998	1998	1	1	1	0.5	3	1999	1999	1	1	1	3	0.5	2	2	1	1	1	0	0
FALC�N J	5	1994	2007	14	5.2	0.357142857142857	1997	2020	24	8	0.333333333333333	-788	#CC47E5	0	NA	NA	0	0	0	0	0	0	0	0	1997	2016	20	6	0.3	1.2	0.84	1994	2007	14	4	0.285714285714286	0.8	0.8	10	9	4	5	1.25	0	0
LLOYD AL	1	1994	1994	1	2	1	1993	1993	1	1	1	789	#07E544	0	1994	1994	1	1	1	0	1	79	1	3	NA	NA	0	0	0	0	0	NA	NA	0	0	0	0	0	0	0	0	0	NA	0	0
ZAWILSKA JB	6	1994	2009	16	2	0.375	1999	2009	11	5	0.454545454545455	-790	#C7C008	1	1998	1999	2	2	1	1	0	133	2	1	2012	2012	1	1	1	0.166666666666667	2.66666666666667	NA	NA	0	0	0	0	0	1	1	0	1	Inf	6	2.76334696584503e-05
HERRIN DL	7	1994	2012	19	3.57142857142857	0.368421052631579	NA	NA	0	0	0	791	#695887	0	NA	NA	0	0	0	0	0	0	0	0	NA	NA	0	0	0	0	0	NA	NA	0	0	0	0	0	0	0	0	0	NA	0	0
HASTINGS M	4	1994	2001	8	1.25	0.5	2000	2007	8	2	0.25	-792	#BADB13	0	2001	2001	1	1	1	0	0	0	0	0	NA	NA	0	0	0	0	0	NA	NA	0	0	0	0	0	0	0	0	0	NA	0	0
INOUYE ST	7	1994	2008	15	5.42857142857143	0.466666666666667	1979	1979	1	1	1	793	#4471B7	2	1994	1999	6	3	0.5	2	1	33	10	3	2004	2006	3	4	1.33333333333333	0.571428571428571	2.85714285714286	1994	2008	15	4	0.266666666666667	0.571428571428571	0.571428571428571	8	7	4	3	0.75	98	0.000451346671088022
MOORE RY	4	1994	2001	8	2.25	0.5	NA	NA	0	0	0	-794	#425FF1	0	1994	1996	3	2	0.666666666666667	0	0	0	0	0	1983	1988	6	2	0.333333333333333	0.5	0.666666666666667	1996	1996	1	1	1	2	0.25	3	4	2	2	1	0	0
LINKOWSKI P	1	1994	1994	1	1	1	1993	1995	3	2	0.666666666666667	795	#1D534D	0	NA	NA	0	0	0	0	1	23	1	3	NA	NA	0	0	0	0	0	NA	NA	0	0	0	0	0	0	0	0	0	NA	0	0
WAGNER DR	3	1994	2001	8	3.33333333333333	0.375	NA	NA	0	0	0	-796	#61EB77	0	1994	1994	1	1	1	0	0	0	0	0	2001	2001	1	1	1	0.333333333333333	2.66666666666667	2001	2001	1	1	1	2.66666666666667	0.333333333333333	2	4	3	1	0.333333333333333	0	0
GOZES I	1	1994	1994	1	2	1	NA	NA	0	0	0	797	#28148E	0	NA	NA	0	0	0	0	0	0	0	0	NA	NA	0	0	0	0	0	NA	NA	0	0	0	0	0	0	0	0	0	NA	0	0
ARIAGNO RL	2	1994	2000	7	3	0.285714285714286	NA	NA	0	0	0	-798	#A171DF	0	2000	2000	1	1	1	0	0	0	0	0	NA	NA	0	0	0	0	0	NA	NA	0	0	0	0	0	0	0	0	0	NA	0	0
BENTIVOGLIO M	8	1994	2018	25	4.75	0.32	1994	2018	25	3	0.12	799	#502985	1	2008	2010	3	2	0.666666666666667	1	0	139	2	1	1998	2013	16	5	0.3125	0.625	0.9765625	1994	2010	17	3	0.176470588235294	0.551470588235294	0.375	8	7	3	4	1.33333333333333	56	0.00025791238347887
KRISTENSSON K	6	1994	2006	13	5.16666666666667	0.461538461538462	NA	NA	0	0	0	-800	#C9EAF8	1	1994	2006	13	6	0.461538461538462	1	0	134	2	1	1994	2010	17	5	0.294117647058824	0.833333333333333	0.637254901960784	1998	2006	9	2	0.222222222222222	0.481481481481481	0.333333333333333	7	5	2	3	1.5	30	0.000138167348292252
SAUMAN I	3	1994	2012	19	4	0.157894736842105	1996	2005	10	4	0.4	801	#B27905	0	1994	1995	2	2	1	0	0	0	0	0	1995	2015	21	12	0.571428571428571	4	3.61904761904762	2012	2012	1	1	1	6.33333333333333	0.333333333333333	13	9	1	8	8	0	0
LERIOUS V	1	1994	1994	1	4	1	NA	NA	0	0	0	-802	#FD5661	0	NA	NA	0	0	0	0	0	0	0	0	NA	NA	0	0	0	0	0	NA	NA	0	0	0	0	0	0	0	0	0	NA	0	0
NAKAOKA Y	1	1994	1994	1	4	1	NA	NA	0	0	0	803	#F051E9	0	NA	NA	0	0	0	0	0	0	0	0	1994	1994	1	1	1	1	1	1994	1994	1	1	1	1	1	2	2	1	1	1	0	0
KANEMATSU N	1	1994	1994	1	1	1	NA	NA	0	0	0	-804	#E68CDD	0	NA	NA	0	0	0	0	0	0	0	0	NA	NA	0	0	0	0	0	NA	NA	0	0	0	0	0	0	0	0	0	NA	0	0
STRUMWASSER F	1	1994	1994	1	1	1	NA	NA	0	0	0	805	#654A4C	0	NA	NA	0	0	0	0	0	0	0	0	NA	NA	0	0	0	0	0	NA	NA	0	0	0	0	0	0	0	0	0	NA	0	0
SATOH S	3	1994	2006	13	4.66666666666667	0.230769230769231	NA	NA	0	0	0	-806	#C589D6	0	NA	NA	0	0	0	0	0	0	0	0	NA	NA	0	0	0	0	0	2003	2003	1	1	1	4.33333333333333	0.333333333333333	1	2	2	0	0	0	0
LE MINOR J	1	1994	1994	1	7	1	NA	NA	0	0	0	807	#DB0727	0	NA	NA	0	0	0	0	0	0	0	0	NA	NA	0	0	0	0	0	1994	1994	1	1	1	1	1	1	3	3	0	0	0	0
MISHINA M	1	1994	1994	1	4	1	NA	NA	0	0	0	-808	#F57AD2	0	1994	1994	1	1	1	0	0	0	0	0	NA	NA	0	0	0	0	0	1994	1994	1	1	1	1	1	1	1	1	0	0	0	0
KLOWDEN MJ	1	1994	1994	1	1	1	NA	NA	0	0	0	809	#C5A8E7	0	NA	NA	0	0	0	0	0	0	0	0	NA	NA	0	0	0	0	0	NA	NA	0	0	0	0	0	0	0	0	0	NA	0	0
MCVICAR A	2	1994	1997	4	2.5	0.5	NA	NA	0	0	0	-810	#67A307	0	NA	NA	0	0	0	0	0	0	0	0	NA	NA	0	0	0	0	0	NA	NA	0	0	0	0	0	0	0	0	0	NA	0	0
SUDAKOV KV	1	1994	1994	1	1	1	NA	NA	0	0	0	811	#C94310	0	NA	NA	0	0	0	0	0	0	0	0	NA	NA	0	0	0	0	0	NA	NA	0	0	0	0	0	0	0	0	0	NA	0	0
HILLIKER S	1	1994	1994	1	2	1	NA	NA	0	0	0	-812	#E7D798	0	1994	1994	1	1	1	0	0	0	0	0	NA	NA	0	0	0	0	0	NA	NA	0	0	0	0	0	0	0	0	0	NA	0	0
BRYSCH W	1	1994	1994	1	6	1	NA	NA	0	0	0	813	#482078	0	NA	NA	0	0	0	0	0	0	0	0	1995	1995	1	1	1	1	1	1994	1994	1	1	1	1	1	2	3	2	1	0.5	0	0
INOUYE SI	1	1994	1994	1	1	1	NA	NA	0	0	0	-814	#4A025B	0	NA	NA	0	0	0	0	0	0	0	0	NA	NA	0	0	0	0	0	NA	NA	0	0	0	0	0	0	0	0	0	NA	0	0
KR�L' A	1	1994	1994	1	1	1	NA	NA	0	0	0	815	#28AA65	0	NA	NA	0	0	0	0	0	0	0	0	NA	NA	0	0	0	0	0	NA	NA	0	0	0	0	0	0	0	0	0	NA	0	0
TOTTERDELL P	1	1994	1994	1	2	1	NA	NA	0	0	0	-816	#4ABF08	0	1994	1994	1	1	1	0	0	0	0	0	NA	NA	0	0	0	0	0	NA	NA	0	0	0	0	0	0	0	0	0	NA	0	0
PATI AK	1	1994	1994	1	2	1	NA	NA	0	0	0	817	#736F61	0	NA	NA	0	0	0	0	0	0	0	0	NA	NA	0	0	0	0	0	NA	NA	0	0	0	0	0	0	0	0	0	NA	0	0
VAN DEN HOOFDAKKER RH	2	1994	2002	9	4.5	0.222222222222222	NA	NA	0	0	0	-818	#42F576	1	1994	1994	1	1	1	1	0	140	3	1	NA	NA	0	0	0	0	0	1994	2002	9	2	0.222222222222222	1	1	2	1	1	0	0	2	9.21115655281677e-06
KRIPKE DF	2	1994	2019	26	2.5	0.0769230769230769	1978	2013	36	5	0.138888888888889	819	#F7BDB4	0	NA	NA	0	0	0	0	1	32	1	2	1981	2011	31	9	0.290322580645161	4.5	3.7741935483871	2019	2019	1	1	1	13	0.5	10	7	1	6	6	0	0
MCDONNELL MT	1	1994	1994	1	2	1	NA	NA	0	0	0	-820	#B3067D	0	NA	NA	0	0	0	0	0	0	0	0	NA	NA	0	0	0	0	0	NA	NA	0	0	0	0	0	0	0	0	0	NA	0	0
ARISZ L	1	1994	1994	1	4	1	NA	NA	0	0	0	821	#AC7C2D	0	NA	NA	0	0	0	0	0	0	0	0	NA	NA	0	0	0	0	0	NA	NA	0	0	0	0	0	0	0	0	0	NA	0	0
HASAMA N	1	1994	1994	1	4	1	NA	NA	0	0	0	-822	#2EBBF2	1	1994	1994	1	1	1	1	0	137	2	1	NA	NA	0	0	0	0	0	1994	1994	1	1	1	1	1	1	1	1	0	0	1	4.60557827640839e-06
SOTHERN RB	2	1994	2012	19	3.5	0.105263157894737	2002	2009	8	2	0.25	823	#6CD219	0	NA	NA	0	0	0	0	0	0	0	0	1998	2012	15	15	1	7.5	9.5	2012	2012	1	1	1	9.5	0.5	16	13	1	12	12	0	0
HAIDER M	1	1994	1994	1	6	1	NA	NA	0	0	0	-824	#9CF0F9	0	NA	NA	0	0	0	0	0	0	0	0	NA	NA	0	0	0	0	0	NA	NA	0	0	0	0	0	0	0	0	0	NA	0	0
IYENGAR B	1	1994	1994	1	1	1	NA	NA	0	0	0	825	#0EB466	0	NA	NA	0	0	0	0	0	0	0	0	NA	NA	0	0	0	0	0	NA	NA	0	0	0	0	0	0	0	0	0	NA	0	0
ZHENG CC	1	1994	1994	1	3	1	1998	2009	12	2	0.166666666666667	-826	#39B076	1	1994	1994	1	1	1	1	0	138	2	1	NA	NA	0	0	0	0	0	NA	NA	0	0	0	0	0	0	0	0	0	NA	0	0
SUSLOV AP	1	1994	1994	1	4	1	NA	NA	0	0	0	827	#2D314B	0	NA	NA	0	0	0	0	0	0	0	0	NA	NA	0	0	0	0	0	NA	NA	0	0	0	0	0	0	0	0	0	NA	0	0
KHODOROVSKYI GI	1	1994	1994	1	2	1	NA	NA	0	0	0	-828	#D89A72	0	NA	NA	0	0	0	0	0	0	0	0	NA	NA	0	0	0	0	0	NA	NA	0	0	0	0	0	0	0	0	0	NA	0	0
CHALMERS D	1	1994	1994	1	6	1	NA	NA	0	0	0	829	#DD16E3	0	NA	NA	0	0	0	0	0	0	0	0	2000	2000	1	1	1	1	1	1994	1994	1	1	1	1	1	2	4	3	1	0.333333333333333	0	0
TRPIS M	1	1994	1994	1	3	1	NA	NA	0	0	0	-830	#CC450B	0	NA	NA	0	0	0	0	0	0	0	0	NA	NA	0	0	0	0	0	NA	NA	0	0	0	0	0	0	0	0	0	NA	0	0
REGELSON W	1	1994	1994	1	2	1	NA	NA	0	0	0	831	#0999F9	0	NA	NA	0	0	0	0	0	0	0	0	NA	NA	0	0	0	0	0	NA	NA	0	0	0	0	0	0	0	0	0	NA	0	0
HOLLAND PV	1	1994	1994	1	2	1	NA	NA	0	0	0	-832	#97710F	0	NA	NA	0	0	0	0	0	0	0	0	NA	NA	0	0	0	0	0	NA	NA	0	0	0	0	0	0	0	0	0	NA	0	0
JONES TJ	1	1994	1994	1	2	1	NA	NA	0	0	0	833	#9C93A9	1	1994	1994	1	1	1	1	0	141	4	1	NA	NA	0	0	0	0	0	NA	NA	0	0	0	0	0	0	0	0	0	NA	0	0
KELLEY MR	1	1994	1994	1	2	1	NA	NA	0	0	0	-834	#407BB7	0	1994	1994	1	1	1	0	0	0	0	0	NA	NA	0	0	0	0	0	NA	NA	0	0	0	0	0	0	0	0	0	NA	0	0
KARSCH FJ	1	1994	1994	1	4	1	NA	NA	0	0	0	835	#862348	0	NA	NA	0	0	0	0	0	0	0	0	NA	NA	0	0	0	0	0	NA	NA	0	0	0	0	0	0	0	0	0	NA	0	0
RAVUSSIN E	1	1994	1994	1	5	1	NA	NA	0	0	0	-836	#5B4106	0	NA	NA	0	0	0	0	0	0	0	0	2019	2019	1	1	1	1	1	NA	NA	0	0	0	0	0	1	1	0	1	Inf	0	0
HELFRICH-F�RSTER C	61	1995	2020	26	3.85245901639344	2.34615384615385	1998	2020	23	7	0.304347826086957	837	#3470BE	3	2001	2020	20	20	1	3	0	142	4	1	1997	2020	24	37	1.54166666666667	0.60655737704918	0.657103825136612	2003	2020	18	34	1.88888888888889	0.805100182149362	0.557377049180328	71	49	21	28	1.33333333333333	8967	0.041298220404554
MILLAR AJ	60	1995	2019	25	5.11666666666667	2.4	1991	1997	7	6	0.857142857142857	-838	#9F5925	9	1995	2013	19	24	1.26315789473684	9	1	102	13	2	1996	2019	24	36	1.5	0.6	0.625	1999	2019	21	36	1.71428571428571	0.714285714285714	0.6	72	56	31	25	0.806451612903226	30240	0.13927268707859
WHITMORE D	21	1995	2021	27	3.85714285714286	0.777777777777778	1998	2000	3	5	1.66666666666667	839	#165402	2	1995	2008	14	3	0.214285714285714	2	0	151	3	1	1992	2021	30	16	0.533333333333333	0.761904761904762	0.685714285714286	1995	2018	24	6	0.25	0.321428571428571	0.285714285714286	22	14	4	10	2.5	588	0.00270808002652813
WEITZ CJ	24	1995	2017	23	5.08333333333333	1.04347826086957	NA	NA	0	0	0	-840	#60B126	4	2001	2010	10	9	0.9	4	0	143	7	1	1998	2015	18	3	0.166666666666667	0.125	0.159722222222222	1995	2015	21	14	0.666666666666667	0.638888888888889	0.583333333333333	17	14	12	2	0.166666666666667	1344	0.00618989720349287
SEHGAL A	77	1995	2021	27	4.02597402597403	2.85185185185185	1991	2011	21	8	0.380952380952381	841	#346471	9	1995	2016	22	20	0.909090909090909	9	1	63	11	2	1992	2021	30	22	0.733333333333333	0.285714285714286	0.257142857142857	1995	2021	27	33	1.22222222222222	0.428571428571429	0.428571428571429	55	42	24	18	0.75	29106	0.134049961313142
GOLDBETER A	28	1995	2020	26	2.42857142857143	1.07692307692308	2010	2021	12	3	0.25	-842	#ABF66F	2	1997	2019	23	17	0.739130434782609	2	0	147	3	1	2003	2019	17	4	0.235294117647059	0.142857142857143	0.218487394957983	2000	2020	21	8	0.380952380952381	0.353741496598639	0.285714285714286	12	8	4	4	1	448	0.00206329906783096
ISHIDA N	78	1995	2015	21	4.8974358974359	3.71428571428571	1991	2001	11	5	0.454545454545455	843	#0369DF	5	1998	2014	17	21	1.23529411764706	5	1	106	6	2	1996	2014	19	19	1	0.243589743589744	0.269230769230769	1996	2015	20	40	2	0.538461538461538	0.512820512820513	59	42	28	14	0.5	16380	0.0754393721675694
MAYWOOD ES	10	1995	2020	26	4.2	0.384615384615385	1997	2021	25	15	0.6	-844	#E9FE4B	1	2000	2014	15	6	0.4	1	0	155	2	1	1992	2021	30	62	2.06666666666667	6.2	5.37333333333333	1995	2014	20	7	0.35	0.91	0.7	69	39	11	28	2.54545454545455	390	0.00179617552779927
SHIBATA S	109	1995	2021	27	6.40366972477064	4.03703703703704	1992	2018	27	8	0.296296296296296	845	#4FEDA3	6	1998	2020	23	23	1	6	1	115	7	2	1993	2019	27	34	1.25925925925926	0.311926605504587	0.311926605504587	1998	2020	23	67	2.91304347826087	0.721579577183885	0.614678899082569	101	57	46	11	0.239130434782609	37278	0.171686746987952
BARINAGA M	15	1995	2002	8	1	1.875	NA	NA	0	0	0	-846	#1E714B	0	NA	NA	0	0	0	0	0	0	0	0	NA	NA	0	0	0	0	0	NA	NA	0	0	0	0	0	0	0	0	0	NA	0	0
CHEVALIER JF	1	1995	1995	1	2	1	NA	NA	0	0	0	847	#06B75E	0	NA	NA	0	0	0	0	0	0	0	0	NA	NA	0	0	0	0	0	NA	NA	0	0	0	0	0	0	0	0	0	NA	0	0
REHMAN J	1	1995	1995	1	6	1	NA	NA	0	0	0	-848	#B0AD3D	0	1995	1995	1	1	1	0	0	0	0	0	NA	NA	0	0	0	0	0	1995	1995	1	1	1	1	1	1	1	1	0	0	0	0
MOHSENZADEH S	2	1995	1997	3	4	0.666666666666667	NA	NA	0	0	0	849	#BC9EA5	0	1995	1997	3	2	0.666666666666667	0	0	0	0	0	1996	1999	4	3	0.75	1.5	1.125	1997	1997	1	1	1	1.5	0.5	4	3	1	2	2	0	0
KRASNOW MA	2	1995	1996	2	3	1	NA	NA	0	0	0	-850	#3B45F7	1	1995	1996	2	2	1	1	0	144	3	1	NA	NA	0	0	0	0	0	NA	NA	0	0	0	0	0	0	0	0	0	NA	0	0
REA MA	8	1995	2003	9	2.5	0.888888888888889	1995	2000	6	2	0.333333333333333	851	#EB2CDA	1	1995	1998	4	4	1	1	0	145	2	1	1994	2013	20	6	0.3	0.75	0.3375	1995	1998	4	2	0.5	0.5625	0.25	8	7	1	6	6	56	0.00025791238347887
EBIHARA S	11	1995	2009	15	7.09090909090909	0.733333333333333	NA	NA	0	0	0	-852	#E9E6FA	3	1996	2002	7	5	0.714285714285714	3	0	146	5	1	2001	2010	10	9	0.9	0.818181818181818	1.22727272727273	1995	2009	15	10	0.666666666666667	0.909090909090909	0.909090909090909	19	18	14	4	0.285714285714286	594	0.00273571349618658
ARENDT J	25	1995	2018	24	2.96	1.04166666666667	2005	2006	2	2	1	853	#70133B	3	1995	2009	15	8	0.533333333333333	3	0	148	5	1	1987	2020	34	10	0.294117647058824	0.4	0.282352941176471	1998	2009	12	5	0.416666666666667	0.4	0.2	15	11	4	7	1.75	825	0.00379960207803692
JACKSON FR	19	1995	2018	24	4.26315789473684	0.791666666666667	1986	2020	35	6	0.171428571428571	-854	#344C92	2	1995	2009	15	5	0.333333333333333	2	1	63	3	2	1984	2008	25	5	0.2	0.263157894736842	0.252631578947368	1995	2014	20	7	0.35	0.442105263157895	0.368421052631579	12	9	6	3	0.5	342	0.00157510777053167
THOMAS JH	2	1995	1997	3	2.5	0.666666666666667	NA	NA	0	0	0	855	#7F7985	0	NA	NA	0	0	0	0	0	0	0	0	NA	NA	0	0	0	0	0	NA	NA	0	0	0	0	0	0	0	0	0	NA	0	0
GARCEAU NY	1	1995	1995	1	9	1	1997	1997	1	1	1	-856	#4F9320	0	1995	1995	1	1	1	0	0	0	0	0	1997	1997	1	1	1	1	1	1995	1995	1	1	1	1	1	2	4	3	1	0.333333333333333	0	0
LEMMER B	15	1995	2017	23	1.66666666666667	0.652173913043478	1987	2018	32	5	0.15625	857	#998CD3	0	NA	NA	0	0	0	0	1	78	1	2	2012	2012	1	1	1	0.0666666666666667	1.53333333333333	2004	2004	1	2	2	3.06666666666667	0.133333333333333	3	3	2	1	0.5	0	0
ZEE PC	19	1995	2020	26	3.94736842105263	0.730769230769231	2007	2013	7	4	0.571428571428571	-858	#4508EE	1	2001	2015	15	7	0.466666666666667	1	0	153	3	1	1991	2021	31	16	0.516129032258065	0.842105263157895	0.706281833616299	1995	2018	24	7	0.291666666666667	0.399122807017544	0.368421052631579	23	11	5	6	1.2	209	0.000962565859769353
RASCHKE F	1	1995	1995	1	1	1	NA	NA	0	0	0	859	#6B9994	0	NA	NA	0	0	0	0	0	0	0	0	NA	NA	0	0	0	0	0	NA	NA	0	0	0	0	0	0	0	0	0	NA	0	0
BOS NP	1	1995	1995	1	3	1	NA	NA	0	0	0	-860	#154CEF	0	1995	1995	1	1	1	0	0	0	0	0	1994	2002	9	2	0.222222222222222	2	0.222222222222222	NA	NA	0	0	0	0	0	2	2	0	2	Inf	0	0
STEINLECHNER S	5	1995	2008	14	3.6	0.357142857142857	2002	2002	1	2	2	861	#E2D8E5	1	2006	2007	2	3	1.5	1	0	150	2	1	2006	2011	6	5	0.833333333333333	1	2.33333333333333	2006	2007	2	3	1.5	4.2	0.6	8	8	4	4	1	40	0.000184223131056335
DAAN S	11	1995	2017	23	3.81818181818182	0.478260869565217	2001	2011	11	3	0.272727272727273	-862	#7D2458	2	1999	2013	15	5	0.333333333333333	2	0	159	3	1	1999	2019	21	11	0.523809523809524	1	1.0952380952381	2002	2013	12	6	0.5	1.04545454545455	0.545454545454545	17	15	7	8	1.14285714285714	330	0.00151984083121477
ZEE P	3	1995	2013	19	4.33333333333333	0.157894736842105	NA	NA	0	0	0	863	#9BF668	0	1995	2013	19	3	0.157894736842105	0	0	0	0	0	1993	2021	29	2	0.0689655172413793	0.666666666666667	0.436781609195402	1995	1995	1	2	2	12.6666666666667	0.666666666666667	4	3	1	2	2	0	0
SCHOELLER DA	1	1995	1995	1	3	1	1997	1997	1	1	1	-864	#8F9384	0	NA	NA	0	0	0	0	0	0	0	0	NA	NA	0	0	0	0	0	1995	1995	1	1	1	1	1	1	1	1	0	0	0	0
GANNON RL	8	1995	2015	21	2	0.380952380952381	NA	NA	0	0	0	865	#AD4855	0	1995	1995	1	1	1	0	0	0	0	0	1995	1998	4	2	0.5	0.25	1.3125	1995	1995	1	1	1	2.625	0.125	3	2	1	1	1	0	0
ROBINSON B	3	1995	2006	12	2.33333333333333	0.25	NA	NA	0	0	0	-866	#47F6E3	1	1995	2006	12	3	0.25	1	0	149	2	1	1998	2014	17	15	0.882352941176471	5	3.52941176470588	NA	NA	0	0	0	0	0	15	4	0	4	Inf	12	5.52669393169006e-05
TAMBURRO AM	2	1995	1999	5	6	0.4	NA	NA	0	0	0	867	#070C47	0	NA	NA	0	0	0	0	0	0	0	0	NA	NA	0	0	0	0	0	1995	1999	5	2	0.4	1	1	2	2	2	0	0	0	0
MEIER-EWERT K	1	1995	1995	1	4	1	NA	NA	0	0	0	-868	#F9AB71	1	1995	1995	1	1	1	1	0	152	2	1	NA	NA	0	0	0	0	0	1995	1995	1	1	1	1	1	1	2	2	0	0	2	9.21115655281677e-06
EDMONDS K	2	1995	1997	3	2.5	0.666666666666667	NA	NA	0	0	0	869	#581826	0	1995	1997	3	2	0.666666666666667	0	0	0	0	0	NA	NA	0	0	0	0	0	1997	1997	1	1	1	1.5	0.5	1	1	1	0	0	0	0
HURD MW	2	1995	1996	2	2	1	1995	2002	8	4	0.5	-870	#E0FB47	0	1995	1996	2	2	1	0	1	3	1	4	NA	NA	0	0	0	0	0	NA	NA	0	0	0	0	0	0	0	0	0	NA	0	0
HAGAN RM	3	1995	1999	5	6.33333333333333	0.6	NA	NA	0	0	0	871	#FE2B49	1	1995	1995	1	1	1	1	0	154	2	1	1997	1999	3	2	0.666666666666667	0.666666666666667	1.11111111111111	1998	1998	1	1	1	1.66666666666667	0.333333333333333	3	2	1	1	1	6	2.76334696584503e-05
CHAZOT G	2	1995	1996	2	4	1	1984	1984	1	1	1	-872	#60F41C	0	1995	1996	2	2	1	0	1	66	1	2	1998	1998	1	1	1	0.5	1	NA	NA	0	0	0	0	0	1	1	0	1	Inf	0	0
FERNALD RD	2	1995	2005	11	4.5	0.181818181818182	NA	NA	0	0	0	873	#4627E7	0	NA	NA	0	0	0	0	0	0	0	0	2011	2011	1	1	1	0.5	5.5	NA	NA	0	0	0	0	0	1	1	0	1	Inf	0	0
AMPLEFORD EJ	1	1995	1995	1	5	1	NA	NA	0	0	0	-874	#CA70F9	0	NA	NA	0	0	0	0	0	0	0	0	NA	NA	0	0	0	0	0	NA	NA	0	0	0	0	0	0	0	0	0	NA	0	0
HAMMER PE	1	1995	1995	1	2	1	NA	NA	0	0	0	875	#682516	0	NA	NA	0	0	0	0	0	0	0	0	NA	NA	0	0	0	0	0	NA	NA	0	0	0	0	0	0	0	0	0	NA	0	0
CAMPBELL SS	1	1995	1995	1	1	1	1998	2007	10	3	0.3	-876	#410C95	0	NA	NA	0	0	0	0	0	0	0	0	NA	NA	0	0	0	0	0	NA	NA	0	0	0	0	0	0	0	0	0	NA	0	0
BLEI AT	2	1995	1997	3	6	0.666666666666667	NA	NA	0	0	0	877	#F24F8E	0	NA	NA	0	0	0	0	0	0	0	0	NA	NA	0	0	0	0	0	1995	1997	3	2	0.666666666666667	1	1	2	1	1	0	0	0	0
HERDEGEN T	1	1995	1995	1	8	1	NA	NA	0	0	0	-878	#175466	0	1995	1995	1	1	1	0	0	0	0	0	1994	1994	1	1	1	1	1	1995	1995	1	1	1	1	1	2	2	1	1	1	0	0
M�LLER M	5	1995	2014	20	4.2	0.25	2010	2018	9	3	0.333333333333333	879	#57074B	2	1995	2014	20	4	0.2	2	0	156	5	1	2002	2005	4	2	0.5	0.4	2	1995	2013	19	3	0.157894736842105	0.631578947368421	0.6	5	9	7	2	0.285714285714286	90	0.000414502044876755
BLANCHARD J	1	1995	1995	1	2	1	NA	NA	0	0	0	-880	#CB0B18	0	1995	1995	1	1	1	0	0	0	0	0	NA	NA	0	0	0	0	0	NA	NA	0	0	0	0	0	0	0	0	0	NA	0	0
BAUER U	1	1995	1995	1	3	1	NA	NA	0	0	0	881	#A69021	0	NA	NA	0	0	0	0	0	0	0	0	NA	NA	0	0	0	0	0	NA	NA	0	0	0	0	0	0	0	0	0	NA	0	0
TOHYAMA M	1	1995	1995	1	5	1	NA	NA	0	0	0	-882	#5E81D2	0	NA	NA	0	0	0	0	0	0	0	0	NA	NA	0	0	0	0	0	NA	NA	0	0	0	0	0	0	0	0	0	NA	0	0
ZULLEY J	3	1995	2008	14	1.33333333333333	0.214285714285714	NA	NA	0	0	0	883	#34C2A6	0	2008	2008	1	1	1	0	0	0	0	0	NA	NA	0	0	0	0	0	NA	NA	0	0	0	0	0	0	0	0	0	NA	0	0
BORB�LY AA	2	1995	1997	3	2.5	0.666666666666667	2016	2016	1	1	1	-884	#033011	1	1995	1995	1	1	1	1	0	157	3	1	NA	NA	0	0	0	0	0	1997	1997	1	1	1	1.5	0.5	1	1	1	0	0	2	9.21115655281677e-06
NAPIER AJ	1	1995	1995	1	3	1	NA	NA	0	0	0	885	#F6AC13	0	NA	NA	0	0	0	0	0	0	0	0	NA	NA	0	0	0	0	0	NA	NA	0	0	0	0	0	0	0	0	0	NA	0	0
SUMOVA A	1	1995	1995	1	7	1	1994	2012	19	2	0.105263157894737	-886	#F17234	0	1995	1995	1	1	1	0	1	93	1	3	2018	2018	1	1	1	1	1	1995	1995	1	1	1	1	1	2	6	5	1	0.2	0	0
MOOG R	1	1995	1995	1	1	1	NA	NA	0	0	0	887	#5BCAEF	0	NA	NA	0	0	0	0	0	0	0	0	NA	NA	0	0	0	0	0	NA	NA	0	0	0	0	0	0	0	0	0	NA	0	0
KVASNICKA P	1	1995	1995	1	3	1	NA	NA	0	0	0	-888	#C62BC9	0	NA	NA	0	0	0	0	0	0	0	0	NA	NA	0	0	0	0	0	NA	NA	0	0	0	0	0	0	0	0	0	NA	0	0
CLARENBACH P	1	1995	1995	1	2	1	NA	NA	0	0	0	889	#809722	0	NA	NA	0	0	0	0	0	0	0	0	NA	NA	0	0	0	0	0	NA	NA	0	0	0	0	0	0	0	0	0	NA	0	0
SCHMIDT B	1	1995	1995	1	2	1	NA	NA	0	0	0	-890	#4EBE86	0	1995	1995	1	1	1	0	0	0	0	0	NA	NA	0	0	0	0	0	NA	NA	0	0	0	0	0	0	0	0	0	NA	0	0
HUBAIN PP	1	1995	1995	1	2	1	NA	NA	0	0	0	891	#28410D	0	1995	1995	1	1	1	0	0	0	0	0	NA	NA	0	0	0	0	0	NA	NA	0	0	0	0	0	0	0	0	0	NA	0	0
KNAUTH P	2	1995	2002	8	1	0.25	NA	NA	0	0	0	-892	#538F9E	0	NA	NA	0	0	0	0	0	0	0	0	NA	NA	0	0	0	0	0	NA	NA	0	0	0	0	0	0	0	0	0	NA	0	0
BEULLENS J	1	1995	1995	1	1	1	NA	NA	0	0	0	893	#D7B1AF	0	NA	NA	0	0	0	0	0	0	0	0	NA	NA	0	0	0	0	0	NA	NA	0	0	0	0	0	0	0	0	0	NA	0	0
FLUHR R	1	1995	1995	1	5	1	NA	NA	0	0	0	-894	#373C3E	0	NA	NA	0	0	0	0	0	0	0	0	NA	NA	0	0	0	0	0	NA	NA	0	0	0	0	0	0	0	0	0	NA	0	0
NIR I	1	1995	1995	1	1	1	2000	2000	1	1	1	895	#A1DCF1	0	NA	NA	0	0	0	0	0	0	0	0	NA	NA	0	0	0	0	0	NA	NA	0	0	0	0	0	0	0	0	0	NA	0	0
HAJAK G	1	1995	1995	1	3	1	2008	2008	1	1	1	-896	#49A114	1	1995	1995	1	1	1	1	0	158	2	1	NA	NA	0	0	0	0	0	NA	NA	0	0	0	0	0	0	0	0	0	NA	0	0
COBLENTZ A	1	1995	1995	1	4	1	NA	NA	0	0	0	897	#150D9D	0	NA	NA	0	0	0	0	0	0	0	0	NA	NA	0	0	0	0	0	NA	NA	0	0	0	0	0	0	0	0	0	NA	0	0
NAGAYAMA H	1	1995	1995	1	1	1	1994	1994	1	1	1	-898	#7000D9	0	NA	NA	0	0	0	0	1	137	1	2	NA	NA	0	0	0	0	0	NA	NA	0	0	0	0	0	0	0	0	0	NA	0	0
BRABANT G	1	1995	1995	1	3	1	NA	NA	0	0	0	899	#8784C4	0	NA	NA	0	0	0	0	0	0	0	0	NA	NA	0	0	0	0	0	NA	NA	0	0	0	0	0	0	0	0	0	NA	0	0
YEN SC	1	1995	1995	1	6	1	NA	NA	0	0	0	-900	#4C1E8D	0	NA	NA	0	0	0	0	0	0	0	0	NA	NA	0	0	0	0	0	NA	NA	0	0	0	0	0	0	0	0	0	NA	0	0
OSTROWSKA Z	1	1995	1995	1	4	1	1998	2011	14	2	0.142857142857143	901	#6D21F6	0	NA	NA	0	0	0	0	0	0	0	0	NA	NA	0	0	0	0	0	1995	1995	1	1	1	1	1	1	1	1	0	0	0	0
LAGARIAS JC	3	1995	2013	19	4	0.157894736842105	NA	NA	0	0	0	-902	#78C538	0	NA	NA	0	0	0	0	0	0	0	0	2014	2015	2	2	1	0.666666666666667	6.33333333333333	2013	2013	1	1	1	6.33333333333333	0.333333333333333	3	4	2	2	1	0	0
HARPER D	1	1995	1995	1	4	1	NA	NA	0	0	0	903	#E18115	1	1995	1995	1	1	1	1	0	160	3	1	NA	NA	0	0	0	0	0	NA	NA	0	0	0	0	0	0	0	0	0	NA	0	0
NEX� E	1	1995	1995	1	3	1	NA	NA	0	0	0	-904	#3CC198	0	NA	NA	0	0	0	0	0	0	0	0	NA	NA	0	0	0	0	0	NA	NA	0	0	0	0	0	0	0	0	0	NA	0	0
TRACHSEL L	1	1995	1995	1	1	1	1996	1996	1	1	1	905	#DE4BD0	0	NA	NA	0	0	0	0	0	0	0	0	NA	NA	0	0	0	0	0	NA	NA	0	0	0	0	0	0	0	0	0	NA	0	0
CORN�LISSEN G	2	1995	2006	12	5	0.166666666666667	1985	2010	26	5	0.192307692307692	-906	#6A3B8E	0	1995	2006	12	2	0.166666666666667	0	1	8	1	2	1990	2012	23	29	1.26086956521739	14.5	7.56521739130435	1995	2006	12	2	0.166666666666667	1	1	31	13	2	11	5.5	0	0
SCHUPPE H	1	1995	1995	1	1	1	NA	NA	0	0	0	907	#57B4D9	0	NA	NA	0	0	0	0	0	0	0	0	NA	NA	0	0	0	0	0	NA	NA	0	0	0	0	0	0	0	0	0	NA	0	0
RENZI P	2	1995	2007	13	5.5	0.153846153846154	NA	NA	0	0	0	-908	#78B8E1	0	NA	NA	0	0	0	0	0	0	0	0	2007	2007	1	1	1	0.5	6.5	NA	NA	0	0	0	0	0	1	1	0	1	Inf	0	0
FOLLENIUS M	2	1995	1996	2	5.5	1	NA	NA	0	0	0	909	#F3A16B	1	1996	1996	1	1	1	1	0	161	2	1	NA	NA	0	0	0	0	0	1995	1996	2	2	1	1	1	2	3	3	0	0	6	2.76334696584503e-05
LE REBELLER MJ	1	1995	1995	1	6	1	NA	NA	0	0	0	-910	#66E63F	0	NA	NA	0	0	0	0	0	0	0	0	NA	NA	0	0	0	0	0	NA	NA	0	0	0	0	0	0	0	0	0	NA	0	0
BUCAN M	2	1995	2007	13	5	0.153846153846154	NA	NA	0	0	0	911	#50A94D	0	1995	1995	1	1	1	0	0	0	0	0	NA	NA	0	0	0	0	0	1995	1995	1	1	1	6.5	0.5	1	1	1	0	0	0	0
GRANT C	1	1995	1995	1	5	1	NA	NA	0	0	0	-912	#3ED30A	0	NA	NA	0	0	0	0	0	0	0	0	NA	NA	0	0	0	0	0	1995	1995	1	1	1	1	1	1	1	1	0	0	0	0
MORGAN PW	1	1995	1995	1	4	1	NA	NA	0	0	0	913	#2DEC53	0	NA	NA	0	0	0	0	0	0	0	0	NA	NA	0	0	0	0	0	1995	1995	1	1	1	1	1	1	1	1	0	0	0	0
HAU M	2	1995	2016	22	3.5	0.0909090909090909	2017	2017	1	1	1	-914	#3C03DF	0	NA	NA	0	0	0	0	0	0	0	0	1997	2021	25	4	0.16	2	1.76	2016	2016	1	1	1	11	0.5	5	6	2	4	2	0	0
PEARCEY SM	1	1995	1995	1	2	1	NA	NA	0	0	0	915	#5FDC6B	0	NA	NA	0	0	0	0	0	0	0	0	NA	NA	0	0	0	0	0	NA	NA	0	0	0	0	0	0	0	0	0	NA	0	0
GALLMAN EA	1	1995	1995	1	9	1	NA	NA	0	0	0	-916	#8100BC	0	1995	1995	1	1	1	0	0	0	0	0	2000	2000	1	1	1	1	1	1995	1995	1	1	1	1	1	2	3	2	1	0.5	0	0
BRUSCHKE AV	1	1995	1995	1	5	1	NA	NA	0	0	0	917	#983DED	0	NA	NA	0	0	0	0	0	0	0	0	NA	NA	0	0	0	0	0	NA	NA	0	0	0	0	0	0	0	0	0	NA	0	0
HAEN E	1	1995	1995	1	1	1	NA	NA	0	0	0	-918	#79FB42	0	NA	NA	0	0	0	0	0	0	0	0	NA	NA	0	0	0	0	0	NA	NA	0	0	0	0	0	0	0	0	0	NA	0	0
GIEDKE H	1	1995	1995	1	1	1	1985	1990	6	2	0.333333333333333	919	#272794	0	NA	NA	0	0	0	0	1	35	1	2	NA	NA	0	0	0	0	0	NA	NA	0	0	0	0	0	0	0	0	0	NA	0	0
DORSETT JA	1	1995	1995	1	3	1	NA	NA	0	0	0	-920	#77D393	0	NA	NA	0	0	0	0	0	0	0	0	NA	NA	0	0	0	0	0	1995	1995	1	1	1	1	1	1	1	1	0	0	0	0
VIGUIER-MARTINEZ MC	1	1995	1995	1	4	1	NA	NA	0	0	0	921	#C77B20	0	NA	NA	0	0	0	0	0	0	0	0	NA	NA	0	0	0	0	0	NA	NA	0	0	0	0	0	0	0	0	0	NA	0	0
COVINGTON PS	1	1995	1995	1	8	1	NA	NA	0	0	0	-922	#A3452F	0	NA	NA	0	0	0	0	0	0	0	0	NA	NA	0	0	0	0	0	NA	NA	0	0	0	0	0	0	0	0	0	NA	0	0
REINBERG AE	1	1995	1995	1	3	1	1995	2017	23	5	0.217391304347826	923	#DB0BF9	0	NA	NA	0	0	0	0	1	7	1	3	NA	NA	0	0	0	0	0	1995	1995	1	1	1	1	1	1	1	1	0	0	0	0
FEIN G	1	1995	1995	1	4	1	NA	NA	0	0	0	-924	#4AB324	0	NA	NA	0	0	0	0	0	0	0	0	NA	NA	0	0	0	0	0	1995	1995	1	1	1	1	1	1	1	1	0	0	0	0
RIEMANN D	1	1995	1995	1	8	1	NA	NA	0	0	0	925	#1EF0EA	0	NA	NA	0	0	0	0	0	0	0	0	NA	NA	0	0	0	0	0	NA	NA	0	0	0	0	0	0	0	0	0	NA	0	0
NAUMANN M	1	1995	1995	1	5	1	NA	NA	0	0	0	-926	#805A14	0	NA	NA	0	0	0	0	0	0	0	0	NA	NA	0	0	0	0	0	NA	NA	0	0	0	0	0	0	0	0	0	NA	0	0
ANSAI Y	1	1995	1995	1	2	1	NA	NA	0	0	0	927	#222AEA	0	NA	NA	0	0	0	0	0	0	0	0	NA	NA	0	0	0	0	0	NA	NA	0	0	0	0	0	0	0	0	0	NA	0	0
MITTAG M	19	1996	2017	22	4.47368421052632	0.863636363636364	1994	2005	12	6	0.5	-928	#C16BDC	0	2001	2009	9	3	0.333333333333333	0	1	9	1	2	1995	2018	24	4	0.166666666666667	0.210526315789474	0.192982456140351	2004	2014	11	4	0.363636363636364	0.421052631578947	0.210526315789474	8	7	3	4	1.33333333333333	0	0
PYZA E	22	1996	2021	26	4.13636363636364	0.846153846153846	1998	2008	11	5	0.454545454545455	929	#A03A0C	2	1996	2019	24	6	0.25	2	0	164	3	1	2004	2020	17	6	0.352941176470588	0.272727272727273	0.417112299465241	2005	2021	17	6	0.352941176470588	0.417112299465241	0.272727272727273	12	10	6	4	0.666666666666667	440	0.00202645444161969
EDERY I	40	1996	2019	24	3.025	1.66666666666667	1994	1994	1	2	2	-930	#44A509	2	1998	2011	14	6	0.428571428571429	2	1	67	3	3	2003	2015	13	4	0.307692307692308	0.1	0.184615384615385	1996	2015	20	13	0.65	0.39	0.325	17	11	7	4	0.571428571428571	880	0.00405290888323938
BUIJS RM	50	1996	2020	25	5.7	2	1997	2019	23	7	0.304347826086957	931	#AD663C	6	1996	2020	25	33	1.32	6	0	168	8	1	2000	2019	20	16	0.8	0.32	0.4	1996	2020	25	37	1.48	0.74	0.74	53	23	15	8	0.533333333333333	6900	0.0317784901072179
ROENNEBERG T	36	1996	2021	26	3.66666666666667	1.38461538461538	1988	2019	32	30	0.9375	-932	#21A8FB	5	1996	2021	26	20	0.769230769230769	5	1	9	6	2	2001	2019	19	22	1.15789473684211	0.611111111111111	0.83625730994152	1999	2021	23	12	0.521739130434783	0.376811594202899	0.333333333333333	34	28	10	18	1.8	5040	0.0232121145130983
GOLDEN SS	43	1996	2020	25	4.53488372093023	1.72	1997	2003	7	3	0.428571428571429	933	#97B21B	2	1997	2008	12	6	0.5	2	0	162	3	1	1993	2018	26	18	0.692307692307692	0.418604651162791	0.402504472271914	1996	2015	20	13	0.65	0.377906976744186	0.302325581395349	31	24	13	11	0.846153846153846	2064	0.00950591356250691
HARDIN PE	43	1996	2020	25	3.44186046511628	1.72	1992	2013	22	5	0.227272727272727	-934	#06A3CF	3	1997	2014	18	13	0.722222222222222	3	1	67	4	3	1991	2018	28	23	0.821428571428571	0.534883720930233	0.477574750830565	1999	2017	19	14	0.736842105263158	0.428396572827417	0.325581395348837	37	26	9	17	1.88888888888889	3354	0.0154471095390737
MALIN HV	1	1996	1996	1	2	1	NA	NA	0	0	0	935	#0E99AD	0	1996	1996	1	1	1	0	0	0	0	0	NA	NA	0	0	0	0	0	NA	NA	0	0	0	0	0	0	0	0	0	NA	0	0
TABATA M	2	1996	2003	8	4.5	0.25	NA	NA	0	0	0	-936	#09EDCB	0	1996	1996	1	1	1	0	0	0	0	0	1997	2004	8	4	0.5	2	2	2003	2003	1	1	1	4	0.5	5	4	2	2	1	0	0
MORELL V	2	1996	1996	1	1	2	NA	NA	0	0	0	937	#13287E	0	NA	NA	0	0	0	0	0	0	0	0	NA	NA	0	0	0	0	0	NA	NA	0	0	0	0	0	0	0	0	0	NA	0	0
MANGEL SC	15	1996	2021	26	2.26666666666667	0.576923076923077	NA	NA	0	0	0	-938	#3F8FE7	1	2002	2021	20	9	0.45	1	0	165	2	1	NA	NA	0	0	0	0	0	2008	2021	14	3	0.214285714285714	0.371428571428571	0.2	3	2	2	0	0	30	0.000138167348292252
MASSON-P�VET M	8	1996	2007	12	5.25	0.666666666666667	1994	2000	7	2	0.285714285714286	939	#45676A	2	2001	2006	6	6	1	2	1	135	4	2	1994	2009	16	9	0.5625	1.125	0.84375	1996	2006	11	7	0.636363636363636	0.954545454545455	0.875	16	14	9	5	0.555555555555556	224	0.00103164953391548
TSUZUKI M	1	1996	1996	1	3	1	NA	NA	0	0	0	-940	#C05E61	1	1996	1996	1	1	1	1	0	163	2	1	NA	NA	0	0	0	0	0	1996	1996	1	1	1	1	1	1	1	1	0	0	1	4.60557827640839e-06
NAKAMURA K	1	1996	1996	1	1	1	1998	2009	12	3	0.25	941	#EC84F1	0	NA	NA	0	0	0	0	0	0	0	0	NA	NA	0	0	0	0	0	NA	NA	0	0	0	0	0	0	0	0	0	NA	0	0
STEWART J	11	1996	2009	14	2.90909090909091	0.785714285714286	NA	NA	0	0	0	-942	#CA6EAD	0	1996	2009	14	11	0.785714285714286	0	0	0	0	0	1998	2011	14	10	0.714285714285714	0.909090909090909	0.909090909090909	1999	2004	6	4	0.666666666666667	0.848484848484849	0.363636363636364	14	4	2	2	1	0	0
SYED N	1	1996	1996	1	5	1	NA	NA	0	0	0	943	#41CB3D	0	NA	NA	0	0	0	0	0	0	0	0	NA	NA	0	0	0	0	0	NA	NA	0	0	0	0	0	0	0	0	0	NA	0	0
LAVIALLE M	4	1996	2013	18	4.5	0.222222222222222	1993	2008	16	4	0.25	-944	#D79E56	0	1996	2013	18	3	0.166666666666667	0	1	125	1	2	NA	NA	0	0	0	0	0	2000	2013	14	2	0.142857142857143	0.642857142857143	0.5	2	2	2	0	0	0	0
DUBOCOVICH ML	11	1996	2021	26	5.27272727272727	0.423076923076923	NA	NA	0	0	0	945	#058887	1	2017	2017	1	1	1	1	0	171	2	1	1998	2005	8	4	0.5	0.363636363636364	1.18181818181818	2001	2004	4	3	0.75	1.77272727272727	0.272727272727273	7	4	2	2	1	44	0.000202645444161969
HUNTER-ENSOR M	1	1996	1996	1	3	1	1996	1996	1	1	1	-946	#1B5332	0	1996	1996	1	1	1	0	1	63	1	3	1995	2000	6	3	0.5	3	0.5	NA	NA	0	0	0	0	0	3	2	0	2	Inf	0	0
LAMBERG L	2	1996	1998	3	1	0.666666666666667	NA	NA	0	0	0	947	#FA4BC1	0	NA	NA	0	0	0	0	0	0	0	0	NA	NA	0	0	0	0	0	NA	NA	0	0	0	0	0	0	0	0	0	NA	0	0
GWINNER E	3	1996	2008	13	3.66666666666667	0.230769230769231	1997	2001	5	2	0.4	-948	#AC6BB6	1	2003	2003	1	1	1	1	0	166	2	1	2002	2012	11	2	0.181818181818182	0.666666666666667	0.787878787878788	2008	2008	1	1	1	4.33333333333333	0.333333333333333	3	4	2	2	1	12	5.52669393169006e-05
CAHILL GM	11	1996	2007	12	2.72727272727273	0.916666666666667	1989	1998	10	7	0.7	949	#F098AB	0	1998	2007	10	7	0.7	0	1	58	1	3	1995	2008	14	5	0.357142857142857	0.454545454545455	0.38961038961039	2004	2004	1	1	1	1.09090909090909	0.0909090909090909	6	6	1	5	5	0	0
KERKHOF G	1	1996	1996	1	5	1	NA	NA	0	0	0	-950	#F17339	0	1996	1996	1	1	1	0	0	0	0	0	NA	NA	0	0	0	0	0	1996	1996	1	1	1	1	1	1	1	1	0	0	0	0
LUO C	1	1996	1996	1	9	1	1998	1998	1	1	1	951	#C5ADBD	0	1996	1996	1	1	1	0	0	0	0	0	NA	NA	0	0	0	0	0	1996	1996	1	1	1	1	1	1	3	3	0	0	0	0
LESAUTER J	3	1996	2011	16	4	0.1875	1999	2020	22	7	0.318181818181818	-952	#49FBB0	0	1996	2011	16	3	0.1875	0	0	0	0	0	1994	2021	28	25	0.892857142857143	8.33333333333333	4.76190476190476	2011	2011	1	1	1	5.33333333333333	0.333333333333333	26	5	1	4	4	0	0
MARCHANT EG	2	1996	1999	4	3	0.5	1999	1999	1	1	1	953	#04904F	0	1996	1999	4	2	0.5	0	0	0	0	0	2001	2014	14	4	0.285714285714286	2	0.571428571428571	NA	NA	0	0	0	0	0	4	2	0	2	Inf	0	0
COLEPICOLO P	3	1996	1999	4	4.66666666666667	0.75	1992	1992	1	1	1	-954	#D8E38E	0	NA	NA	0	0	0	0	1	9	1	2	2005	2005	1	1	1	0.333333333333333	1.33333333333333	1999	1999	1	1	1	1.33333333333333	0.333333333333333	2	2	1	1	1	0	0
BESSET A	1	1996	1996	1	3	1	NA	NA	0	0	0	955	#CCBB3D	1	1996	1996	1	1	1	1	0	167	2	1	NA	NA	0	0	0	0	0	NA	NA	0	0	0	0	0	0	0	0	0	NA	0	0
KLOPPSTECH K	1	1996	1996	1	2	1	NA	NA	0	0	0	-956	#BFCD47	0	NA	NA	0	0	0	0	0	0	0	0	NA	NA	0	0	0	0	0	NA	NA	0	0	0	0	0	0	0	0	0	NA	0	0
COSTA R	15	1996	2019	24	8.46666666666667	0.625	1992	2021	30	3	0.1	957	#607B8B	2	1996	2013	18	5	0.277777777777778	2	1	67	3	3	1994	2020	27	32	1.18518518518519	2.13333333333333	1.8962962962963	1996	2019	24	13	0.541666666666667	0.866666666666667	0.866666666666667	45	31	15	16	1.06666666666667	930	0.0042831877970598
WESTERINK BH	3	1996	1999	4	7	0.75	NA	NA	0	0	0	-958	#D7A9F0	0	NA	NA	0	0	0	0	0	0	0	0	1996	1996	1	1	1	0.333333333333333	1.33333333333333	1997	1999	3	2	0.666666666666667	0.888888888888889	0.666666666666667	3	2	1	1	1	0	0
WAGNER HJ	1	1996	1996	1	3	1	NA	NA	0	0	0	959	#60AAA3	0	NA	NA	0	0	0	0	0	0	0	0	NA	NA	0	0	0	0	0	NA	NA	0	0	0	0	0	0	0	0	0	NA	0	0
SMITH KL	1	1996	1996	1	9	1	NA	NA	0	0	0	-960	#CF5340	0	1996	1996	1	1	1	0	0	0	0	0	1999	1999	1	1	1	1	1	1996	1996	1	1	1	1	1	2	4	3	1	0.333333333333333	0	0
MCARTHUR AJ	1	1996	1996	1	2	1	1991	2000	10	3	0.3	961	#76B676	0	1996	1996	1	1	1	0	1	89	1	3	NA	NA	0	0	0	0	0	NA	NA	0	0	0	0	0	0	0	0	0	NA	0	0
MONNERJAHN C	1	1996	1996	1	2	1	NA	NA	0	0	0	-962	#083EEE	0	1996	1996	1	1	1	0	0	0	0	0	NA	NA	0	0	0	0	0	NA	NA	0	0	0	0	0	0	0	0	0	NA	0	0
INOU� S	2	1996	1997	2	3	1	NA	NA	0	0	0	963	#332830	0	1996	1997	2	2	1	0	0	0	0	0	1985	1998	14	2	0.142857142857143	1	0.142857142857143	1996	1996	1	1	1	1	0.5	3	3	1	2	2	0	0
CAVALHEIRO EA	1	1996	1996	1	5	1	NA	NA	0	0	0	-964	#6ED04C	0	NA	NA	0	0	0	0	0	0	0	0	NA	NA	0	0	0	0	0	NA	NA	0	0	0	0	0	0	0	0	0	NA	0	0
VAN DEN POL AN	4	1996	2010	15	2.25	0.266666666666667	1992	2002	11	5	0.454545454545455	965	#6CB0A5	1	1996	1996	1	1	1	1	1	116	4	2	1998	1998	1	1	1	0.25	3.75	2010	2010	1	1	1	3.75	0.25	2	2	1	1	1	8	3.68446262112671e-05
GUERTIN M	1	1996	1996	1	3	1	NA	NA	0	0	0	-966	#BFD24F	0	NA	NA	0	0	0	0	0	0	0	0	NA	NA	0	0	0	0	0	NA	NA	0	0	0	0	0	0	0	0	0	NA	0	0
MASSON-PEVET M	2	1996	2000	5	8	0.4	NA	NA	0	0	0	967	#3893F2	0	1996	2000	5	2	0.4	0	0	0	0	0	2003	2003	1	1	1	0.5	2.5	1996	2000	5	2	0.4	1	1	3	5	4	1	0.25	0	0
COEN CW	6	1996	2004	9	5	0.666666666666667	NA	NA	0	0	0	-968	#AF990A	0	1996	1999	4	5	1.25	0	0	0	0	0	1996	2001	6	3	0.5	0.5	0.75	1996	1999	4	5	1.25	1.875	0.833333333333333	8	8	5	3	0.6	0	0
ZENG H	1	1996	1996	1	10	1	1996	1996	1	1	1	969	#1940C0	0	1996	1996	1	1	1	0	1	67	1	3	1996	1996	1	2	2	2	2	1996	1996	1	1	1	1	1	3	2	1	1	1	0	0
RUDAS S	1	1996	1996	1	4	1	NA	NA	0	0	0	-970	#D3CC42	0	NA	NA	0	0	0	0	0	0	0	0	NA	NA	0	0	0	0	0	NA	NA	0	0	0	0	0	0	0	0	0	NA	0	0
POWELL JF	1	1996	1996	1	5	1	NA	NA	0	0	0	971	#940F4E	0	1996	1996	1	1	1	0	0	0	0	0	1996	1999	4	3	0.75	3	0.75	1996	1996	1	1	1	1	1	4	3	2	1	0.5	0	0
SACK RL	4	1996	2005	10	4.25	0.4	1992	2007	16	4	0.25	-972	#D72672	0	1996	2005	10	4	0.4	0	1	53	1	2	1985	1989	5	3	0.6	0.75	1.5	2001	2005	5	3	0.6	1.5	0.75	6	6	4	2	0.5	0	0
YELLON SM	2	1996	1997	2	1.5	1	1987	1998	12	3	0.25	973	#8B6756	0	NA	NA	0	0	0	0	1	75	1	2	NA	NA	0	0	0	0	0	NA	NA	0	0	0	0	0	0	0	0	0	NA	0	0
BRONSON FH	1	1996	1996	1	2	1	NA	NA	0	0	0	-974	#1E6019	0	NA	NA	0	0	0	0	0	0	0	0	NA	NA	0	0	0	0	0	NA	NA	0	0	0	0	0	0	0	0	0	NA	0	0
STARKEY SJ	1	1996	1996	1	1	1	1995	1995	1	1	1	975	#9CA2F9	0	NA	NA	0	0	0	0	1	154	1	2	NA	NA	0	0	0	0	0	NA	NA	0	0	0	0	0	0	0	0	0	NA	0	0
REEBS SG	2	1996	2000	5	1.5	0.4	1989	2003	15	3	0.2	-976	#3CE868	1	2000	2000	1	1	1	1	1	91	2	2	NA	NA	0	0	0	0	0	NA	NA	0	0	0	0	0	0	0	0	0	NA	0	0
HUMBECK K	1	1996	1996	1	5	1	NA	NA	0	0	0	977	#07FE2A	0	NA	NA	0	0	0	0	0	0	0	0	NA	NA	0	0	0	0	0	NA	NA	0	0	0	0	0	0	0	0	0	NA	0	0
LUNSHOF S	1	1996	1996	1	2	1	NA	NA	0	0	0	-978	#AE7AB5	0	1996	1996	1	1	1	0	0	0	0	0	NA	NA	0	0	0	0	0	NA	NA	0	0	0	0	0	0	0	0	0	NA	0	0
BELOUSOV AB	1	1996	1996	1	4	1	NA	NA	0	0	0	979	#9F2B08	0	1996	1996	1	1	1	0	0	0	0	0	NA	NA	0	0	0	0	0	1996	1996	1	1	1	1	1	1	1	1	0	0	0	0
MASUDA A	1	1996	1996	1	7	1	NA	NA	0	0	0	-980	#63AD69	0	NA	NA	0	0	0	0	0	0	0	0	2001	2001	1	1	1	1	1	NA	NA	0	0	0	0	0	1	1	0	1	Inf	0	0
ZIEGLG�NSBERGER W	1	1996	1996	1	3	1	NA	NA	0	0	0	981	#A249A4	0	1996	1996	1	1	1	0	0	0	0	0	NA	NA	0	0	0	0	0	NA	NA	0	0	0	0	0	0	0	0	0	NA	0	0
MYERS MP	1	1996	1996	1	5	1	1995	1997	3	3	1	-982	#30F63F	0	1996	1996	1	1	1	0	1	63	1	2	1995	1996	2	3	1.5	3	1.5	1996	1996	1	1	1	1	1	4	4	1	3	3	0	0
JOHNSSON A	1	1996	1996	1	3	1	2006	2006	1	1	1	983	#80F19F	0	1996	1996	1	1	1	0	0	0	0	0	NA	NA	0	0	0	0	0	NA	NA	0	0	0	0	0	0	0	0	0	NA	0	0
SCHIEFFER H	1	1996	1996	1	7	1	NA	NA	0	0	0	-984	#A4EA43	0	NA	NA	0	0	0	0	0	0	0	0	NA	NA	0	0	0	0	0	NA	NA	0	0	0	0	0	0	0	0	0	NA	0	0
STONE BM	2	1996	1997	2	3	1	NA	NA	0	0	0	985	#B92F37	1	1996	1997	2	2	1	1	0	169	2	1	NA	NA	0	0	0	0	0	1996	1997	2	2	1	1	1	2	1	1	0	0	2	9.21115655281677e-06
BITO LZ	2	1996	1997	2	5	1	NA	NA	0	0	0	-986	#11FBDE	0	NA	NA	0	0	0	0	0	0	0	0	NA	NA	0	0	0	0	0	NA	NA	0	0	0	0	0	0	0	0	0	NA	0	0
SWART AC	1	1996	1996	1	3	1	NA	NA	0	0	0	987	#B669C3	1	1996	1996	1	1	1	1	0	170	2	1	NA	NA	0	0	0	0	0	NA	NA	0	0	0	0	0	0	0	0	0	NA	0	0
ASHKENAZI IE	3	1996	2001	6	4	0.5	NA	NA	0	0	0	-988	#6C61AB	0	NA	NA	0	0	0	0	0	0	0	0	1995	2013	19	2	0.105263157894737	0.666666666666667	0.210526315789474	1996	1996	1	1	1	2	0.333333333333333	3	4	2	2	1	0	0
GLAZNER LK	1	1996	1996	1	3	1	NA	NA	0	0	0	989	#8877FB	0	NA	NA	0	0	0	0	0	0	0	0	NA	NA	0	0	0	0	0	1996	1996	1	1	1	1	1	1	1	1	0	0	0	0
TEIBLIUM MM	1	1996	1996	1	4	1	NA	NA	0	0	0	-990	#D2531F	0	NA	NA	0	0	0	0	0	0	0	0	NA	NA	0	0	0	0	0	NA	NA	0	0	0	0	0	0	0	0	0	NA	0	0
KIENZLE MG	1	1996	1996	1	2	1	NA	NA	0	0	0	991	#C24FD3	0	NA	NA	0	0	0	0	0	0	0	0	NA	NA	0	0	0	0	0	NA	NA	0	0	0	0	0	0	0	0	0	NA	0	0
BALZER I	1	1996	1996	1	1	1	NA	NA	0	0	0	-992	#5037A5	0	NA	NA	0	0	0	0	0	0	0	0	NA	NA	0	0	0	0	0	NA	NA	0	0	0	0	0	0	0	0	0	NA	0	0
CHOUX M	1	1996	1996	1	6	1	NA	NA	0	0	0	993	#4DEE78	0	NA	NA	0	0	0	0	0	0	0	0	NA	NA	0	0	0	0	0	NA	NA	0	0	0	0	0	0	0	0	0	NA	0	0
TSURUGI K	1	1996	1996	1	5	1	NA	NA	0	0	0	-994	#D4BECD	0	NA	NA	0	0	0	0	0	0	0	0	NA	NA	0	0	0	0	0	NA	NA	0	0	0	0	0	0	0	0	0	NA	0	0
KASHON ML	1	1996	1996	1	3	1	NA	NA	0	0	0	995	#A6A3F9	0	1996	1996	1	1	1	0	0	0	0	0	NA	NA	0	0	0	0	0	NA	NA	0	0	0	0	0	0	0	0	0	NA	0	0
BENOIT O	1	1996	1996	1	5	1	NA	NA	0	0	0	-996	#A76C6F	0	NA	NA	0	0	0	0	0	0	0	0	NA	NA	0	0	0	0	0	1996	1996	1	1	1	1	1	1	1	1	0	0	0	0
HANOUNE J	1	1996	1996	1	4	1	NA	NA	0	0	0	997	#AB03FC	0	NA	NA	0	0	0	0	0	0	0	0	NA	NA	0	0	0	0	0	NA	NA	0	0	0	0	0	0	0	0	0	NA	0	0
IANCU A	1	1996	1996	1	7	1	NA	NA	0	0	0	-998	#09560B	0	NA	NA	0	0	0	0	0	0	0	0	NA	NA	0	0	0	0	0	NA	NA	0	0	0	0	0	0	0	0	0	NA	0	0
MECHKOURI M	2	1996	2002	7	5	0.285714285714286	NA	NA	0	0	0	999	#A1E19E	0	1996	1996	1	1	1	0	0	0	0	0	1990	2018	29	6	0.206896551724138	3	0.724137931034483	1996	2002	7	2	0.285714285714286	1	1	8	7	2	5	2.5	0	0
HENNINGSEN KW	1	1996	1996	1	8	1	NA	NA	0	0	0	-1000	#28D86D	0	NA	NA	0	0	0	0	0	0	0	0	NA	NA	0	0	0	0	0	NA	NA	0	0	0	0	0	0	0	0	0	NA	0	0
PRALONG WF	1	1996	1996	1	3	1	NA	NA	0	0	0	1001	#7B75A7	0	NA	NA	0	0	0	0	0	0	0	0	NA	NA	0	0	0	0	0	NA	NA	0	0	0	0	0	0	0	0	0	NA	0	0
FAGARD R	2	1996	1998	3	16	0.666666666666667	NA	NA	0	0	0	-1002	#2D80B8	0	NA	NA	0	0	0	0	0	0	0	0	1991	1991	1	1	1	0.5	1.5	1996	1998	3	2	0.666666666666667	1	1	3	3	2	1	0.5	0	0
WOLF B	1	1996	1996	1	3	1	NA	NA	0	0	0	1003	#580CAA	0	NA	NA	0	0	0	0	0	0	0	0	1996	1996	1	1	1	1	1	1996	1996	1	1	1	1	1	2	0	0	0	NA	0	0
ROBERTSON HA	1	1996	1996	1	6	1	NA	NA	0	0	0	-1004	#EA3B86	0	NA	NA	0	0	0	0	0	0	0	0	1999	1999	1	2	2	2	2	NA	NA	0	0	0	0	0	2	1	0	1	Inf	0	0
L�VY PA	1	1996	1996	1	4	1	NA	NA	0	0	0	1005	#45642B	0	NA	NA	0	0	0	0	0	0	0	0	NA	NA	0	0	0	0	0	NA	NA	0	0	0	0	0	0	0	0	0	NA	0	0
OKAMURA H	72	1997	2020	24	7	3	1995	2016	22	9	0.409090909090909	-1006	#CCEB41	5	1998	2020	23	32	1.39130434782609	5	1	33	7	4	1995	2020	26	33	1.26923076923077	0.458333333333333	0.423076923076923	1997	2020	24	49	2.04166666666667	0.680555555555555	0.680555555555556	82	71	47	24	0.51063829787234	25560	0.117718580744998
WEAVER DR	22	1997	2020	24	4.09090909090909	0.916666666666667	1989	2018	30	7	0.233333333333333	1007	#B37426	1	1997	2012	16	12	0.75	1	1	46	2	3	1988	2020	33	30	0.909090909090909	1.36363636363636	0.991735537190083	1999	2020	22	11	0.5	0.545454545454546	0.5	41	29	15	14	0.933333333333333	638	0.00293835894034855
SCHIBLER U	64	1997	2021	25	4.328125	2.56	1999	2015	17	7	0.411764705882353	-1008	#0AACAE	10	1998	2015	18	29	1.61111111111111	10	0	172	14	1	2000	2017	18	6	0.333333333333333	0.09375	0.130208333333333	2000	2021	22	25	1.13636363636364	0.443892045454545	0.390625	31	22	16	6	0.375	14080	0.0648465421318301
GLASS JD	26	1997	2018	22	4.03846153846154	1.18181818181818	2000	2012	13	6	0.461538461538462	1009	#1392F5	3	1997	2015	19	10	0.526315789473684	3	0	173	4	1	1995	2014	20	5	0.25	0.192307692307692	0.211538461538462	1997	2018	22	15	0.681818181818182	0.576923076923077	0.576923076923077	20	11	7	4	0.571428571428571	858	0.00395158616115839
GIEBULTOWICZ JM	30	1997	2018	22	3.9	1.36363636363636	1992	2015	24	4	0.166666666666667	-1010	#45BC1A	3	1997	2018	22	9	0.409090909090909	3	1	43	5	3	2008	2017	10	8	0.8	0.266666666666667	0.586666666666667	1997	2015	19	12	0.631578947368421	0.463157894736842	0.4	20	16	9	7	0.777777777777778	1440	0.00663203271802808
HEGE DM	2	1997	2000	4	3	0.5	1997	1997	1	1	1	1011	#41C177	0	1997	2000	4	2	0.5	0	0	0	0	0	2002	2002	1	1	1	0.5	2	2000	2000	1	1	1	2	0.5	2	3	2	1	0.5	0	0
STENGL M	29	1997	2020	24	3.72413793103448	1.20833333333333	1994	2016	23	2	0.0869565217391304	-1012	#AB553A	2	2002	2017	16	9	0.5625	2	1	136	3	2	1998	2018	21	4	0.19047619047619	0.137931034482759	0.157635467980296	2002	2020	19	10	0.526315789473684	0.43557168784029	0.344827586206897	14	10	6	4	0.666666666666667	580	0.00267123540031686
COOPER HM	11	1997	2014	18	5.36363636363636	0.611111111111111	NA	NA	0	0	0	1013	#5D5CD1	2	2000	2014	15	7	0.466666666666667	2	0	178	3	1	1998	2019	22	13	0.590909090909091	1.18181818181818	0.966942148760331	1997	2014	18	9	0.5	0.818181818181818	0.818181818181818	22	17	8	9	1.125	374	0.00172248627537674
MALAN A	4	1997	2010	14	3.25	0.285714285714286	2018	2018	1	1	1	-1014	#38DB0D	0	1997	1997	1	3	3	0	0	0	0	0	1994	2015	22	16	0.727272727272727	4	2.54545454545455	1997	1997	1	3	3	10.5	0.75	19	12	3	9	3	0	0
KUMAR V	31	1997	2021	25	3.32258064516129	1.24	1996	2010	15	3	0.2	1015	#627752	3	2000	2019	20	9	0.45	3	1	68	4	3	1992	2020	29	8	0.275862068965517	0.258064516129032	0.222469410456062	2008	2015	8	3	0.375	0.30241935483871	0.0967741935483871	11	8	3	5	1.66666666666667	744	0.00342655023764784
GEURTSEN AM	3	1997	2002	6	3.66666666666667	0.5	NA	NA	0	0	0	-1016	#CAE06C	0	NA	NA	0	0	0	0	0	0	0	0	NA	NA	0	0	0	0	0	2002	2002	1	1	1	2	0.333333333333333	1	1	1	0	0	0	0
DRYER SE	6	1997	2004	8	3.66666666666667	0.75	NA	NA	0	0	0	1017	#52D9A7	1	2001	2004	4	4	1	1	0	177	2	1	1999	2005	7	4	0.571428571428571	0.666666666666667	0.761904761904762	2001	2004	4	4	1	1.33333333333333	0.666666666666667	8	6	4	2	0.5	36	0.000165800817950702
PENNISI E	2	1997	2003	7	1	0.285714285714286	NA	NA	0	0	0	-1018	#561890	0	NA	NA	0	0	0	0	0	0	0	0	NA	NA	0	0	0	0	0	NA	NA	0	0	0	0	0	0	0	0	0	NA	0	0
KLEIN DC	13	1997	2007	11	4.38461538461539	1.18181818181818	1997	1997	1	1	1	1019	#B288D0	2	1997	2005	9	9	1	2	0	175	3	1	1997	2016	20	12	0.6	0.923076923076923	0.507692307692308	1997	2005	9	8	0.888888888888889	0.752136752136752	0.615384615384615	20	20	11	9	0.818181818181818	520	0.00239490070373236
BALER R	7	1997	2006	10	4.42857142857143	0.7	NA	NA	0	0	0	-1020	#666FCD	0	1997	2006	10	2	0.2	0	0	0	0	0	2000	2005	6	5	0.833333333333333	0.714285714285714	1.19047619047619	1997	1997	1	1	1	1.42857142857143	0.142857142857143	6	13	8	5	0.625	0	0
ESQUIFINO AI	12	1997	2012	16	5	0.75	NA	NA	0	0	0	1021	#C0031C	1	2005	2005	1	1	1	1	0	183	2	1	2003	2010	8	4	0.5	0.333333333333333	0.666666666666667	1997	2005	9	5	0.555555555555556	0.740740740740741	0.416666666666667	9	10	6	4	0.666666666666667	120	0.000552669393169006
HOFMAN MA	4	1997	2004	8	1	0.5	1992	2006	15	8	0.533333333333333	-1022	#C39073	0	NA	NA	0	0	0	0	1	100	1	2	NA	NA	0	0	0	0	0	NA	NA	0	0	0	0	0	0	0	0	0	NA	0	0
GOICHOT B	2	1997	2001	5	1	0.4	1998	1998	1	1	1	1023	#D54CA3	0	NA	NA	0	0	0	0	0	0	0	0	NA	NA	0	0	0	0	0	NA	NA	0	0	0	0	0	0	0	0	0	NA	0	0
MIKKELSEN JD	4	1997	2009	13	5	0.307692307692308	1995	1998	4	2	0.5	-1024	#CF0EF6	2	1997	2009	13	4	0.307692307692308	2	1	156	3	2	1995	2011	17	3	0.176470588235294	0.75	0.573529411764706	1997	2009	13	4	0.307692307692308	1	1	7	9	6	3	0.5	72	0.000331601635901404
VUILLEZ P	8	1997	2021	25	6.125	0.32	1996	1996	1	1	1	1025	#42F0B1	0	1997	1997	1	1	1	0	1	135	1	2	1996	2017	22	10	0.454545454545455	1.25	1.42045454545455	1997	2021	25	8	0.32	1	1	18	15	10	5	0.5	0	0
KALSBEEK A	31	1997	2020	24	5.67741935483871	1.29166666666667	1996	2014	19	23	1.21052631578947	-1026	#7C2BF5	0	1997	2017	21	5	0.238095238095238	0	1	168	1	2	1994	2021	28	33	1.17857142857143	1.06451612903226	0.912442396313364	2004	2020	17	24	1.41176470588235	1.09297912713472	0.774193548387097	57	29	12	17	1.41666666666667	0	0
MURAKAMI T	1	1997	1997	1	5	1	NA	NA	0	0	0	1027	#E4C57A	0	NA	NA	0	0	0	0	0	0	0	0	2001	2018	18	4	0.222222222222222	4	0.222222222222222	1997	1997	1	1	1	1	1	5	5	1	4	4	0	0
WALTENBERGER H	1	1997	1997	1	2	1	2001	2001	1	1	1	-1028	#C04043	0	1997	1997	1	1	1	0	0	0	0	0	NA	NA	0	0	0	0	0	NA	NA	0	0	0	0	0	0	0	0	0	NA	0	0
FORTMAN J	1	1997	1997	1	3	1	NA	NA	0	0	0	1029	#6BD6D8	0	1997	1997	1	1	1	0	0	0	0	0	NA	NA	0	0	0	0	0	NA	NA	0	0	0	0	0	0	0	0	0	NA	0	0
SAKAKI Y	1	1997	1997	1	7	1	NA	NA	0	0	0	-1030	#27B3E0	1	1997	1997	1	1	1	1	0	176	2	1	1998	2009	12	14	1.16666666666667	14	1.16666666666667	1997	1997	1	1	1	1	1	15	7	2	5	2.5	7	3.22390479348587e-05
TAMURA K	3	1997	2002	6	8.33333333333333	0.5	1997	1997	1	1	1	1031	#8E4135	0	NA	NA	0	0	0	0	0	0	0	0	2017	2019	3	3	1	1	2	1997	2000	4	2	0.5	1	0.666666666666667	5	4	3	1	0.333333333333333	0	0
AIDA K	6	1997	2003	7	5	0.857142857142857	NA	NA	0	0	0	-1032	#8AA8E1	0	1997	2003	7	3	0.428571428571429	0	0	0	0	0	1991	2007	17	4	0.235294117647059	0.666666666666667	0.274509803921569	1997	2003	7	6	0.857142857142857	1	1	10	8	4	4	1	0	0
SIMON AE	1	1997	1997	1	2	1	NA	NA	0	0	0	1033	#06A8CA	0	NA	NA	0	0	0	0	0	0	0	0	NA	NA	0	0	0	0	0	NA	NA	0	0	0	0	0	0	0	0	0	NA	0	0
DAVOREN B	1	1997	1997	1	3	1	NA	NA	0	0	0	-1034	#531497	0	NA	NA	0	0	0	0	0	0	0	0	NA	NA	0	0	0	0	0	NA	NA	0	0	0	0	0	0	0	0	0	NA	0	0
CAGNACCI A	1	1997	1997	1	1	1	NA	NA	0	0	0	1035	#66EA0C	0	NA	NA	0	0	0	0	0	0	0	0	NA	NA	0	0	0	0	0	NA	NA	0	0	0	0	0	0	0	0	0	NA	0	0
MECK WH	4	1997	2011	15	2.75	0.266666666666667	NA	NA	0	0	0	-1036	#E8EA47	1	2011	2011	1	1	1	1	0	174	2	1	2020	2020	1	1	1	0.25	3.75	2011	2011	1	1	1	3.75	0.25	2	2	1	1	1	8	3.68446262112671e-05
MAINI PK	1	1997	1997	1	3	1	NA	NA	0	0	0	1037	#36D88F	0	NA	NA	0	0	0	0	0	0	0	0	NA	NA	0	0	0	0	0	NA	NA	0	0	0	0	0	0	0	0	0	NA	0	0
GUARDIOLA-LEMAITRE B	1	1997	1997	1	2	1	NA	NA	0	0	0	-1038	#5F215E	0	NA	NA	0	0	0	0	0	0	0	0	NA	NA	0	0	0	0	0	NA	NA	0	0	0	0	0	0	0	0	0	NA	0	0
YAROM Y	2	1997	2003	7	4	0.285714285714286	NA	NA	0	0	0	1039	#251B8B	0	NA	NA	0	0	0	0	0	0	0	0	2008	2010	3	2	0.666666666666667	1	2.33333333333333	NA	NA	0	0	0	0	0	2	1	0	1	Inf	0	0
MEYER U	1	1997	1997	1	4	1	NA	NA	0	0	0	-1040	#281FE0	0	1997	1997	1	1	1	0	0	0	0	0	NA	NA	0	0	0	0	0	1997	1997	1	1	1	1	1	1	2	2	0	0	0	0
BAE KW	1	1997	1997	1	3	1	NA	NA	0	0	0	1041	#AE1A89	0	NA	NA	0	0	0	0	0	0	0	0	NA	NA	0	0	0	0	0	NA	NA	0	0	0	0	0	0	0	0	0	NA	0	0
MASUO Y	1	1997	1997	1	8	1	NA	NA	0	0	0	-1042	#A34748	0	1997	1997	1	1	1	0	0	0	0	0	2005	2005	1	1	1	1	1	1997	1997	1	1	1	1	1	2	3	2	1	0.5	0	0
ALILA-JOHANSSON A	1	1997	1997	1	4	1	2001	2001	1	1	1	1043	#3628DC	1	1997	1997	1	1	1	1	0	179	2	1	2000	2000	1	1	1	1	1	NA	NA	0	0	0	0	0	1	1	0	1	Inf	1	4.60557827640839e-06
GAILDRAT P	1	1997	1997	1	2	1	2005	2005	1	1	1	-1044	#2C18DC	0	1997	1997	1	1	1	0	0	0	0	0	NA	NA	0	0	0	0	0	NA	NA	0	0	0	0	0	0	0	0	0	NA	0	0
HOQUE S	1	1997	1997	1	2	1	NA	NA	0	0	0	1045	#B20070	0	1997	1997	1	1	1	0	0	0	0	0	NA	NA	0	0	0	0	0	NA	NA	0	0	0	0	0	0	0	0	0	NA	0	0
CAUTER E	1	1997	1997	1	4	1	NA	NA	0	0	0	-1046	#265377	0	1997	1997	1	1	1	0	0	0	0	0	NA	NA	0	0	0	0	0	NA	NA	0	0	0	0	0	0	0	0	0	NA	0	0
BALTER M	1	1997	1997	1	1	1	NA	NA	0	0	0	1047	#F90D5C	0	NA	NA	0	0	0	0	0	0	0	0	NA	NA	0	0	0	0	0	NA	NA	0	0	0	0	0	0	0	0	0	NA	0	0
THOMPSON WF	1	1997	1997	1	2	1	NA	NA	0	0	0	-1048	#13B657	0	NA	NA	0	0	0	0	0	0	0	0	NA	NA	0	0	0	0	0	NA	NA	0	0	0	0	0	0	0	0	0	NA	0	0
MORITA Y	4	1997	2003	7	6.5	0.571428571428571	NA	NA	0	0	0	1049	#695D9F	0	NA	NA	0	0	0	0	0	0	0	0	2001	2016	16	5	0.3125	1.25	0.546875	1997	2003	7	4	0.571428571428571	1	1	9	6	3	3	1	0	0
ROBERTSON MCCLUNG C	1	1997	1997	1	4	1	NA	NA	0	0	0	-1050	#A54C60	0	NA	NA	0	0	0	0	0	0	0	0	NA	NA	0	0	0	0	0	NA	NA	0	0	0	0	0	0	0	0	0	NA	0	0
ATKINSON G	2	1997	2008	12	3.5	0.166666666666667	2007	2010	4	2	0.5	1051	#15B80B	1	1997	1997	1	1	1	1	0	180	3	1	1997	2009	13	14	1.07692307692308	7	6.46153846153846	1997	2008	12	2	0.166666666666667	1	1	16	11	2	9	4.5	22	0.000101322722080984
DAY RN	1	1997	1997	1	8	1	NA	NA	0	0	0	-1052	#05A1F9	0	1997	1997	1	1	1	0	0	0	0	0	NA	NA	0	0	0	0	0	1997	1997	1	1	1	1	1	1	2	2	0	0	0	0
REDFERN P	1	1997	1997	1	3	1	1994	1994	1	1	1	1053	#CCB41C	0	1997	1997	1	1	1	0	1	118	1	2	NA	NA	0	0	0	0	0	NA	NA	0	0	0	0	0	0	0	0	0	NA	0	0
ALDRICH JC	1	1997	1997	1	1	1	NA	NA	0	0	0	-1054	#7D4C11	0	NA	NA	0	0	0	0	0	0	0	0	NA	NA	0	0	0	0	0	NA	NA	0	0	0	0	0	0	0	0	0	NA	0	0
CARO JF	1	1997	1997	1	4	1	NA	NA	0	0	0	1055	#59F3A3	0	1997	1997	1	1	1	0	0	0	0	0	NA	NA	0	0	0	0	0	NA	NA	0	0	0	0	0	0	0	0	0	NA	0	0
SIWICKI KK	2	1997	2002	6	6	0.333333333333333	1989	2018	30	2	0.0666666666666667	-1056	#F1F582	0	NA	NA	0	0	0	0	1	30	1	2	1994	2007	14	3	0.214285714285714	1.5	0.642857142857143	NA	NA	0	0	0	0	0	3	3	0	3	Inf	0	0
HASEGAWA M	1	1997	1997	1	2	1	1998	2004	7	2	0.285714285714286	1057	#AA4CBF	0	1997	1997	1	1	1	0	0	0	0	0	NA	NA	0	0	0	0	0	NA	NA	0	0	0	0	0	0	0	0	0	NA	0	0
REDDY KJ	1	1997	1997	1	2	1	NA	NA	0	0	0	-1058	#062E26	0	NA	NA	0	0	0	0	0	0	0	0	NA	NA	0	0	0	0	0	NA	NA	0	0	0	0	0	0	0	0	0	NA	0	0
ASHKENAZI I	3	1997	2003	7	4.33333333333333	0.428571428571429	NA	NA	0	0	0	1059	#2DC723	0	1997	2003	7	3	0.428571428571429	0	0	0	0	0	1991	1991	1	1	1	0.333333333333333	2.33333333333333	1997	2002	6	2	0.333333333333333	0.777777777777778	0.666666666666667	3	3	2	1	0.5	0	0
AZIROV ID	1	1997	1997	1	1	1	NA	NA	0	0	0	-1060	#E876BE	0	NA	NA	0	0	0	0	0	0	0	0	NA	NA	0	0	0	0	0	NA	NA	0	0	0	0	0	0	0	0	0	NA	0	0
HEIGL S	1	1997	1997	1	3	1	NA	NA	0	0	0	1061	#F7A9C5	0	1997	1997	1	1	1	0	0	0	0	0	NA	NA	0	0	0	0	0	1997	1997	1	1	1	1	1	1	1	1	0	0	0	0
SCHUROV I	1	1997	1997	1	6	1	NA	NA	0	0	0	-1062	#AFC1FC	0	1997	1997	1	1	1	0	0	0	0	0	1996	2001	6	2	0.333333333333333	2	0.333333333333333	1997	1997	1	1	1	1	1	3	5	3	2	0.666666666666667	0	0
ARAKI M	1	1997	1997	1	1	1	NA	NA	0	0	0	1063	#2FFD0D	0	NA	NA	0	0	0	0	0	0	0	0	NA	NA	0	0	0	0	0	NA	NA	0	0	0	0	0	0	0	0	0	NA	0	0
LARSEN KS	1	1997	1997	1	4	1	NA	NA	0	0	0	-1064	#3D5D2B	0	NA	NA	0	0	0	0	0	0	0	0	NA	NA	0	0	0	0	0	NA	NA	0	0	0	0	0	0	0	0	0	NA	0	0
TERKEL J	1	1997	1997	1	4	1	NA	NA	0	0	0	1065	#A05EC2	0	1997	1997	1	1	1	0	0	0	0	0	NA	NA	0	0	0	0	0	NA	NA	0	0	0	0	0	0	0	0	0	NA	0	0
HESS CW	1	1997	1997	1	1	1	NA	NA	0	0	0	-1066	#45635B	0	NA	NA	0	0	0	0	0	0	0	0	NA	NA	0	0	0	0	0	NA	NA	0	0	0	0	0	0	0	0	0	NA	0	0
BENTON D	1	1997	1997	1	4	1	NA	NA	0	0	0	1067	#F2E6CD	0	1997	1997	1	1	1	0	0	0	0	0	NA	NA	0	0	0	0	0	1997	1997	1	1	1	1	1	1	1	1	0	0	0	0
ROBERTS MH	1	1997	1997	1	3	1	1983	1992	10	2	0.2	-1068	#501CB6	0	NA	NA	0	0	0	0	1	59	1	2	NA	NA	0	0	0	0	0	NA	NA	0	0	0	0	0	0	0	0	0	NA	0	0
SIAUD P	1	1997	1997	1	7	1	NA	NA	0	0	0	1069	#BA972E	0	NA	NA	0	0	0	0	0	0	0	0	NA	NA	0	0	0	0	0	NA	NA	0	0	0	0	0	0	0	0	0	NA	0	0
SMITH DH	1	1997	1997	1	2	1	NA	NA	0	0	0	-1070	#484DFE	0	NA	NA	0	0	0	0	0	0	0	0	NA	NA	0	0	0	0	0	NA	NA	0	0	0	0	0	0	0	0	0	NA	0	0
DAWSON D	3	1997	2019	23	3	0.130434782608696	NA	NA	0	0	0	1071	#4E6E46	2	1997	2002	6	2	0.333333333333333	2	0	181	4	1	2012	2017	6	4	0.666666666666667	1.33333333333333	5.11111111111111	1997	2019	23	2	0.0869565217391304	0.666666666666667	0.666666666666667	6	5	2	3	1.5	30	0.000138167348292252
IJIRI H	1	1997	1997	1	4	1	NA	NA	0	0	0	-1072	#1B70BE	0	1997	1997	1	1	1	0	0	0	0	0	1997	1997	1	1	1	1	1	NA	NA	0	0	0	0	0	1	1	0	1	Inf	0	0
MOREIRA AC	2	1997	2017	21	4	0.0952380952380952	2018	2018	1	1	1	1073	#AF7FD2	0	NA	NA	0	0	0	0	0	0	0	0	2016	2021	6	3	0.5	1.5	5.25	2017	2017	1	1	1	10.5	0.5	4	3	1	2	2	0	0
NAKANO T	1	1997	1997	1	3	1	NA	NA	0	0	0	-1074	#4BF369	0	NA	NA	0	0	0	0	0	0	0	0	2010	2010	1	1	1	1	1	NA	NA	0	0	0	0	0	1	1	0	1	Inf	0	0
RIONDINO G	1	1997	1997	1	8	1	NA	NA	0	0	0	1075	#AA329D	0	NA	NA	0	0	0	0	0	0	0	0	NA	NA	0	0	0	0	0	NA	NA	0	0	0	0	0	0	0	0	0	NA	0	0
DEDDENS JA	1	1997	1997	1	2	1	NA	NA	0	0	0	-1076	#BB1EAE	0	NA	NA	0	0	0	0	0	0	0	0	NA	NA	0	0	0	0	0	NA	NA	0	0	0	0	0	0	0	0	0	NA	0	0
GILLIN JC	1	1997	1997	1	8	1	NA	NA	0	0	0	1077	#312E5C	0	NA	NA	0	0	0	0	0	0	0	0	NA	NA	0	0	0	0	0	1997	1997	1	1	1	1	1	1	1	1	0	0	0	0
ROSSI E	1	1997	1997	1	4	1	NA	NA	0	0	0	-1078	#88F35B	0	1997	1997	1	1	1	0	0	0	0	0	NA	NA	0	0	0	0	0	NA	NA	0	0	0	0	0	0	0	0	0	NA	0	0
STRONA VI	1	1997	1997	1	3	1	NA	NA	0	0	0	1079	#2EFA45	0	NA	NA	0	0	0	0	0	0	0	0	NA	NA	0	0	0	0	0	NA	NA	0	0	0	0	0	0	0	0	0	NA	0	0
HARADA H	2	1997	2017	21	4	0.0952380952380952	NA	NA	0	0	0	-1080	#293B46	0	NA	NA	0	0	0	0	0	0	0	0	1998	2013	16	3	0.1875	1.5	1.96875	NA	NA	0	0	0	0	0	3	2	0	2	Inf	0	0
ANDERSON RE	1	1997	1997	1	3	1	NA	NA	0	0	0	1081	#1B0B5B	0	NA	NA	0	0	0	0	0	0	0	0	NA	NA	0	0	0	0	0	NA	NA	0	0	0	0	0	0	0	0	0	NA	0	0
GARC�A L	1	1997	1997	1	5	1	NA	NA	0	0	0	-1082	#42078E	0	NA	NA	0	0	0	0	0	0	0	0	NA	NA	0	0	0	0	0	1997	1997	1	1	1	1	1	1	1	1	0	0	0	0
OEHLERTS G	1	1997	1997	1	4	1	NA	NA	0	0	0	1083	#EAF414	0	1997	1997	1	1	1	0	0	0	0	0	NA	NA	0	0	0	0	0	1997	1997	1	1	1	1	1	1	2	2	0	0	0	0
VALATX JL	1	1997	1997	1	6	1	1988	1988	1	1	1	-1084	#6BB367	1	1997	1997	1	1	1	1	1	85	2	2	NA	NA	0	0	0	0	0	1997	1997	1	1	1	1	1	1	1	1	0	0	1	4.60557827640839e-06
PILDITCH CA	1	1997	1997	1	2	1	NA	NA	0	0	0	1085	#197B68	1	1997	1997	1	1	1	1	0	182	2	1	NA	NA	0	0	0	0	0	NA	NA	0	0	0	0	0	0	0	0	0	NA	0	0
SELJELID R	1	1997	1997	1	2	1	NA	NA	0	0	0	-1086	#EA0DD3	0	NA	NA	0	0	0	0	0	0	0	0	NA	NA	0	0	0	0	0	NA	NA	0	0	0	0	0	0	0	0	0	NA	0	0
LAGARDE D	1	1997	1997	1	1	1	NA	NA	0	0	0	1087	#FFFAF3	0	NA	NA	0	0	0	0	0	0	0	0	NA	NA	0	0	0	0	0	NA	NA	0	0	0	0	0	0	0	0	0	NA	0	0
LARSEN PJ	1	1997	1997	1	3	1	1998	1998	1	1	1	-1088	#21F4CE	1	1997	1997	1	1	1	1	0	184	2	1	1995	2002	8	4	0.5	4	0.5	1997	1997	1	1	1	1	1	5	4	1	3	3	4	1.84223131056335e-05
TOBIN EM	14	1998	2014	17	3.85714285714286	0.823529411764706	NA	NA	0	0	0	1089	#8B2D82	1	1999	2002	4	3	0.75	1	0	187	3	1	2000	2011	12	4	0.333333333333333	0.285714285714286	0.404761904761905	1998	2008	11	3	0.272727272727273	0.331168831168831	0.214285714285714	7	6	2	4	2	84	0.000386868575218304
FOULKES NS	15	1998	2018	21	5.8	0.714285714285714	1996	2016	21	5	0.238095238095238	-1090	#3B9B71	2	1998	2011	14	8	0.571428571428571	2	1	122	6	2	1993	2021	29	27	0.931034482758621	1.8	1.30344827586207	1998	2018	21	13	0.619047619047619	0.866666666666667	0.866666666666667	40	21	10	11	1.1	630	0.00290151431413728
GREEN CB	39	1998	2020	23	3.1025641025641	1.69565217391304	1994	2008	15	12	0.8	1091	#6AFAE7	1	2002	2015	14	10	0.714285714285714	1	1	36	2	2	2001	2019	19	9	0.473684210526316	0.230769230769231	0.279352226720648	2007	2013	7	5	0.714285714285714	0.421245421245421	0.128205128205128	14	15	7	8	1.14285714285714	585	0.00269426329169891
SANCAR A	45	1998	2021	24	4.24444444444444	1.875	2000	2021	22	4	0.181818181818182	-1092	#E3D2DC	7	1999	2021	23	21	0.91304347826087	7	0	185	8	1	2002	2021	20	10	0.5	0.222222222222222	0.266666666666667	1998	2021	24	22	0.916666666666667	0.488888888888889	0.488888888888889	32	20	10	10	1	6300	0.0290151431413728
BELL-PEDERSEN D	24	1998	2020	23	5.125	1.04347826086957	1992	2005	14	6	0.428571428571429	1093	#DEAD9B	0	NA	NA	0	0	0	0	1	4	1	3	1995	2019	25	14	0.56	0.583333333333333	0.536666666666667	2001	2019	19	6	0.315789473684211	0.302631578947368	0.25	20	19	8	11	1.375	0	0
MIGNOT E	6	1998	2011	14	5	0.428571428571429	NA	NA	0	0	0	-1094	#A658F3	1	2003	2011	9	3	0.333333333333333	1	0	193	2	1	NA	NA	0	0	0	0	0	NA	NA	0	0	0	0	0	0	0	0	0	NA	0	0
GOLOMBEK DA	33	1998	2020	23	4.15151515151515	1.43478260869565	1994	2014	21	8	0.380952380952381	1095	#8B404B	3	1998	2018	21	10	0.476190476190476	3	1	3	4	4	1996	2021	26	19	0.730769230769231	0.575757575757576	0.509324009324009	2003	2018	16	15	0.9375	0.653409090909091	0.454545454545455	34	26	14	12	0.857142857142857	2574	0.0118547584834752
PARTONEN T	26	1998	2020	23	3.84615384615385	1.1304347826087	2007	2018	12	2	0.166666666666667	-1096	#F65B15	0	2012	2012	1	1	1	0	0	0	0	0	2010	2021	12	9	0.75	0.346153846153846	0.663461538461539	2003	2019	17	5	0.294117647058824	0.260180995475113	0.192307692307692	14	15	7	8	1.14285714285714	0	0
MADRID JA	15	1998	2020	23	3.86666666666667	0.652173913043478	NA	NA	0	0	0	1097	#D71A3E	1	1998	2015	18	7	0.388888888888889	1	0	202	3	1	2001	2019	19	26	1.36842105263158	1.73333333333333	2.09824561403509	2007	2020	14	9	0.642857142857143	0.985714285714286	0.6	35	14	5	9	1.8	210	0.000967171438045761
ROUYER F	27	1998	2019	22	5.22222222222222	1.22727272727273	1997	2020	24	3	0.125	-1098	#30C085	2	1998	2019	22	12	0.545454545454545	2	1	67	3	3	2009	2012	4	3	0.75	0.111111111111111	0.611111111111111	2001	2018	18	11	0.611111111111111	0.497942386831276	0.407407407407407	14	14	11	3	0.272727272727273	756	0.00348181717696474
VAN GELDER RN	19	1998	2021	24	3.05263157894737	0.791666666666667	1995	2016	22	7	0.318181818181818	1099	#4E4A9D	1	2014	2021	8	4	0.5	1	1	144	2	2	2002	2020	19	9	0.473684210526316	0.473684210526316	0.598337950138504	2002	2019	18	6	0.333333333333333	0.421052631578947	0.315789473684211	15	14	6	8	1.33333333333333	266	0.00122508382152463
TEI H	14	1998	2021	24	5.57142857142857	0.583333333333333	1997	1997	1	1	1	-1100	#A33743	0	2000	2021	22	7	0.318181818181818	0	1	176	1	2	1997	2017	21	17	0.80952380952381	1.21428571428571	1.38775510204082	1998	2011	14	9	0.642857142857143	1.10204081632653	0.642857142857143	26	21	11	10	0.909090909090909	0	0
STEHLE JH	14	1998	2019	22	5.64285714285714	0.636363636363636	1993	2003	11	4	0.363636363636364	1101	#7C831F	0	1998	2016	19	8	0.421052631578947	0	1	122	1	2	2002	2016	15	4	0.266666666666667	0.285714285714286	0.419047619047619	1998	2019	22	7	0.318181818181818	0.5	0.5	11	12	8	4	0.5	0	0
BARRETT P	2	1998	2005	8	6	0.25	2003	2012	10	3	0.3	-1102	#C87E66	0	1998	1998	1	1	1	0	0	0	0	0	2007	2020	14	2	0.142857142857143	1	0.571428571428571	2005	2005	1	1	1	4	0.5	3	4	2	2	1	0	0
BRADFIELD CA	7	1998	2014	17	6.85714285714286	0.411764705882353	NA	NA	0	0	0	1103	#FD0697	1	1998	2000	3	2	0.666666666666667	1	0	196	3	1	2008	2019	12	7	0.583333333333333	1	1.41666666666667	2000	2014	15	3	0.2	0.485714285714286	0.428571428571429	10	6	2	4	2	42	0.000193434287609152
D�EZ-NOGUERA A	7	1998	2012	15	3.57142857142857	0.466666666666667	NA	NA	0	0	0	-1104	#C1F205	1	2004	2012	9	3	0.333333333333333	1	0	201	3	1	2005	2021	17	6	0.352941176470588	0.857142857142857	0.756302521008403	1998	2004	7	5	0.714285714285714	1.53061224489796	0.714285714285714	11	8	3	5	1.66666666666667	56	0.00025791238347887
TOYOSHIMA Y	2	1998	1999	2	5.5	1	NA	NA	0	0	0	1105	#C31AAB	0	NA	NA	0	0	0	0	0	0	0	0	NA	NA	0	0	0	0	0	NA	NA	0	0	0	0	0	0	0	0	0	NA	0	0
DUNLAP J	1	1998	1998	1	1	1	NA	NA	0	0	0	-1106	#CB7DD5	0	NA	NA	0	0	0	0	0	0	0	0	NA	NA	0	0	0	0	0	NA	NA	0	0	0	0	0	0	0	0	0	NA	0	0
KENNAWAY DJ	11	1998	2016	19	3.18181818181818	0.578947368421053	1991	2015	25	7	0.28	1107	#8C4DB2	1	2000	2016	17	6	0.352941176470588	1	1	112	2	2	1997	2018	22	8	0.363636363636364	0.727272727272727	0.628099173553719	2013	2016	4	5	1.25	2.15909090909091	0.454545454545455	13	10	3	7	2.33333333333333	110	0.000506613610404922
BARRERA-CALVA E	1	1998	1998	1	2	1	NA	NA	0	0	0	-1108	#24117F	0	NA	NA	0	0	0	0	0	0	0	0	NA	NA	0	0	0	0	0	NA	NA	0	0	0	0	0	0	0	0	0	NA	0	0
L�TTGE U	6	1998	2008	11	2.83333333333333	0.545454545454545	NA	NA	0	0	0	1109	#EA66FF	1	2001	2001	1	1	1	1	0	191	2	1	2001	2001	1	1	1	0.166666666666667	1.83333333333333	2002	2002	1	1	1	1.83333333333333	0.166666666666667	2	2	1	1	1	12	5.52669393169006e-05
COUPLAND G	18	1998	2019	22	5.5	0.818181818181818	NA	NA	0	0	0	-1110	#CE5EBD	3	2000	2019	20	8	0.4	3	0	188	5	1	1999	2017	19	9	0.473684210526316	0.5	0.578947368421053	1998	2019	22	7	0.318181818181818	0.388888888888889	0.388888888888889	16	16	9	7	0.777777777777778	864	0.00397921963081685
HODKOVA M	4	1998	2008	11	3.5	0.363636363636364	NA	NA	0	0	0	1111	#C5689D	1	1998	2008	11	4	0.363636363636364	1	0	192	2	1	NA	NA	0	0	0	0	0	2005	2008	4	3	0.75	2.0625	0.75	3	1	1	0	0	4	1.84223131056335e-05
STOKKAN KA	3	1998	2007	10	4.33333333333333	0.3	2001	2001	1	1	1	-1112	#8201A7	0	NA	NA	0	0	0	0	0	0	0	0	2002	2010	9	2	0.222222222222222	0.666666666666667	0.740740740740741	2005	2007	3	2	0.666666666666667	2.22222222222222	0.666666666666667	4	3	1	2	2	0	0
B�GAY V	1	1998	1998	1	4	1	1998	1998	1	1	1	1113	#BF9BE9	0	1998	1998	1	1	1	0	0	0	0	0	1994	1998	5	4	0.8	4	0.8	NA	NA	0	0	0	0	0	4	3	0	3	Inf	0	0
MEINERTZHAGEN IA	3	1998	2010	13	2	0.230769230769231	1996	1996	1	1	1	-1114	#BFC195	0	1998	2003	6	2	0.333333333333333	0	1	164	1	2	NA	NA	0	0	0	0	0	NA	NA	0	0	0	0	0	0	0	0	0	NA	0	0
BRANDENBERGER G	4	1998	2002	5	4.5	0.8	NA	NA	0	0	0	1115	#890A6E	1	1998	1998	1	2	2	1	0	198	2	1	1995	1996	2	2	1	0.5	1.25	1998	2002	5	2	0.4	0.5	0.5	4	3	2	1	0.5	12	5.52669393169006e-05
SUMI Y	5	1998	2000	3	2.8	1.66666666666667	2002	2002	1	1	1	-1116	#6D5BBB	0	2000	2000	1	1	1	0	0	0	0	0	1999	2000	2	2	1	0.4	0.6	2000	2000	1	1	1	0.6	0.2	3	3	1	2	2	0	0
ACHERMANN P	2	1998	2003	6	4	0.333333333333333	1995	1999	5	2	0.4	1117	#20E7C7	1	1998	2003	6	2	0.333333333333333	1	1	157	2	2	2013	2016	4	3	0.75	1.5	2.25	1998	1998	1	1	1	3	0.5	4	4	2	2	1	8	3.68446262112671e-05
NUNEZ AA	9	1998	2020	23	3.22222222222222	0.391304347826087	NA	NA	0	0	0	-1118	#78EEF5	0	1998	2020	23	4	0.173913043478261	0	0	0	0	0	2006	2018	13	5	0.384615384615385	0.555555555555556	0.982905982905983	2008	2020	13	5	0.384615384615385	0.982905982905983	0.555555555555556	10	4	2	2	1	0	0
CLAUSTRAT B	6	1998	2018	21	5.33333333333333	0.285714285714286	1994	2001	8	5	0.625	1119	#73A765	1	2013	2018	6	2	0.333333333333333	1	1	126	2	2	1984	2014	31	18	0.580645161290323	3	2.03225806451613	1998	2013	16	2	0.125	0.4375	0.333333333333333	20	15	3	12	4	90	0.000414502044876755
RUDOLPH B	1	1998	1998	1	3	1	NA	NA	0	0	0	-1120	#C3BA60	0	1998	1998	1	1	1	0	0	0	0	0	NA	NA	0	0	0	0	0	NA	NA	0	0	0	0	0	0	0	0	0	NA	0	0
USHIJIMA S	1	1998	1998	1	2	1	NA	NA	0	0	0	1121	#3369BF	0	NA	NA	0	0	0	0	0	0	0	0	NA	NA	0	0	0	0	0	NA	NA	0	0	0	0	0	0	0	0	0	NA	0	0
STORM DR	6	1998	2014	17	3.83333333333333	0.352941176470588	NA	NA	0	0	0	-1122	#E90FD5	0	1998	2010	13	4	0.307692307692308	0	0	0	0	0	2004	2013	10	2	0.2	0.333333333333333	0.566666666666667	NA	NA	0	0	0	0	0	2	2	0	2	Inf	0	0
MURPHY PJ	2	1998	2007	10	2	0.2	NA	NA	0	0	0	1123	#16A782	0	1998	2007	10	2	0.2	0	0	0	0	0	NA	NA	0	0	0	0	0	NA	NA	0	0	0	0	0	0	0	0	0	NA	0	0
NOMURA M	1	1998	1998	1	7	1	NA	NA	0	0	0	-1124	#7AA011	0	1998	1998	1	1	1	0	0	0	0	0	2002	2005	4	3	0.75	3	0.75	1998	1998	1	1	1	1	1	4	5	2	3	1.5	0	0
MCNEIL GP	1	1998	1998	1	3	1	1998	1998	1	1	1	1125	#98B37C	0	1998	1998	1	1	1	0	1	63	1	3	1999	2014	16	3	0.1875	3	0.1875	NA	NA	0	0	0	0	0	3	1	0	1	Inf	0	0
MOCAER E	1	1998	1998	1	5	1	NA	NA	0	0	0	-1126	#03BDF7	0	1998	1998	1	1	1	0	0	0	0	0	1997	2007	11	3	0.272727272727273	3	0.272727272727273	1998	1998	1	1	1	1	1	4	4	1	3	3	0	0
HORVATH TL	4	1998	2009	12	2.75	0.333333333333333	2012	2012	1	1	1	1127	#546784	1	2004	2004	1	2	2	1	0	194	2	1	NA	NA	0	0	0	0	0	NA	NA	0	0	0	0	0	0	0	0	0	NA	0	0
DOWLING JE	2	1998	2000	3	2	0.666666666666667	NA	NA	0	0	0	-1128	#9502FC	0	NA	NA	0	0	0	0	0	0	0	0	NA	NA	0	0	0	0	0	NA	NA	0	0	0	0	0	0	0	0	0	NA	0	0
LEHMAN MN	9	1998	2013	16	4.33333333333333	0.5625	1998	1998	1	1	1	1129	#1C23A6	0	1999	2013	15	3	0.2	0	1	62	1	2	1995	2015	21	6	0.285714285714286	0.666666666666667	0.507936507936508	1999	2013	15	6	0.4	0.711111111111111	0.666666666666667	12	8	4	4	1	0	0
KAMADA H	1	1998	1998	1	4	1	NA	NA	0	0	0	-1130	#2A0475	0	NA	NA	0	0	0	0	0	0	0	0	2003	2011	9	6	0.666666666666667	6	0.666666666666667	1998	1998	1	1	1	1	1	7	6	2	4	2	0	0
BATCHELOR MM	1	1998	1998	1	3	1	NA	NA	0	0	0	1131	#B1BBB6	0	1998	1998	1	1	1	0	0	0	0	0	NA	NA	0	0	0	0	0	NA	NA	0	0	0	0	0	0	0	0	0	NA	0	0
OTTENWELLER JE	3	1998	2001	4	2	0.75	1987	1987	1	1	1	-1132	#5D104D	0	NA	NA	0	0	0	0	1	80	1	2	NA	NA	0	0	0	0	0	NA	NA	0	0	0	0	0	0	0	0	0	NA	0	0
RODR�GUEZ-SOSA L	2	1998	2006	9	2.5	0.222222222222222	2008	2008	1	1	1	1133	#0D2195	0	1998	1998	1	1	1	0	0	0	0	0	NA	NA	0	0	0	0	0	2006	2006	1	1	1	4.5	0.5	1	1	1	0	0	0	0
COON SL	1	1998	1998	1	5	1	1998	2002	5	2	0.4	-1134	#971DD1	0	1998	1998	1	1	1	0	1	175	1	2	1997	2012	16	8	0.5	8	0.5	1998	1998	1	1	1	1	1	9	6	3	3	1	0	0
SONI BG	1	1998	1998	1	2	1	NA	NA	0	0	0	1135	#8F433A	1	1998	1998	1	1	1	1	0	197	5	1	NA	NA	0	0	0	0	0	NA	NA	0	0	0	0	0	0	0	0	0	NA	0	0
CHAMBILLE I	3	1998	2000	3	1.66666666666667	1	1993	1993	1	2	2	-1136	#C765C1	0	NA	NA	0	0	0	0	1	125	1	2	1998	1998	1	1	1	0.333333333333333	1	NA	NA	0	0	0	0	0	1	1	0	1	Inf	0	0
SHALAPYONOK LS	1	1998	1998	1	3	1	NA	NA	0	0	0	1137	#9761E9	0	NA	NA	0	0	0	0	0	0	0	0	NA	NA	0	0	0	0	0	NA	NA	0	0	0	0	0	0	0	0	0	NA	0	0
SIMANTOV R	1	1998	1998	1	6	1	NA	NA	0	0	0	-1138	#C05F4D	0	1998	1998	1	1	1	0	0	0	0	0	NA	NA	0	0	0	0	0	1998	1998	1	1	1	1	1	1	3	3	0	0	0	0
OKAWA M	3	1998	2007	10	3.66666666666667	0.3	2007	2007	1	1	1	1139	#C830BC	1	1998	2007	10	2	0.2	1	0	195	2	1	1995	2014	20	5	0.25	1.66666666666667	0.833333333333333	1999	1999	1	1	1	3.33333333333333	0.333333333333333	6	5	1	4	4	15	6.90836741461258e-05
KRISTENSEN P	1	1998	1998	1	2	1	NA	NA	0	0	0	-1140	#0F259F	0	1998	1998	1	1	1	0	0	0	0	0	NA	NA	0	0	0	0	0	NA	NA	0	0	0	0	0	0	0	0	0	NA	0	0
TIRILLY G	1	1998	1998	1	3	1	NA	NA	0	0	0	1141	#8A56DC	0	NA	NA	0	0	0	0	0	0	0	0	NA	NA	0	0	0	0	0	NA	NA	0	0	0	0	0	0	0	0	0	NA	0	0
GEISER F	2	1998	2015	18	2.5	0.111111111111111	NA	NA	0	0	0	-1142	#48B1FF	0	2015	2015	1	1	1	0	0	0	0	0	NA	NA	0	0	0	0	0	NA	NA	0	0	0	0	0	0	0	0	0	NA	0	0
DAVIDSON AJ	13	1998	2021	24	5.46153846153846	0.541666666666667	1999	2009	11	11	1	1143	#7795A9	1	1998	2021	24	9	0.375	1	0	189	2	1	2006	2018	13	7	0.538461538461538	0.538461538461538	0.994082840236686	2010	2021	12	10	0.833333333333333	1.53846153846154	0.769230769230769	17	16	10	6	0.6	208	0.000957960281492944
MEZHENNAIA VA	1	1998	1998	1	3	1	NA	NA	0	0	0	-1144	#EBB1B7	0	1998	1998	1	1	1	0	0	0	0	0	NA	NA	0	0	0	0	0	NA	NA	0	0	0	0	0	0	0	0	0	NA	0	0
KANEKO M	1	1998	1998	1	1	1	1981	2006	26	7	0.269230769230769	1145	#AC9429	0	NA	NA	0	0	0	0	1	47	1	2	NA	NA	0	0	0	0	0	NA	NA	0	0	0	0	0	0	0	0	0	NA	0	0
SHISHEVA AC	1	1998	1998	1	3	1	NA	NA	0	0	0	-1146	#2B49A6	0	NA	NA	0	0	0	0	0	0	0	0	1999	1999	1	1	1	1	1	1998	1998	1	1	1	1	1	2	2	1	1	1	0	0
EBLING FJ	2	1998	2014	17	4	0.117647058823529	2000	2000	1	1	1	1147	#8EBB4E	0	1998	2014	17	2	0.117647058823529	0	0	0	0	0	1992	2007	16	13	0.8125	6.5	6.90625	1998	2014	17	2	0.117647058823529	1	1	15	12	3	9	3	0	0
HOPKIN K	1	1998	1998	1	1	1	NA	NA	0	0	0	-1148	#ABFCA8	0	NA	NA	0	0	0	0	0	0	0	0	NA	NA	0	0	0	0	0	NA	NA	0	0	0	0	0	0	0	0	0	NA	0	0
YOCCA FD	1	1998	1998	1	5	1	NA	NA	0	0	0	1149	#829B3A	0	NA	NA	0	0	0	0	0	0	0	0	NA	NA	0	0	0	0	0	1998	1998	1	1	1	1	1	1	1	1	0	0	0	0
WATANABE Y	1	1998	1998	1	11	1	2003	2013	11	2	0.181818181818182	-1150	#D2DEA1	0	NA	NA	0	0	0	0	0	0	0	0	1998	2013	16	11	0.6875	11	0.6875	1998	1998	1	1	1	1	1	12	10	1	9	9	0	0
SMITH WC	2	1998	2013	16	5.5	0.125	NA	NA	0	0	0	1151	#F7824F	0	1998	1998	1	1	1	0	0	0	0	0	2001	2001	1	1	1	0.5	8	NA	NA	0	0	0	0	0	1	1	0	1	Inf	0	0
BALAMURUGAN E	3	1998	2001	4	2.66666666666667	0.75	NA	NA	0	0	0	-1152	#8AF93B	1	1998	2001	4	3	0.75	1	0	186	2	1	2003	2003	1	1	1	0.333333333333333	1.33333333333333	NA	NA	0	0	0	0	0	1	1	0	1	Inf	3	1.38167348292252e-05
TROSSMAN S	2	1998	1999	2	1	1	NA	NA	0	0	0	1153	#4815F9	0	NA	NA	0	0	0	0	0	0	0	0	NA	NA	0	0	0	0	0	NA	NA	0	0	0	0	0	0	0	0	0	NA	0	0
MIHAI R	1	1998	1998	1	6	1	NA	NA	0	0	0	-1154	#F9884E	0	NA	NA	0	0	0	0	0	0	0	0	NA	NA	0	0	0	0	0	NA	NA	0	0	0	0	0	0	0	0	0	NA	0	0
JEROME CP	1	1998	1998	1	2	1	NA	NA	0	0	0	1155	#3B8BE1	0	NA	NA	0	0	0	0	0	0	0	0	NA	NA	0	0	0	0	0	NA	NA	0	0	0	0	0	0	0	0	0	NA	0	0
GOLDSCHMID A	2	1998	1998	1	3	2	NA	NA	0	0	0	-1156	#B7C930	0	NA	NA	0	0	0	0	0	0	0	0	NA	NA	0	0	0	0	0	1998	1998	1	2	2	1	1	2	1	1	0	0	0	0
CONCONI F	2	1998	2000	3	3.5	0.666666666666667	NA	NA	0	0	0	1157	#77E915	0	NA	NA	0	0	0	0	0	0	0	0	NA	NA	0	0	0	0	0	1998	1998	1	1	1	1.5	0.5	1	1	1	0	0	0	0
OREN DA	1	1998	1998	1	1	1	1992	1998	7	2	0.285714285714286	-1158	#18CE3D	0	NA	NA	0	0	0	0	1	107	1	2	NA	NA	0	0	0	0	0	NA	NA	0	0	0	0	0	0	0	0	0	NA	0	0
SOUVERIJN JH	1	1998	1998	1	3	1	NA	NA	0	0	0	1159	#FF5026	1	1998	1998	1	1	1	1	0	199	2	1	NA	NA	0	0	0	0	0	NA	NA	0	0	0	0	0	0	0	0	0	NA	0	0
KROHMER JR	1	1998	1998	1	4	1	NA	NA	0	0	0	-1160	#486D6B	0	NA	NA	0	0	0	0	0	0	0	0	NA	NA	0	0	0	0	0	NA	NA	0	0	0	0	0	0	0	0	0	NA	0	0
WILLIAMS BG	1	1998	1998	1	1	1	1997	1997	1	1	1	1161	#7C5329	0	NA	NA	0	0	0	0	1	182	1	2	NA	NA	0	0	0	0	0	NA	NA	0	0	0	0	0	0	0	0	0	NA	0	0
GUARDIOLA-LEMA�TRE B	1	1998	1998	1	1	1	NA	NA	0	0	0	-1162	#7ADA25	0	NA	NA	0	0	0	0	0	0	0	0	NA	NA	0	0	0	0	0	NA	NA	0	0	0	0	0	0	0	0	0	NA	0	0
MESS B	3	1998	2003	6	2.66666666666667	0.5	NA	NA	0	0	0	1163	#735063	1	1998	2003	6	3	0.5	1	0	200	3	1	NA	NA	0	0	0	0	0	NA	NA	0	0	0	0	0	0	0	0	0	NA	0	0
ISOBE M	1	1998	1998	1	2	1	NA	NA	0	0	0	-1164	#2EAA42	0	NA	NA	0	0	0	0	0	0	0	0	NA	NA	0	0	0	0	0	NA	NA	0	0	0	0	0	0	0	0	0	NA	0	0
SEDGWICK PM	1	1998	1998	1	1	1	NA	NA	0	0	0	1165	#2D0C3E	0	NA	NA	0	0	0	0	0	0	0	0	NA	NA	0	0	0	0	0	NA	NA	0	0	0	0	0	0	0	0	0	NA	0	0
WOTJAK CT	1	1998	1998	1	4	1	NA	NA	0	0	0	-1166	#AF3DB9	0	NA	NA	0	0	0	0	0	0	0	0	NA	NA	0	0	0	0	0	NA	NA	0	0	0	0	0	0	0	0	0	NA	0	0
RIMOLDI S	1	1998	1998	1	2	1	NA	NA	0	0	0	1167	#F052A0	0	1998	1998	1	1	1	0	0	0	0	0	NA	NA	0	0	0	0	0	NA	NA	0	0	0	0	0	0	0	0	0	NA	0	0
NADZAM GR	2	1998	2003	6	3	0.333333333333333	NA	NA	0	0	0	-1168	#AA850F	0	NA	NA	0	0	0	0	0	0	0	0	NA	NA	0	0	0	0	0	NA	NA	0	0	0	0	0	0	0	0	0	NA	0	0
MURRAY MJ	1	1998	1998	1	3	1	NA	NA	0	0	0	1169	#FA3108	0	NA	NA	0	0	0	0	0	0	0	0	NA	NA	0	0	0	0	0	NA	NA	0	0	0	0	0	0	0	0	0	NA	0	0
YOSHIYA I	1	1998	1998	1	6	1	NA	NA	0	0	0	-1170	#BBE53F	0	NA	NA	0	0	0	0	0	0	0	0	NA	NA	0	0	0	0	0	NA	NA	0	0	0	0	0	0	0	0	0	NA	0	0
HIDDINGA AE	1	1998	1998	1	2	1	NA	NA	0	0	0	1171	#E21F75	0	1998	1998	1	1	1	0	0	0	0	0	NA	NA	0	0	0	0	0	NA	NA	0	0	0	0	0	0	0	0	0	NA	0	0
KOLPAKOV VG	1	1998	1998	1	3	1	NA	NA	0	0	0	-1172	#B4F7F8	0	NA	NA	0	0	0	0	0	0	0	0	NA	NA	0	0	0	0	0	NA	NA	0	0	0	0	0	0	0	0	0	NA	0	0
TSUJI S	1	1998	1998	1	7	1	NA	NA	0	0	0	1173	#93B82D	0	NA	NA	0	0	0	0	0	0	0	0	NA	NA	0	0	0	0	0	1998	1998	1	1	1	1	1	1	1	1	0	0	0	0
O'NEILL SD	2	1998	2009	12	3.5	0.166666666666667	1994	1994	1	1	1	-1174	#60B6A3	0	1998	2009	12	2	0.166666666666667	0	1	138	1	2	NA	NA	0	0	0	0	0	NA	NA	0	0	0	0	0	0	0	0	0	NA	0	0
TURKOSKI BB	1	1998	1998	1	1	1	NA	NA	0	0	0	1175	#A5A286	0	NA	NA	0	0	0	0	0	0	0	0	NA	NA	0	0	0	0	0	NA	NA	0	0	0	0	0	0	0	0	0	NA	0	0
MAHAJAN KK	1	1998	1998	1	3	1	NA	NA	0	0	0	-1176	#7C27B1	1	1998	1998	1	1	1	1	0	190	2	1	NA	NA	0	0	0	0	0	NA	NA	0	0	0	0	0	0	0	0	0	NA	0	0
BINGHAM C	1	1998	1998	1	9	1	NA	NA	0	0	0	1177	#9736FC	0	1998	1998	1	1	1	0	0	0	0	0	1987	1987	1	1	1	1	1	1998	1998	1	1	1	1	1	2	5	4	1	0.25	0	0
BUNTNER B	1	1998	1998	1	6	1	NA	NA	0	0	0	-1178	#A142CD	0	1998	1998	1	1	1	0	0	0	0	0	1995	1995	1	1	1	1	1	NA	NA	0	0	0	0	0	1	1	0	1	Inf	0	0
ARDURA FERN�NDEZ J	1	1998	1998	1	5	1	NA	NA	0	0	0	1179	#7E7177	0	NA	NA	0	0	0	0	0	0	0	0	NA	NA	0	0	0	0	0	NA	NA	0	0	0	0	0	0	0	0	0	NA	0	0
SCHAEFER HG	1	1998	1998	1	6	1	NA	NA	0	0	0	-1180	#4EFDEF	0	NA	NA	0	0	0	0	0	0	0	0	NA	NA	0	0	0	0	0	NA	NA	0	0	0	0	0	0	0	0	0	NA	0	0
CAMPBELL JK	1	1998	1998	1	3	1	NA	NA	0	0	0	1181	#E593B8	0	NA	NA	0	0	0	0	0	0	0	0	NA	NA	0	0	0	0	0	NA	NA	0	0	0	0	0	0	0	0	0	NA	0	0
EDWARDS LJ	1	1998	1998	1	2	1	NA	NA	0	0	0	-1182	#7F7A07	0	NA	NA	0	0	0	0	0	0	0	0	NA	NA	0	0	0	0	0	NA	NA	0	0	0	0	0	0	0	0	0	NA	0	0
HOBAN-HIGGINS TM	1	1998	1998	1	1	1	2003	2003	1	1	1	1183	#70AB7C	0	NA	NA	0	0	0	0	0	0	0	0	NA	NA	0	0	0	0	0	NA	NA	0	0	0	0	0	0	0	0	0	NA	0	0
BRUGUEROLLE B	1	1998	1998	1	3	1	NA	NA	0	0	0	-1184	#90E99B	0	NA	NA	0	0	0	0	0	0	0	0	NA	NA	0	0	0	0	0	NA	NA	0	0	0	0	0	0	0	0	0	NA	0	0
SMOLENSKY MH	5	1998	2018	21	4	0.238095238095238	1981	2016	36	4	0.111111111111111	1185	#7B20F9	0	2012	2018	7	2	0.285714285714286	0	1	51	1	2	1989	2020	32	18	0.5625	3.6	2.3625	2012	2018	7	3	0.428571428571429	1.8	0.6	21	17	4	13	3.25	0	0
TRUONG HN	1	1998	1998	1	2	1	NA	NA	0	0	0	-1186	#72D2E7	0	1998	1998	1	1	1	0	0	0	0	0	NA	NA	0	0	0	0	0	NA	NA	0	0	0	0	0	0	0	0	0	NA	0	0
MERROW M	34	1999	2021	23	3.41176470588235	1.47826086956522	1999	2020	22	15	0.681818181818182	1187	#7BA7EB	0	1999	2021	23	23	1	0	1	9	1	3	1995	2018	24	20	0.833333333333333	0.588235294117647	0.563725490196079	2002	2021	20	14	0.7	0.473529411764706	0.411764705882353	34	26	11	15	1.36363636363636	0	0
CROSTHWAITE SK	6	1999	2011	13	2.83333333333333	0.461538461538462	1995	1997	3	2	0.666666666666667	-1188	#6D4896	1	1999	2003	5	3	0.6	1	1	4	2	3	2001	2020	20	4	0.2	0.666666666666667	0.433333333333333	1999	2003	5	2	0.4	0.866666666666667	0.333333333333333	6	6	2	4	2	36	0.000165800817950702
VAN DER HORST GT	9	1999	2015	17	6.22222222222222	0.529411764705882	1999	1999	1	1	1	1189	#A9C3C3	3	1999	2011	13	6	0.461538461538462	3	0	203	4	1	2000	2017	18	40	2.22222222222222	4.44444444444444	4.19753086419753	1999	2015	17	9	0.529411764705882	1	1	49	40	10	30	3	1080	0.00497402453852106
AMIR S	47	1999	2018	20	3.53191489361702	2.35	1995	2009	15	15	1	-1190	#0BBAE1	0	1999	2004	6	6	1	0	1	149	1	2	2013	2019	7	5	0.714285714285714	0.106382978723404	0.303951367781155	2000	2014	15	16	1.06666666666667	0.453900709219858	0.340425531914894	21	6	3	3	1	0	0
HEINTZEN C	6	1999	2012	14	3.33333333333333	0.428571428571429	1994	2001	8	3	0.375	1191	#4062C6	0	1999	1999	1	1	1	0	1	131	1	2	1999	2012	14	3	0.214285714285714	0.5	0.5	2005	2007	3	2	0.666666666666667	1.55555555555556	0.333333333333333	5	5	3	2	0.666666666666667	0	0
SOMERS DE	21	1999	2021	23	3.9047619047619	0.91304347826087	1998	2007	10	5	0.5	-1192	#AC7FBC	1	2004	2021	18	3	0.166666666666667	1	1	102	2	2	1996	2017	22	12	0.545454545454545	0.571428571428571	0.597402597402597	2003	2013	11	5	0.454545454545455	0.497835497835498	0.238095238095238	17	16	8	8	1	336	0.00154747430087322
GLOSSOP NR	4	1999	2011	13	3.25	0.307692307692308	1999	2014	16	4	0.25	1193	#CA5168	0	1999	2003	5	2	0.4	0	1	67	1	4	1999	2003	5	3	0.6	0.75	1.95	2003	2009	7	2	0.285714285714286	0.928571428571428	0.5	5	5	2	3	1.5	0	0
SIMONNEAUX V	11	1999	2020	22	5.63636363636364	0.5	2003	2017	15	4	0.266666666666667	-1194	#9D0856	1	1999	2020	22	4	0.181818181818182	1	0	215	2	1	1993	2018	26	10	0.384615384615385	0.909090909090909	0.769230769230769	1999	2020	22	9	0.409090909090909	0.818181818181818	0.818181818181818	19	20	11	9	0.818181818181818	220	0.00101322722080984
ALLADA R	35	1999	2021	23	4.65714285714286	1.52173913043478	1998	2021	24	6	0.25	1195	#721401	3	1999	2018	20	8	0.4	3	1	67	4	3	1996	2021	26	6	0.230769230769231	0.171428571428571	0.151648351648352	2002	2021	20	9	0.45	0.295714285714286	0.257142857142857	15	15	10	5	0.5	1575	0.00725378578534321
FOSTER RG	20	1999	2017	19	4.3	1.05263157894737	1998	2014	17	6	0.352941176470588	-1196	#8E0C04	3	1999	2017	19	12	0.631578947368421	3	1	197	4	2	1985	2021	37	24	0.648648648648649	1.2	0.616216216216216	1999	2017	19	8	0.421052631578947	0.4	0.4	32	24	12	12	1	1440	0.00663203271802808
PIGGINS HD	41	1999	2020	22	4.04878048780488	1.86363636363636	2003	2015	13	4	0.307692307692308	1197	#60F367	7	1999	2017	19	19	1	7	0	204	8	1	1998	2021	24	9	0.375	0.219512195121951	0.201219512195122	2000	2020	21	17	0.80952380952381	0.434378629500581	0.414634146341463	26	25	17	8	0.470588235294118	7175	0.0330450241332302
BRADLEY A	1	1999	1999	1	8	1	NA	NA	0	0	0	-1198	#BCE41C	0	NA	NA	0	0	0	0	0	0	0	0	2005	2007	3	2	0.666666666666667	2	0.666666666666667	1999	1999	1	1	1	1	1	3	4	2	2	1	0	0
LUCAS RJ	9	1999	2019	21	6.22222222222222	0.428571428571429	1999	2012	14	6	0.428571428571429	1199	#455CBC	1	1999	2019	21	3	0.142857142857143	1	0	217	2	1	1999	2021	23	7	0.304347826086957	0.777777777777778	0.710144927536232	2004	2019	16	5	0.3125	0.729166666666667	0.555555555555556	12	15	11	4	0.363636363636364	135	0.000621753067315132
AGUILAR-ROBLERO R	6	1999	2021	23	5.66666666666667	0.260869565217391	1987	2020	34	4	0.117647058823529	-1200	#D99F60	2	1999	2021	23	5	0.217391304347826	2	1	74	4	2	NA	NA	0	0	0	0	0	1999	2009	11	3	0.272727272727273	1.04545454545455	0.5	3	3	3	0	0	36	0.000165800817950702
FOSTER R	2	1999	2001	3	5.5	0.666666666666667	NA	NA	0	0	0	1201	#5F949D	0	NA	NA	0	0	0	0	0	0	0	0	NA	NA	0	0	0	0	0	1999	2001	3	2	0.666666666666667	1	1	2	3	3	0	0	0	0
PT�CEK LJ	2	1999	2007	9	7.5	0.222222222222222	2007	2007	1	1	1	-1202	#0412F6	0	NA	NA	0	0	0	0	0	0	0	0	2001	2013	13	3	0.230769230769231	1.5	1.03846153846154	2007	2007	1	1	1	4.5	0.5	4	3	1	2	2	0	0
GERKEMA MP	9	1999	2013	15	4.11111111111111	0.6	1991	1991	1	1	1	1203	#8BCC7F	1	2002	2011	10	4	0.4	1	1	113	2	2	2005	2016	12	9	0.75	1	1.25	1999	2013	15	8	0.533333333333333	0.888888888888889	0.888888888888889	17	11	5	6	1.2	99	0.00045595224936443
LEWIS RD	1	1999	1999	1	1	1	NA	NA	0	0	0	-1204	#3E916F	0	NA	NA	0	0	0	0	0	0	0	0	NA	NA	0	0	0	0	0	NA	NA	0	0	0	0	0	0	0	0	0	NA	0	0
PENNARTZ C	2	1999	2002	4	3	0.5	NA	NA	0	0	0	1205	#43FA13	0	NA	NA	0	0	0	0	0	0	0	0	NA	NA	0	0	0	0	0	NA	NA	0	0	0	0	0	0	0	0	0	NA	0	0
TANIMURA T	6	1999	2014	16	4.5	0.375	NA	NA	0	0	0	-1206	#D28426	3	1999	2013	15	5	0.333333333333333	3	0	205	4	1	1994	2017	24	9	0.375	1.5	1	1999	2013	15	4	0.266666666666667	0.711111111111111	0.666666666666667	13	12	5	7	1.4	216	0.000994804907704211
NOWAK JZ	3	1999	2003	5	2.66666666666667	0.6	1998	1999	2	2	1	1207	#F52523	0	1999	2003	5	3	0.6	0	1	133	1	2	NA	NA	0	0	0	0	0	NA	NA	0	0	0	0	0	0	0	0	0	NA	0	0
YASUI A	1	1999	1999	1	14	1	NA	NA	0	0	0	-1208	#804F4D	0	1999	1999	1	1	1	0	0	0	0	0	1999	2016	18	6	0.333333333333333	6	0.333333333333333	1999	1999	1	1	1	1	1	7	7	1	6	6	0	0
HIRSH J	2	1999	2013	15	5.5	0.133333333333333	NA	NA	0	0	0	1209	#2134DB	0	NA	NA	0	0	0	0	0	0	0	0	2012	2012	1	1	1	0.5	7.5	2013	2013	1	1	1	7.5	0.5	2	2	1	1	1	0	0
PORKKA-HEISKANEN T	1	1999	1999	1	2	1	NA	NA	0	0	0	-1210	#96913A	0	NA	NA	0	0	0	0	0	0	0	0	NA	NA	0	0	0	0	0	NA	NA	0	0	0	0	0	0	0	0	0	NA	0	0
PUTTERILL J	5	1999	2020	22	4.4	0.227272727272727	NA	NA	0	0	0	1211	#1C2A6D	0	NA	NA	0	0	0	0	0	0	0	0	1998	2011	14	6	0.428571428571429	1.2	1.88571428571429	1999	2001	3	2	0.666666666666667	2.93333333333333	0.4	8	8	3	5	1.66666666666667	0	0
SAUNDERS D	1	1999	1999	1	2	1	NA	NA	0	0	0	-1212	#2E0BE1	0	1999	1999	1	1	1	0	0	0	0	0	NA	NA	0	0	0	0	0	NA	NA	0	0	0	0	0	0	0	0	0	NA	0	0
TAKAMATSU K	8	1999	2018	20	6.125	0.4	NA	NA	0	0	0	1213	#82D7AE	0	1999	2018	20	8	0.4	0	0	0	0	0	2007	2019	13	5	0.384615384615385	0.625	0.961538461538462	1999	2015	17	7	0.411764705882353	1.02941176470588	0.875	12	10	7	3	0.428571428571429	0	0
HUT RA	14	1999	2019	21	5.5	0.666666666666667	2008	2013	6	4	0.666666666666667	-1214	#AB79C2	1	1999	2017	19	6	0.315789473684211	1	0	216	2	1	2006	2020	15	14	0.933333333333333	1	1.4	1999	2019	21	8	0.380952380952381	0.571428571428571	0.571428571428571	22	23	11	12	1.09090909090909	322	0.0014829962050035
BEERSMA DG	5	1999	2014	16	3.4	0.3125	1998	2009	12	6	0.5	1215	#F328C0	0	2011	2014	4	2	0.5	0	1	159	1	2	1990	2016	27	9	0.333333333333333	1.8	1.06666666666667	1999	2014	16	3	0.1875	0.6	0.6	12	11	4	7	1.75	0	0
SNYDER SH	3	1999	2002	4	5.33333333333333	0.75	NA	NA	0	0	0	-1216	#E0DADD	1	1999	1999	1	2	2	1	0	206	3	1	1996	1997	2	2	1	0.666666666666667	1.33333333333333	1999	1999	1	1	1	1.33333333333333	0.333333333333333	3	2	1	1	1	6	2.76334696584503e-05
LEWANDOWSKI MH	14	1999	2021	23	3.35714285714286	0.608695652173913	2000	2004	5	2	0.4	1217	#9D4FBD	0	NA	NA	0	0	0	0	0	0	0	0	NA	NA	0	0	0	0	0	NA	NA	0	0	0	0	0	0	0	0	0	NA	0	0
KLERMAN EB	14	1999	2021	23	4.64285714285714	0.608695652173913	1996	2020	25	5	0.2	-1218	#C034B4	1	1999	2019	21	5	0.238095238095238	1	1	48	2	3	1997	2019	23	8	0.347826086956522	0.571428571428571	0.571428571428571	2006	2021	16	10	0.625	1.02678571428571	0.714285714285714	18	18	11	7	0.636363636363636	252	0.00116060572565491
SMALE L	6	1999	2018	20	4.16666666666667	0.3	2003	2003	1	1	1	1219	#554A88	1	2007	2007	1	1	1	1	0	209	2	1	1988	2020	33	10	0.303030303030303	1.66666666666667	1.01010101010101	2006	2018	13	4	0.307692307692308	1.02564102564103	0.666666666666667	14	8	3	5	1.66666666666667	48	0.000221067757267603
SHWEIKI D	2	1999	2001	3	1	0.666666666666667	NA	NA	0	0	0	-1220	#406B96	0	NA	NA	0	0	0	0	0	0	0	0	NA	NA	0	0	0	0	0	NA	NA	0	0	0	0	0	0	0	0	0	NA	0	0
NAM HG	8	1999	2020	22	6.75	0.363636363636364	NA	NA	0	0	0	1221	#0937EF	0	NA	NA	0	0	0	0	0	0	0	0	2007	2007	1	2	2	0.25	5.5	1999	2018	20	3	0.15	0.4125	0.375	5	5	3	2	0.666666666666667	0	0
FRAN�OIS-BELLAN AM	10	1999	2018	20	6.6	0.5	1999	2000	2	2	1	-1222	#9F42BE	0	2014	2015	2	2	1	0	0	0	0	0	2004	2013	10	6	0.6	0.6	1.2	2000	2018	19	8	0.421052631578947	0.842105263157895	0.8	14	5	3	2	0.666666666666667	0	0
WEINERT D	8	1999	2019	21	5	0.380952380952381	1994	2007	14	4	0.285714285714286	1223	#FC5572	0	1999	2019	21	2	0.0952380952380952	0	1	29	1	2	1999	2017	19	7	0.368421052631579	0.875	0.967105263157895	1999	2019	21	5	0.238095238095238	0.625	0.625	12	15	11	4	0.363636363636364	0	0
DUFFY JF	10	1999	2020	22	3.8	0.454545454545455	1998	2015	18	7	0.388888888888889	-1224	#852093	1	1999	2010	12	2	0.166666666666667	1	1	48	4	3	1990	2019	30	16	0.533333333333333	1.6	1.17333333333333	2007	2020	14	3	0.214285714285714	0.471428571428571	0.3	19	10	3	7	2.33333333333333	100	0.000460557827640839
FEHM HL	2	1999	2004	6	3.5	0.333333333333333	1993	1993	1	1	1	1225	#ABDE28	0	1999	1999	1	1	1	0	1	127	1	2	NA	NA	0	0	0	0	0	NA	NA	0	0	0	0	0	0	0	0	0	NA	0	0
JACQUOT JP	2	1999	2002	4	6	0.5	NA	NA	0	0	0	-1226	#BA21C2	0	NA	NA	0	0	0	0	0	0	0	0	NA	NA	0	0	0	0	0	NA	NA	0	0	0	0	0	0	0	0	0	NA	0	0
TISCHKAU SA	14	1999	2020	22	3.42857142857143	0.636363636363636	1999	2011	13	9	0.692307692307692	1227	#3DC29D	0	1999	1999	1	1	1	0	1	89	1	2	1998	2003	6	2	0.333333333333333	0.142857142857143	0.523809523809524	2010	2017	8	4	0.5	0.785714285714286	0.285714285714286	6	3	2	1	0.5	0	0
TAFTI M	3	1999	2007	9	5.66666666666667	0.333333333333333	1997	1997	1	1	1	-1228	#50EF03	0	1999	2000	2	2	1	0	1	85	1	3	2004	2004	1	1	1	0.333333333333333	3	2000	2007	8	2	0.25	0.75	0.666666666666667	3	4	3	1	0.333333333333333	0	0
APEL K	2	1999	2001	3	3	0.666666666666667	NA	NA	0	0	0	1229	#0DBF55	0	1999	1999	1	1	1	0	0	0	0	0	1994	2003	10	4	0.4	2	0.6	NA	NA	0	0	0	0	0	4	3	0	3	Inf	0	0
KLAWE JJ	2	1999	2008	10	4	0.2	NA	NA	0	0	0	-1230	#54198D	0	NA	NA	0	0	0	0	0	0	0	0	NA	NA	0	0	0	0	0	NA	NA	0	0	0	0	0	0	0	0	0	NA	0	0
BECQUET D	4	1999	2009	11	5	0.363636363636364	2008	2014	7	2	0.285714285714286	1231	#434444	0	1999	2009	11	3	0.272727272727273	0	0	0	0	0	2000	2018	19	11	0.578947368421053	2.75	1.59210526315789	2000	2009	10	3	0.3	0.825	0.75	14	4	2	2	1	0	0
SCHOTLAND P	1	1999	1999	1	5	1	2000	2000	1	1	1	-1232	#12DD8A	0	1999	1999	1	1	1	0	0	0	0	0	2002	2003	2	2	1	2	1	NA	NA	0	0	0	0	0	2	2	0	2	Inf	0	0
WATANABE M	3	1999	2020	22	8	0.136363636363636	2012	2012	1	1	1	1233	#D54313	0	1999	2000	2	2	1	0	0	0	0	0	1996	2018	23	16	0.695652173913043	5.33333333333333	5.10144927536232	1999	2020	22	3	0.136363636363636	1	1	19	15	6	9	1.5	0	0
BARLOW RB	2	1999	2004	6	5	0.333333333333333	2001	2001	1	1	1	-1234	#6D16E7	0	NA	NA	0	0	0	0	0	0	0	0	1990	1990	1	1	1	0.5	3	1999	2004	6	2	0.333333333333333	1	1	3	4	3	1	0.333333333333333	0	0
ROMERO JM	1	1999	1999	1	4	1	2009	2009	1	1	1	1235	#D85217	0	NA	NA	0	0	0	0	0	0	0	0	2009	2017	9	3	0.333333333333333	3	0.333333333333333	NA	NA	0	0	0	0	0	3	1	0	1	Inf	0	0
PIERCE ME	1	1999	1999	1	1	1	1985	1988	4	2	0.5	-1236	#651C5F	0	NA	NA	0	0	0	0	1	58	1	3	NA	NA	0	0	0	0	0	NA	NA	0	0	0	0	0	0	0	0	0	NA	0	0
SEMPLE-ROWLAND SL	2	1999	2005	7	2.5	0.285714285714286	NA	NA	0	0	0	1237	#571BEC	0	NA	NA	0	0	0	0	0	0	0	0	NA	NA	0	0	0	0	0	NA	NA	0	0	0	0	0	0	0	0	0	NA	0	0
WILKIE DM	2	1999	2002	4	2.5	0.5	NA	NA	0	0	0	-1238	#A0777F	0	NA	NA	0	0	0	0	0	0	0	0	NA	NA	0	0	0	0	0	NA	NA	0	0	0	0	0	0	0	0	0	NA	0	0
YIN JC	2	1999	2012	14	3	0.142857142857143	NA	NA	0	0	0	1239	#5B3C6C	0	NA	NA	0	0	0	0	0	0	0	0	2001	2012	12	4	0.333333333333333	2	2.33333333333333	NA	NA	0	0	0	0	0	4	3	0	3	Inf	0	0
NOVAK B	1	1999	1999	1	4	1	NA	NA	0	0	0	-1240	#B0BCD1	1	1999	1999	1	1	1	1	0	207	2	1	NA	NA	0	0	0	0	0	1999	1999	1	1	1	1	1	1	1	1	0	0	1	4.60557827640839e-06
TREPP G	1	1999	1999	1	3	1	NA	NA	0	0	0	1241	#4CF6C0	0	1999	1999	1	1	1	0	0	0	0	0	NA	NA	0	0	0	0	0	1999	1999	1	1	1	1	1	1	1	1	0	0	0	0
KONIETZKO J	1	1999	1999	1	4	1	NA	NA	0	0	0	-1242	#D5A61A	0	NA	NA	0	0	0	0	0	0	0	0	NA	NA	0	0	0	0	0	NA	NA	0	0	0	0	0	0	0	0	0	NA	0	0
SUGAHARA K	1	1999	1999	1	5	1	NA	NA	0	0	0	1243	#BDD98D	1	1999	1999	1	1	1	1	0	208	2	1	NA	NA	0	0	0	0	0	NA	NA	0	0	0	0	0	0	0	0	0	NA	0	0
MOYER RW	1	1999	1999	1	4	1	2000	2000	1	1	1	-1244	#50D928	0	NA	NA	0	0	0	0	0	0	0	0	NA	NA	0	0	0	0	0	1999	1999	1	1	1	1	1	1	1	1	0	0	0	0
TRAMU G	1	1999	1999	1	2	1	NA	NA	0	0	0	1245	#240A34	0	NA	NA	0	0	0	0	0	0	0	0	NA	NA	0	0	0	0	0	NA	NA	0	0	0	0	0	0	0	0	0	NA	0	0
GOONARATNA C	1	1999	1999	1	1	1	NA	NA	0	0	0	-1246	#BFBCBA	0	NA	NA	0	0	0	0	0	0	0	0	NA	NA	0	0	0	0	0	NA	NA	0	0	0	0	0	0	0	0	0	NA	0	0
SCHMIDT RJ	1	1999	1999	1	5	1	NA	NA	0	0	0	1247	#CEA334	0	NA	NA	0	0	0	0	0	0	0	0	NA	NA	0	0	0	0	0	NA	NA	0	0	0	0	0	0	0	0	0	NA	0	0
ADAN A	2	1999	2010	12	1.5	0.166666666666667	NA	NA	0	0	0	-1248	#90AE39	1	1999	1999	1	1	1	1	0	211	2	1	NA	NA	0	0	0	0	0	NA	NA	0	0	0	0	0	0	0	0	0	NA	0	0
SALTON SR	2	1999	2003	5	8.5	0.4	NA	NA	0	0	0	1249	#98F338	0	NA	NA	0	0	0	0	0	0	0	0	NA	NA	0	0	0	0	0	1999	1999	1	1	1	2.5	0.5	1	1	1	0	0	0	0
MORRIS K	1	1999	1999	1	1	1	NA	NA	0	0	0	-1250	#42DC7E	0	NA	NA	0	0	0	0	0	0	0	0	NA	NA	0	0	0	0	0	NA	NA	0	0	0	0	0	0	0	0	0	NA	0	0
CHOI D	1	1999	1999	1	3	1	NA	NA	0	0	0	1251	#0E5042	0	NA	NA	0	0	0	0	0	0	0	0	2007	2007	1	1	1	1	1	NA	NA	0	0	0	0	0	1	1	0	1	Inf	0	0
AMAYA F	1	1999	1999	1	12	1	NA	NA	0	0	0	-1252	#BAD56A	0	NA	NA	0	0	0	0	0	0	0	0	NA	NA	0	0	0	0	0	1999	1999	1	1	1	1	1	1	3	3	0	0	0	0
BIELLO S	1	1999	1999	1	5	1	NA	NA	0	0	0	1253	#643E51	0	1999	1999	1	1	1	0	0	0	0	0	NA	NA	0	0	0	0	0	1999	1999	1	1	1	1	1	1	2	2	0	0	0	0
ZHULIN IB	1	1999	1999	1	2	1	NA	NA	0	0	0	-1254	#0EB114	0	NA	NA	0	0	0	0	0	0	0	0	NA	NA	0	0	0	0	0	NA	NA	0	0	0	0	0	0	0	0	0	NA	0	0
HARDIN P	1	1999	1999	1	8	1	NA	NA	0	0	0	1255	#E1AB78	0	1999	1999	1	1	1	0	0	0	0	0	2007	2018	12	2	0.166666666666667	2	0.166666666666667	1999	1999	1	1	1	1	1	3	4	2	2	1	0	0
MORI Y	2	1999	2011	13	8.5	0.153846153846154	NA	NA	0	0	0	-1256	#52A911	0	NA	NA	0	0	0	0	0	0	0	0	NA	NA	0	0	0	0	0	1999	1999	1	1	1	6.5	0.5	1	1	1	0	0	0	0
GRANDY DK	1	1999	1999	1	11	1	NA	NA	0	0	0	1257	#29F41E	1	1999	1999	1	1	1	1	0	210	2	1	NA	NA	0	0	0	0	0	1999	1999	1	1	1	1	1	1	2	2	0	0	2	9.21115655281677e-06
RANI S	1	1999	1999	1	2	1	2000	2013	14	2	0.142857142857143	-1258	#1B1DB4	0	1999	1999	1	1	1	0	0	0	0	0	NA	NA	0	0	0	0	0	NA	NA	0	0	0	0	0	0	0	0	0	NA	0	0
VOISIN P	1	1999	1999	1	9	1	NA	NA	0	0	0	1259	#10B71D	0	NA	NA	0	0	0	0	0	0	0	0	NA	NA	0	0	0	0	0	1999	1999	1	1	1	1	1	1	3	3	0	0	0	0
PUDNEY S	1	1999	1999	1	5	1	NA	NA	0	0	0	-1260	#CE85BB	0	NA	NA	0	0	0	0	0	0	0	0	NA	NA	0	0	0	0	0	NA	NA	0	0	0	0	0	0	0	0	0	NA	0	0
OKIMOTO DK	1	1999	1999	1	2	1	1999	1999	1	1	1	1261	#5E44F3	0	NA	NA	0	0	0	0	1	25	1	3	NA	NA	0	0	0	0	0	NA	NA	0	0	0	0	0	0	0	0	0	NA	0	0
ZENGIL H	2	1999	2006	8	6	0.25	NA	NA	0	0	0	-1262	#5F15C2	0	NA	NA	0	0	0	0	0	0	0	0	NA	NA	0	0	0	0	0	NA	NA	0	0	0	0	0	0	0	0	0	NA	0	0
KUNZ H	1	1999	1999	1	2	1	2003	2003	1	1	1	1263	#BF4B00	0	1999	1999	1	1	1	0	0	0	0	0	NA	NA	0	0	0	0	0	NA	NA	0	0	0	0	0	0	0	0	0	NA	0	0
SIROIS B	1	1999	1999	1	2	1	NA	NA	0	0	0	-1264	#77B20B	0	NA	NA	0	0	0	0	0	0	0	0	NA	NA	0	0	0	0	0	NA	NA	0	0	0	0	0	0	0	0	0	NA	0	0
GOLD MR	1	1999	1999	1	3	1	NA	NA	0	0	0	1265	#D79096	0	NA	NA	0	0	0	0	0	0	0	0	NA	NA	0	0	0	0	0	NA	NA	0	0	0	0	0	0	0	0	0	NA	0	0
BITMAN J	1	1999	1999	1	5	1	NA	NA	0	0	0	-1266	#9DDECD	0	NA	NA	0	0	0	0	0	0	0	0	NA	NA	0	0	0	0	0	NA	NA	0	0	0	0	0	0	0	0	0	NA	0	0
SAMEL A	1	1999	1999	1	1	1	1995	1995	1	1	1	1267	#C89937	0	NA	NA	0	0	0	0	1	22	1	2	NA	NA	0	0	0	0	0	NA	NA	0	0	0	0	0	0	0	0	0	NA	0	0
TUCKER P	1	1999	1999	1	10	1	NA	NA	0	0	0	-1268	#9A8F91	0	1999	1999	1	1	1	0	0	0	0	0	1999	2000	2	2	1	2	1	1999	1999	1	1	1	1	1	3	6	4	2	0.5	0	0
SALMON PA	1	1999	1999	1	3	1	NA	NA	0	0	0	1269	#CFA9BF	0	1999	1999	1	1	1	0	0	0	0	0	1992	1992	1	1	1	1	1	1999	1999	1	1	1	1	1	2	2	1	1	1	0	0
TZSCHENTKE B	1	1999	1999	1	3	1	NA	NA	0	0	0	-1270	#43BC33	0	NA	NA	0	0	0	0	0	0	0	0	NA	NA	0	0	0	0	0	NA	NA	0	0	0	0	0	0	0	0	0	NA	0	0
HODGSON AN	1	1999	1999	1	2	1	NA	NA	0	0	0	1271	#959A30	0	NA	NA	0	0	0	0	0	0	0	0	NA	NA	0	0	0	0	0	NA	NA	0	0	0	0	0	0	0	0	0	NA	0	0
HAAK LL	1	1999	1999	1	1	1	2006	2006	1	1	1	-1272	#1C2538	0	NA	NA	0	0	0	0	0	0	0	0	NA	NA	0	0	0	0	0	NA	NA	0	0	0	0	0	0	0	0	0	NA	0	0
ABDEL-MONEIM AM	1	1999	1999	1	4	1	NA	NA	0	0	0	1273	#8DE1B6	0	NA	NA	0	0	0	0	0	0	0	0	NA	NA	0	0	0	0	0	NA	NA	0	0	0	0	0	0	0	0	0	NA	0	0
ANDO T	2	1999	2018	20	4.5	0.1	NA	NA	0	0	0	-1274	#53A85C	1	1999	2018	20	2	0.1	1	0	212	2	1	NA	NA	0	0	0	0	0	2018	2018	1	1	1	10	0.5	1	1	1	0	0	2	9.21115655281677e-06
SKLODOWSKI P	1	1999	1999	1	2	1	NA	NA	0	0	0	1275	#CDE24D	0	NA	NA	0	0	0	0	0	0	0	0	NA	NA	0	0	0	0	0	NA	NA	0	0	0	0	0	0	0	0	0	NA	0	0
ANDERSSON I	1	1999	1999	1	2	1	NA	NA	0	0	0	-1276	#A7CCAD	1	1999	1999	1	1	1	1	0	213	2	1	NA	NA	0	0	0	0	0	NA	NA	0	0	0	0	0	0	0	0	0	NA	0	0
LOEWY AD	1	1999	1999	1	7	1	NA	NA	0	0	0	1277	#3D771B	0	NA	NA	0	0	0	0	0	0	0	0	NA	NA	0	0	0	0	0	NA	NA	0	0	0	0	0	0	0	0	0	NA	0	0
JEWETT ME	2	1999	2005	7	5.5	0.285714285714286	1991	1999	9	3	0.333333333333333	-1278	#9A62DF	0	1999	2005	7	2	0.285714285714286	0	1	48	1	3	1999	2003	5	4	0.8	2	2.8	1999	2005	7	2	0.285714285714286	1	1	6	8	4	4	1	0	0
SPENCER MB	1	1999	1999	1	2	1	NA	NA	0	0	0	1279	#B8F682	1	1999	1999	1	1	1	1	0	214	2	1	NA	NA	0	0	0	0	0	NA	NA	0	0	0	0	0	0	0	0	0	NA	0	0
KANOJIYA M	1	1999	1999	1	5	1	NA	NA	0	0	0	-1280	#A749D2	0	NA	NA	0	0	0	0	0	0	0	0	NA	NA	0	0	0	0	0	NA	NA	0	0	0	0	0	0	0	0	0	NA	0	0
HORIUCHI K	1	1999	1999	1	6	1	NA	NA	0	0	0	1281	#9DB799	0	NA	NA	0	0	0	0	0	0	0	0	NA	NA	0	0	0	0	0	NA	NA	0	0	0	0	0	0	0	0	0	NA	0	0
PABLOS MI	1	1999	1999	1	6	1	NA	NA	0	0	0	-1282	#310560	0	NA	NA	0	0	0	0	0	0	0	0	NA	NA	0	0	0	0	0	NA	NA	0	0	0	0	0	0	0	0	0	NA	0	0
ENDO Y	2	1999	2013	15	1.5	0.133333333333333	NA	NA	0	0	0	1283	#4B4A36	1	2013	2013	1	1	1	1	0	218	2	1	NA	NA	0	0	0	0	0	NA	NA	0	0	0	0	0	0	0	0	0	NA	0	0
DENOROY L	1	1999	1999	1	5	1	NA	NA	0	0	0	-1284	#AC955C	0	NA	NA	0	0	0	0	0	0	0	0	NA	NA	0	0	0	0	0	NA	NA	0	0	0	0	0	0	0	0	0	NA	0	0
PERRY GC	1	1999	1999	1	3	1	NA	NA	0	0	0	1285	#AD1AA2	0	NA	NA	0	0	0	0	0	0	0	0	2001	2001	1	1	1	1	1	NA	NA	0	0	0	0	0	1	1	0	1	Inf	0	0
HORI T	1	1999	1999	1	6	1	NA	NA	0	0	0	-1286	#60E1F0	0	NA	NA	0	0	0	0	0	0	0	0	2002	2004	3	2	0.666666666666667	2	0.666666666666667	NA	NA	0	0	0	0	0	2	2	0	2	Inf	0	0
WEINREB RN	1	1999	1999	1	8	1	NA	NA	0	0	0	1287	#5AD670	0	NA	NA	0	0	0	0	0	0	0	0	NA	NA	0	0	0	0	0	1999	1999	1	1	1	1	1	1	3	3	0	0	0	0
SHIRAI M	1	1999	1999	1	3	1	NA	NA	0	0	0	-1288	#62835A	0	NA	NA	0	0	0	0	0	0	0	0	NA	NA	0	0	0	0	0	NA	NA	0	0	0	0	0	0	0	0	0	NA	0	0
CINCOTTA AH	3	1999	2018	20	4	0.15	NA	NA	0	0	0	1289	#B39920	0	NA	NA	0	0	0	0	0	0	0	0	NA	NA	0	0	0	0	0	2018	2018	1	1	1	6.66666666666667	0.333333333333333	1	1	1	0	0	0	0
ROSENQUIST PB	1	1999	1999	1	6	1	NA	NA	0	0	0	-1290	#5B0807	0	1999	1999	1	1	1	0	0	0	0	0	NA	NA	0	0	0	0	0	1999	1999	1	1	1	1	1	1	1	1	0	0	0	0
HARSHA DW	1	1999	1999	1	10	1	NA	NA	0	0	0	1291	#A392C0	0	NA	NA	0	0	0	0	0	0	0	0	NA	NA	0	0	0	0	0	NA	NA	0	0	0	0	0	0	0	0	0	NA	0	0
PARVING HH	1	1999	1999	1	9	1	NA	NA	0	0	0	-1292	#683B04	0	NA	NA	0	0	0	0	0	0	0	0	NA	NA	0	0	0	0	0	1999	1999	1	1	1	1	1	1	1	1	0	0	0	0
ROSENWASSER AM	4	2000	2010	11	2.25	0.363636363636364	1984	2015	32	6	0.1875	1293	#3FF8C6	2	2000	2009	10	2	0.2	2	1	65	3	2	2005	2012	8	2	0.25	0.5	0.6875	2009	2009	1	1	1	2.75	0.25	3	2	1	1	1	16	7.36892524225342e-05
ALBRECHT U	58	2000	2021	22	4.39655172413793	2.63636363636364	2001	2018	18	5	0.277777777777778	-1294	#3324C0	3	2000	2020	21	18	0.857142857142857	3	0	225	5	1	1999	2019	21	43	2.04761904761905	0.741379310344828	0.776683087027915	2000	2021	22	28	1.27272727272727	0.482758620689655	0.482758620689655	71	54	21	33	1.57142857142857	9396	0.0432740134851332
NAGAI K	13	2000	2011	12	5	1.08333333333333	1983	2014	32	4	0.125	1295	#DE61B9	1	2007	2011	5	3	0.6	1	1	53	2	2	1982	2011	30	15	0.5	1.15384615384615	0.461538461538462	2000	2008	9	10	1.11111111111111	1.02564102564103	0.769230769230769	25	18	8	10	1.25	234	0.00107770531667956
SUMOV� A	45	2000	2021	22	4.4	2.04545454545455	1995	2020	26	9	0.346153846153846	-1296	#B5D3BE	2	2006	2019	14	7	0.5	2	1	121	3	2	1996	2018	23	9	0.391304347826087	0.2	0.191304347826087	2000	2021	22	19	0.863636363636364	0.422222222222222	0.422222222222222	28	15	9	6	0.666666666666667	1350	0.00621753067315132
MCMAHON DG	27	2000	2021	22	3.85185185185185	1.22727272727273	2014	2014	1	1	1	1297	#2E6EF1	0	2007	2016	10	7	0.7	0	0	0	0	0	1993	2016	24	11	0.458333333333333	0.407407407407407	0.373456790123457	2003	2020	18	10	0.555555555555556	0.452674897119342	0.37037037037037	21	17	8	9	1.125	0	0
GREEN RM	12	2000	2017	18	4.58333333333333	0.666666666666667	1999	2002	4	3	0.75	-1298	#6E23A4	1	2000	2000	1	1	1	1	1	187	2	2	1998	1999	2	2	1	0.166666666666667	1.5	2000	2000	1	1	1	1.5	0.0833333333333333	3	2	1	1	1	24	0.000110533878633801
MIZUNO T	53	2000	2013	14	5.50943396226415	3.78571428571429	2005	2015	11	8	0.727272727272727	1299	#55A63B	6	2003	2013	11	25	2.27272727272727	6	0	219	7	1	2009	2016	8	7	0.875	0.132075471698113	0.231132075471698	2000	2013	14	50	3.57142857142857	0.943396226415094	0.943396226415094	57	19	14	5	0.357142857142857	6042	0.0278269039460595
THISSE B	1	2000	2000	1	5	1	NA	NA	0	0	0	-1300	#9EED74	1	2000	2000	1	1	1	1	0	220	3	1	2002	2003	2	2	1	2	1	2000	2000	1	1	1	1	1	3	3	1	2	2	3	1.38167348292252e-05
LOUDON AS	18	2000	2016	17	6.33333333333333	1.05882352941176	1994	2007	14	3	0.214285714285714	1301	#C6239B	4	2000	2015	16	8	0.5	4	1	3	8	3	1995	2020	26	19	0.730769230769231	1.05555555555556	0.69017094017094	2003	2016	14	10	0.714285714285714	0.674603174603175	0.555555555555556	29	26	13	13	1	1872	0.0086216425334365
LEIBLER S	3	2000	2004	5	3	0.6	NA	NA	0	0	0	-1302	#559F00	2	2000	2004	5	2	0.4	2	0	221	3	1	NA	NA	0	0	0	0	0	2002	2002	1	1	1	1.66666666666667	0.333333333333333	1	1	1	0	0	6	2.76334696584503e-05
NISHIDA E	7	2000	2013	14	3.85714285714286	0.5	NA	NA	0	0	0	1303	#3C177B	0	NA	NA	0	0	0	0	0	0	0	0	2010	2014	5	2	0.4	0.285714285714286	0.8	2009	2013	5	2	0.4	0.8	0.285714285714286	4	4	3	1	0.333333333333333	0	0
CACCIATORE C	1	2000	2000	1	4	1	NA	NA	0	0	0	-1304	#87ADDD	0	2000	2000	1	1	1	0	0	0	0	0	2001	2003	3	2	0.666666666666667	2	0.666666666666667	NA	NA	0	0	0	0	0	2	2	0	2	Inf	0	0
PIGGINS H	1	2000	2000	1	1	1	NA	NA	0	0	0	1305	#0542F4	0	NA	NA	0	0	0	0	0	0	0	0	NA	NA	0	0	0	0	0	NA	NA	0	0	0	0	0	0	0	0	0	NA	0	0
LAKIN-THOMAS PL	7	2000	2021	22	1.71428571428571	0.318181818181818	1985	2011	27	4	0.148148148148148	-1306	#040624	1	2000	2000	1	1	1	1	1	21	2	2	2001	2001	1	1	1	0.142857142857143	3.14285714285714	NA	NA	0	0	0	0	0	1	1	0	1	Inf	7	3.22390479348587e-05
CAMPBELL S	1	2000	2000	1	1	1	NA	NA	0	0	0	1307	#CBE6E5	0	NA	NA	0	0	0	0	0	0	0	0	NA	NA	0	0	0	0	0	NA	NA	0	0	0	0	0	0	0	0	0	NA	0	0
HONMA KI	8	2000	2018	19	4.625	0.421052631578947	1978	1979	2	2	1	-1308	#A53A75	0	2000	2012	13	3	0.230769230769231	0	1	34	1	2	2004	2021	18	11	0.611111111111111	1.375	1.45138888888889	2000	2018	19	7	0.368421052631579	0.875	0.875	18	11	5	6	1.2	0	0
DRIVER C	1	2000	2000	1	1	1	NA	NA	0	0	0	1309	#0884A6	0	NA	NA	0	0	0	0	0	0	0	0	NA	NA	0	0	0	0	0	NA	NA	0	0	0	0	0	0	0	0	0	NA	0	0
YAGITA K	24	2000	2020	21	8.45833333333333	1.14285714285714	2000	2010	11	7	0.636363636363636	-1310	#E0E669	0	2000	2002	3	2	0.666666666666667	0	1	33	1	5	1998	2020	23	32	1.39130434782609	1.33333333333333	1.21739130434783	2006	2020	15	17	1.13333333333333	0.991666666666667	0.708333333333333	49	27	15	12	0.8	0	0
EMENS JS	2	2000	2017	18	6.5	0.111111111111111	2005	2017	13	5	0.384615384615385	1311	#5BE032	0	2000	2000	1	1	1	0	0	0	0	0	1999	2004	6	3	0.5	1.5	4.5	2000	2000	1	1	1	9	0.5	4	6	3	3	1	0	0
EBISAWA T	6	2000	2013	14	5.33333333333333	0.428571428571429	2001	2010	10	2	0.2	-1312	#6BDB73	0	NA	NA	0	0	0	0	0	0	0	0	2002	2017	16	3	0.1875	0.5	0.4375	2004	2004	1	1	1	2.33333333333333	0.166666666666667	4	11	8	3	0.375	0	0
BOUL�TREAU M	1	2000	2000	1	5	1	NA	NA	0	0	0	1313	#6915E3	0	NA	NA	0	0	0	0	0	0	0	0	NA	NA	0	0	0	0	0	NA	NA	0	0	0	0	0	0	0	0	0	NA	0	0
DAY ML	2	2000	2002	3	3	0.666666666666667	2001	2001	1	1	1	-1314	#BE8D91	1	2000	2002	3	2	0.666666666666667	1	0	222	2	1	NA	NA	0	0	0	0	0	NA	NA	0	0	0	0	0	0	0	0	0	NA	0	0
STAELS B	11	2000	2018	19	5.72727272727273	0.578947368421053	NA	NA	0	0	0	1315	#3AA9F9	1	2008	2013	6	6	1	1	0	223	3	1	2007	2021	15	15	1	1.36363636363636	1.72727272727273	2000	2018	19	2	0.105263157894737	0.181818181818182	0.181818181818182	17	15	4	11	2.75	165	0.000759920415607384
ECHAVE J	1	2000	2000	1	3	1	NA	NA	0	0	0	-1316	#F7D7B7	0	NA	NA	0	0	0	0	0	0	0	0	NA	NA	0	0	0	0	0	2000	2000	1	1	1	1	1	1	1	1	0	0	0	0
N�SSEL DR	8	2000	2018	19	3	0.421052631578947	2006	2006	1	1	1	1317	#2E0D68	1	2004	2004	1	1	1	1	0	237	2	1	2013	2013	1	1	1	0.125	2.375	2001	2009	9	3	0.333333333333333	0.791666666666667	0.375	4	5	4	1	0.25	40	0.000184223131056335
HARMAR AJ	6	2000	2010	11	6.83333333333333	0.545454545454545	2002	2002	1	1	1	-1318	#941436	1	2008	2009	2	2	1	1	0	231	2	1	1998	2012	15	8	0.533333333333333	1.33333333333333	0.977777777777778	2000	2010	11	3	0.272727272727273	0.5	0.5	11	10	5	5	1	60	0.000276334696584503
TOSINI G	21	2000	2020	21	3.76190476190476	1	1996	2008	13	9	0.692307692307692	1319	#647BF0	0	2001	2018	18	10	0.555555555555556	0	1	3	1	3	2001	2020	20	18	0.9	0.857142857142857	0.9	2000	2018	19	10	0.526315789473684	0.526315789473684	0.476190476190476	28	27	15	12	0.8	0	0
ROSATO E	11	2000	2020	21	5.45454545454545	0.523809523809524	1996	2017	22	9	0.409090909090909	-1320	#778066	0	2000	2000	1	1	1	0	1	67	1	3	1997	2020	24	20	0.833333333333333	1.81818181818182	1.59090909090909	2004	2020	17	8	0.470588235294118	0.898395721925134	0.727272727272727	28	14	5	9	1.8	0	0
TODO T	5	2000	2017	18	6	0.277777777777778	NA	NA	0	0	0	1321	#76130E	0	2002	2005	4	3	0.75	0	0	0	0	0	1999	2018	20	31	1.55	6.2	5.58	2000	2017	18	4	0.222222222222222	0.8	0.8	35	27	3	24	8	0	0
BUNNEY BG	1	2000	2000	1	2	1	2012	2015	4	3	0.75	-1322	#0CA9B9	1	2000	2000	1	1	1	1	0	224	2	1	NA	NA	0	0	0	0	0	NA	NA	0	0	0	0	0	0	0	0	0	NA	0	0
BARTEL B	1	2000	2000	1	5	1	NA	NA	0	0	0	1323	#DE504F	0	NA	NA	0	0	0	0	0	0	0	0	NA	NA	0	0	0	0	0	NA	NA	0	0	0	0	0	0	0	0	0	NA	0	0
EVANS CW	1	2000	2000	1	4	1	NA	NA	0	0	0	-1324	#83BA98	0	2000	2000	1	1	1	0	0	0	0	0	NA	NA	0	0	0	0	0	NA	NA	0	0	0	0	0	0	0	0	0	NA	0	0
IKEDA M	16	2000	2018	19	5.1875	0.842105263157895	1996	2014	19	5	0.263157894736842	1325	#479BD0	0	2002	2016	15	4	0.266666666666667	0	1	115	1	3	1998	2019	22	29	1.31818181818182	1.8125	1.56534090909091	2002	2017	16	7	0.4375	0.51953125	0.4375	36	20	7	13	1.85714285714286	0	0
MITTERAUER B	1	2000	2000	1	1	1	NA	NA	0	0	0	-1326	#0284AD	0	NA	NA	0	0	0	0	0	0	0	0	NA	NA	0	0	0	0	0	NA	NA	0	0	0	0	0	0	0	0	0	NA	0	0
TARUSCIO D	1	2000	2000	1	4	1	2000	2000	1	1	1	1327	#3C9963	0	NA	NA	0	0	0	0	0	0	0	0	NA	NA	0	0	0	0	0	2000	2000	1	1	1	1	1	1	1	1	0	0	0	0
CASAL JJ	10	2000	2017	18	4.2	0.555555555555556	2019	2019	1	1	1	-1328	#728978	0	2000	2001	2	3	1.5	0	0	0	0	0	NA	NA	0	0	0	0	0	2001	2017	17	6	0.352941176470588	0.635294117647059	0.6	6	5	5	0	0	0	0
BOER GJ	1	2000	2000	1	3	1	1998	1999	2	2	1	1329	#EEB7E3	0	NA	NA	0	0	0	0	1	11	1	2	NA	NA	0	0	0	0	0	2000	2000	1	1	1	1	1	1	1	1	0	0	0	0
SAEZ L	6	2000	2016	17	4.16666666666667	0.352941176470588	1988	2011	24	4	0.166666666666667	-1330	#C06081	0	2016	2016	1	1	1	0	1	63	1	2	1994	2015	22	11	0.5	1.83333333333333	1.41666666666667	2000	2016	17	6	0.352941176470588	1	1	17	7	2	5	2.5	0	0
SCHEVING LA	1	2000	2000	1	1	1	2007	2007	1	1	1	1331	#4937A1	0	NA	NA	0	0	0	0	0	0	0	0	NA	NA	0	0	0	0	0	NA	NA	0	0	0	0	0	0	0	0	0	NA	0	0
HOLICK MF	1	2000	2000	1	3	1	NA	NA	0	0	0	-1332	#7BE9B4	0	NA	NA	0	0	0	0	0	0	0	0	NA	NA	0	0	0	0	0	NA	NA	0	0	0	0	0	0	0	0	0	NA	0	0
BURNS ER	1	2000	2000	1	1	1	NA	NA	0	0	0	1333	#C44455	0	NA	NA	0	0	0	0	0	0	0	0	NA	NA	0	0	0	0	0	NA	NA	0	0	0	0	0	0	0	0	0	NA	0	0
BINGMAN VP	1	2000	2000	1	3	1	1994	1994	1	1	1	-1334	#5E7839	1	2000	2000	1	1	1	1	1	141	3	2	NA	NA	0	0	0	0	0	2000	2000	1	1	1	1	1	1	1	1	0	0	1	4.60557827640839e-06
BLASIAK T	2	2000	2004	5	2	0.4	NA	NA	0	0	0	1335	#B13087	0	2000	2004	5	2	0.4	0	0	0	0	0	NA	NA	0	0	0	0	0	NA	NA	0	0	0	0	0	0	0	0	0	NA	0	0
TATE B	1	2000	2000	1	2	1	NA	NA	0	0	0	-1336	#9BDFC5	0	NA	NA	0	0	0	0	0	0	0	0	NA	NA	0	0	0	0	0	NA	NA	0	0	0	0	0	0	0	0	0	NA	0	0
MARQUES MD	2	2000	2013	14	3	0.142857142857143	NA	NA	0	0	0	1337	#EEEB0A	1	2000	2000	1	1	1	1	0	226	2	1	NA	NA	0	0	0	0	0	2000	2000	1	1	1	7	0.5	1	1	1	0	0	2	9.21115655281677e-06
SCHAK KM	1	2000	2000	1	2	1	1999	1999	1	1	1	-1338	#643160	0	2000	2000	1	1	1	0	1	124	1	2	NA	NA	0	0	0	0	0	NA	NA	0	0	0	0	0	0	0	0	0	NA	0	0
HOFBAUER A	1	2000	2000	1	6	1	NA	NA	0	0	0	1339	#6726C3	0	2000	2000	1	1	1	0	0	0	0	0	2001	2001	1	1	1	1	1	2000	2000	1	1	1	1	1	2	2	1	1	1	0	0
REITVELD WJ	1	2000	2000	1	4	1	NA	NA	0	0	0	-1340	#1CA559	0	NA	NA	0	0	0	0	0	0	0	0	NA	NA	0	0	0	0	0	NA	NA	0	0	0	0	0	0	0	0	0	NA	0	0
YAO Z	2	2000	2014	15	4	0.133333333333333	2014	2016	3	2	0.666666666666667	1341	#971100	1	2000	2014	15	2	0.133333333333333	1	0	227	2	1	2001	2019	19	3	0.157894736842105	1.5	1.18421052631579	2000	2000	1	1	1	7.5	0.5	4	4	1	3	3	8	3.68446262112671e-05
VELLUTI RA	1	2000	2000	1	7	1	NA	NA	0	0	0	-1342	#868578	0	NA	NA	0	0	0	0	0	0	0	0	NA	NA	0	0	0	0	0	NA	NA	0	0	0	0	0	0	0	0	0	NA	0	0
TOBLER I	2	2000	2002	3	3.5	0.666666666666667	1998	1998	1	1	1	1343	#3E2648	0	2000	2000	1	1	1	0	1	157	1	3	2006	2007	2	2	1	1	1.5	2002	2002	1	1	1	1.5	0.5	3	3	1	2	2	0	0
HAO H	1	2000	2000	1	2	1	1997	2006	10	5	0.5	-1344	#B70074	0	2000	2000	1	1	1	0	1	84	1	2	NA	NA	0	0	0	0	0	NA	NA	0	0	0	0	0	0	0	0	0	NA	0	0
JORDAN R	2	2000	2002	3	2	0.666666666666667	NA	NA	0	0	0	1345	#AC2922	1	2000	2002	3	2	0.666666666666667	1	0	228	3	1	NA	NA	0	0	0	0	0	NA	NA	0	0	0	0	0	0	0	0	0	NA	0	0
SHIMAZOE T	1	2000	2000	1	1	1	2008	2008	1	1	1	-1346	#3E2FDA	0	NA	NA	0	0	0	0	0	0	0	0	NA	NA	0	0	0	0	0	NA	NA	0	0	0	0	0	0	0	0	0	NA	0	0
TSENG TC	1	2000	2000	1	2	1	NA	NA	0	0	0	1347	#46FC10	0	2000	2000	1	1	1	0	0	0	0	0	NA	NA	0	0	0	0	0	NA	NA	0	0	0	0	0	0	0	0	0	NA	0	0
SCARBROUGH K	1	2000	2000	1	1	1	1996	1996	1	2	2	-1348	#607D0C	0	NA	NA	0	0	0	0	1	43	1	2	NA	NA	0	0	0	0	0	NA	NA	0	0	0	0	0	0	0	0	0	NA	0	0
SALOM� PA	2	2000	2019	20	3.5	0.1	2004	2014	11	8	0.727272727272727	1349	#CC76DD	0	2000	2000	1	1	1	0	0	0	0	0	1998	2017	20	7	0.35	3.5	3.5	NA	NA	0	0	0	0	0	7	5	0	5	Inf	0	0
QUIGG M	1	2000	2000	1	1	1	NA	NA	0	0	0	-1350	#0AF3A3	0	NA	NA	0	0	0	0	0	0	0	0	NA	NA	0	0	0	0	0	NA	NA	0	0	0	0	0	0	0	0	0	NA	0	0
GOTTESMANN C	1	2000	2000	1	1	1	NA	NA	0	0	0	1351	#6B24ED	0	NA	NA	0	0	0	0	0	0	0	0	NA	NA	0	0	0	0	0	NA	NA	0	0	0	0	0	0	0	0	0	NA	0	0
LUBOSHITZKY R	1	2000	2000	1	1	1	2001	2001	1	1	1	-1352	#7063AD	0	NA	NA	0	0	0	0	0	0	0	0	NA	NA	0	0	0	0	0	NA	NA	0	0	0	0	0	0	0	0	0	NA	0	0
AOKI K	2	2000	2003	4	3	0.5	NA	NA	0	0	0	1353	#252D76	0	NA	NA	0	0	0	0	0	0	0	0	1997	2016	20	6	0.3	3	0.6	NA	NA	0	0	0	0	0	6	5	0	5	Inf	0	0
SELBY CP	1	2000	2000	1	9	1	1999	2012	14	3	0.214285714285714	-1354	#C10515	0	2000	2000	1	1	1	0	1	185	1	2	1998	2021	24	24	1	24	1	NA	NA	0	0	0	0	0	24	6	0	6	Inf	0	0
MUZET A	1	2000	2000	1	5	1	NA	NA	0	0	0	1355	#47C4CC	1	2000	2000	1	1	1	1	0	229	2	1	2002	2003	2	2	1	2	1	NA	NA	0	0	0	0	0	2	2	0	2	Inf	2	9.21115655281677e-06
LEVITAN RD	1	2000	2000	1	2	1	NA	NA	0	0	0	-1356	#AE197A	1	2000	2000	1	1	1	1	0	230	2	1	NA	NA	0	0	0	0	0	NA	NA	0	0	0	0	0	0	0	0	0	NA	0	0
LAAKSO ML	2	2000	2001	2	5.5	1	1997	1997	1	1	1	1357	#3442B2	0	2001	2001	1	1	1	0	1	179	1	2	NA	NA	0	0	0	0	0	2000	2000	1	1	1	1	0.5	1	1	1	0	0	0	0
HARDIE J	1	2000	2000	1	2	1	NA	NA	0	0	0	-1358	#8E7D5A	0	2000	2000	1	1	1	0	0	0	0	0	NA	NA	0	0	0	0	0	NA	NA	0	0	0	0	0	0	0	0	0	NA	0	0
KOYANAGI H	1	2000	2000	1	5	1	NA	NA	0	0	0	1359	#28D766	0	NA	NA	0	0	0	0	0	0	0	0	NA	NA	0	0	0	0	0	NA	NA	0	0	0	0	0	0	0	0	0	NA	0	0
TANAKA H	1	2000	2000	1	2	1	1999	2012	14	2	0.142857142857143	-1360	#779824	0	NA	NA	0	0	0	0	1	208	1	2	NA	NA	0	0	0	0	0	NA	NA	0	0	0	0	0	0	0	0	0	NA	0	0
WONG CW	1	2000	2000	1	1	1	NA	NA	0	0	0	1361	#8DC059	0	NA	NA	0	0	0	0	0	0	0	0	NA	NA	0	0	0	0	0	NA	NA	0	0	0	0	0	0	0	0	0	NA	0	0
STEVENSON PA	1	2000	2000	1	3	1	NA	NA	0	0	0	-1362	#7680AF	1	2000	2000	1	1	1	1	0	232	2	1	2012	2012	1	1	1	1	1	NA	NA	0	0	0	0	0	1	1	0	1	Inf	1	4.60557827640839e-06
HEIDEMAN PD	3	2000	2008	9	2	0.333333333333333	NA	NA	0	0	0	1363	#ACBF10	0	NA	NA	0	0	0	0	0	0	0	0	2017	2017	1	1	1	0.333333333333333	3	NA	NA	0	0	0	0	0	1	1	0	1	Inf	0	0
FALBO V	1	2000	2000	1	8	1	NA	NA	0	0	0	-1364	#217F8E	0	2000	2000	1	1	1	0	0	0	0	0	2000	2000	1	1	1	1	1	NA	NA	0	0	0	0	0	1	1	0	1	Inf	0	0
VAN SOMEREN EJ	6	2000	2012	13	4.5	0.461538461538462	1998	2007	10	5	0.5	1365	#E9E866	0	2007	2007	1	1	1	0	1	100	1	2	2004	2018	15	14	0.933333333333333	2.33333333333333	2.02222222222222	2005	2006	2	2	1	2.16666666666667	0.333333333333333	16	14	2	12	6	0	0
TONONI G	1	2000	2000	1	4	1	NA	NA	0	0	0	-1366	#8D96CA	1	2000	2000	1	1	1	1	0	233	2	1	2002	2002	1	1	1	1	1	2000	2000	1	1	1	1	1	2	2	1	1	1	2	9.21115655281677e-06
PACK AI	4	2000	2014	15	7.25	0.266666666666667	NA	NA	0	0	0	1367	#0178C3	1	2000	2013	14	2	0.142857142857143	1	0	238	2	1	2017	2017	1	2	2	0.5	7.5	2000	2014	15	3	0.2	0.75	0.75	5	8	6	2	0.333333333333333	32	0.000147378504845068
EHLEN JC	1	2000	2000	1	3	1	2001	2017	17	6	0.352941176470588	-1368	#1107DB	0	2000	2000	1	1	1	0	0	0	0	0	2010	2017	8	4	0.5	4	0.5	NA	NA	0	0	0	0	0	4	3	0	3	Inf	0	0
FARKAS G	1	2000	2000	1	9	1	NA	NA	0	0	0	1369	#204107	0	NA	NA	0	0	0	0	0	0	0	0	2001	2001	1	1	1	1	1	2000	2000	1	1	1	1	1	2	2	1	1	1	0	0
CRONIN AS	1	2000	2000	1	2	1	NA	NA	0	0	0	-1370	#0ECE9B	0	2000	2000	1	1	1	0	0	0	0	0	NA	NA	0	0	0	0	0	NA	NA	0	0	0	0	0	0	0	0	0	NA	0	0
ROBINSON GE	4	2000	2004	5	3.25	0.8	NA	NA	0	0	0	1371	#4CE492	1	2001	2004	4	3	0.75	1	0	234	5	1	2003	2012	10	2	0.2	0.5	0.25	2000	2000	1	1	1	1.25	0.25	3	4	2	2	1	16	7.36892524225342e-05
YAMAMURA S	1	2000	2000	1	2	1	NA	NA	0	0	0	-1372	#1D2DCF	1	2000	2000	1	1	1	1	0	235	2	1	NA	NA	0	0	0	0	0	NA	NA	0	0	0	0	0	0	0	0	0	NA	0	0
ARONIN N	1	2000	2000	1	7	1	1990	1990	1	1	1	1373	#5FF229	0	2000	2000	1	1	1	0	1	41	1	3	1993	2005	13	3	0.230769230769231	3	0.230769230769231	2000	2000	1	1	1	1	1	4	5	3	2	0.666666666666667	0	0
SCHMITT B	1	2000	2000	1	4	1	NA	NA	0	0	0	-1374	#23CAD4	0	NA	NA	0	0	0	0	0	0	0	0	NA	NA	0	0	0	0	0	NA	NA	0	0	0	0	0	0	0	0	0	NA	0	0
GELERNTER J	3	2000	2019	20	8.66666666666667	0.15	NA	NA	0	0	0	1375	#E8FF26	0	NA	NA	0	0	0	0	0	0	0	0	NA	NA	0	0	0	0	0	NA	NA	0	0	0	0	0	0	0	0	0	NA	0	0
TIMMERMAN H	1	2000	2000	1	3	1	NA	NA	0	0	0	-1376	#50FFDF	0	NA	NA	0	0	0	0	0	0	0	0	NA	NA	0	0	0	0	0	NA	NA	0	0	0	0	0	0	0	0	0	NA	0	0
EARNEST D	1	2000	2000	1	3	1	NA	NA	0	0	0	1377	#865A12	0	NA	NA	0	0	0	0	0	0	0	0	2002	2018	17	3	0.176470588235294	3	0.176470588235294	NA	NA	0	0	0	0	0	3	2	0	2	Inf	0	0
FUJII-KURIYAMA Y	1	2000	2000	1	6	1	NA	NA	0	0	0	-1378	#7298F4	0	NA	NA	0	0	0	0	0	0	0	0	NA	NA	0	0	0	0	0	NA	NA	0	0	0	0	0	0	0	0	0	NA	0	0
VAN HEST BJ	1	2000	2000	1	3	1	NA	NA	0	0	0	1379	#B4B24E	0	NA	NA	0	0	0	0	0	0	0	0	NA	NA	0	0	0	0	0	NA	NA	0	0	0	0	0	0	0	0	0	NA	0	0
GUERRERO HY	1	2000	2000	1	4	1	NA	NA	0	0	0	-1380	#C26326	0	2000	2000	1	1	1	0	0	0	0	0	2009	2009	1	1	1	1	1	2000	2000	1	1	1	1	1	2	2	1	1	1	0	0
ESTELLE M	1	2000	2000	1	2	1	NA	NA	0	0	0	1381	#4C3504	0	NA	NA	0	0	0	0	0	0	0	0	NA	NA	0	0	0	0	0	NA	NA	0	0	0	0	0	0	0	0	0	NA	0	0
SEIFERT EL	2	2000	2002	3	2	0.666666666666667	2002	2002	1	1	1	-1382	#7331A6	1	2000	2002	3	2	0.666666666666667	1	0	236	2	1	NA	NA	0	0	0	0	0	NA	NA	0	0	0	0	0	0	0	0	0	NA	0	0
SHATOKHINA SN	1	2000	2000	1	2	1	NA	NA	0	0	0	1383	#560002	0	NA	NA	0	0	0	0	0	0	0	0	NA	NA	0	0	0	0	0	NA	NA	0	0	0	0	0	0	0	0	0	NA	0	0
MIAO VP	1	2000	2000	1	5	1	NA	NA	0	0	0	-1384	#1302B9	0	NA	NA	0	0	0	0	0	0	0	0	NA	NA	0	0	0	0	0	NA	NA	0	0	0	0	0	0	0	0	0	NA	0	0
RIVKEES S	1	2000	2000	1	2	1	NA	NA	0	0	0	1385	#52523A	0	2000	2000	1	1	1	0	0	0	0	0	NA	NA	0	0	0	0	0	NA	NA	0	0	0	0	0	0	0	0	0	NA	0	0
LAGUE M	1	2000	2000	1	2	1	2000	2000	1	1	1	-1386	#81D811	0	2000	2000	1	1	1	0	1	91	1	3	NA	NA	0	0	0	0	0	NA	NA	0	0	0	0	0	0	0	0	0	NA	0	0
HAYAKAWA Y	1	2000	2000	1	4	1	NA	NA	0	0	0	1387	#EE0BCF	0	NA	NA	0	0	0	0	0	0	0	0	NA	NA	0	0	0	0	0	NA	NA	0	0	0	0	0	0	0	0	0	NA	0	0
ADRIEN J	1	2000	2000	1	5	1	NA	NA	0	0	0	-1388	#46D771	0	NA	NA	0	0	0	0	0	0	0	0	NA	NA	0	0	0	0	0	2000	2000	1	1	1	1	1	1	1	1	0	0	0	0
DUTTO G	1	2000	2000	1	7	1	NA	NA	0	0	0	1389	#ABA8A0	0	NA	NA	0	0	0	0	0	0	0	0	NA	NA	0	0	0	0	0	NA	NA	0	0	0	0	0	0	0	0	0	NA	0	0
NELSON DE	1	2000	2000	1	2	1	NA	NA	0	0	0	-1390	#237D6E	0	NA	NA	0	0	0	0	0	0	0	0	NA	NA	0	0	0	0	0	NA	NA	0	0	0	0	0	0	0	0	0	NA	0	0
HAV�S H	1	2000	2000	1	5	1	NA	NA	0	0	0	1391	#A05C89	0	2000	2000	1	1	1	0	0	0	0	0	NA	NA	0	0	0	0	0	NA	NA	0	0	0	0	0	0	0	0	0	NA	0	0
CZEISLER C	1	2000	2000	1	5	1	NA	NA	0	0	0	-1392	#F55F99	0	2000	2000	1	1	1	0	0	0	0	0	NA	NA	0	0	0	0	0	2000	2000	1	1	1	1	1	1	1	1	0	0	0	0
SATHYAN G	1	2000	2000	1	3	1	NA	NA	0	0	0	1393	#5DB268	0	NA	NA	0	0	0	0	0	0	0	0	NA	NA	0	0	0	0	0	NA	NA	0	0	0	0	0	0	0	0	0	NA	0	0
YAMAOKA S	2	2000	2004	5	3.5	0.4	NA	NA	0	0	0	-1394	#79A6B0	0	2000	2004	5	2	0.4	0	0	0	0	0	NA	NA	0	0	0	0	0	2004	2004	1	1	1	2.5	0.5	1	1	1	0	0	0	0
OLWIN JH	1	2000	2000	1	13	1	NA	NA	0	0	0	1395	#9ED6C4	0	NA	NA	0	0	0	0	0	0	0	0	NA	NA	0	0	0	0	0	2000	2000	1	1	1	1	1	1	2	2	0	0	0	0
JEZOV� D	1	2000	2000	1	5	1	NA	NA	0	0	0	-1396	#F6A0E5	0	NA	NA	0	0	0	0	0	0	0	0	NA	NA	0	0	0	0	0	2000	2000	1	1	1	1	1	1	2	2	0	0	0	0
HUNT T	1	2000	2000	1	1	1	2007	2007	1	1	1	1397	#5A7BF4	0	NA	NA	0	0	0	0	0	0	0	0	NA	NA	0	0	0	0	0	NA	NA	0	0	0	0	0	0	0	0	0	NA	0	0
ALUVIHARE V V	1	2000	2000	1	1	1	NA	NA	0	0	0	-1398	#BDE406	0	NA	NA	0	0	0	0	0	0	0	0	NA	NA	0	0	0	0	0	NA	NA	0	0	0	0	0	0	0	0	0	NA	0	0
HAULICA I	1	2000	2000	1	5	1	NA	NA	0	0	0	1399	#755FF2	0	NA	NA	0	0	0	0	0	0	0	0	NA	NA	0	0	0	0	0	NA	NA	0	0	0	0	0	0	0	0	0	NA	0	0
MORGAN PJ	3	2000	2006	7	6.66666666666667	0.428571428571429	1989	2008	20	3	0.15	-1400	#65EACA	0	2003	2006	4	2	0.5	0	1	94	1	2	2005	2020	16	5	0.3125	1.66666666666667	0.729166666666667	2000	2006	7	2	0.285714285714286	0.666666666666667	0.666666666666667	7	8	4	4	1	0	0
ROSENWASSER RH	1	2000	2000	1	4	1	NA	NA	0	0	0	1401	#4381B3	0	NA	NA	0	0	0	0	0	0	0	0	NA	NA	0	0	0	0	0	NA	NA	0	0	0	0	0	0	0	0	0	NA	0	0
AUTELITANO A	1	2000	2000	1	5	1	NA	NA	0	0	0	-1402	#BBF98E	0	NA	NA	0	0	0	0	0	0	0	0	NA	NA	0	0	0	0	0	NA	NA	0	0	0	0	0	0	0	0	0	NA	0	0
S�EZ JC	1	2000	2000	1	5	1	NA	NA	0	0	0	1403	#9BB749	0	NA	NA	0	0	0	0	0	0	0	0	NA	NA	0	0	0	0	0	NA	NA	0	0	0	0	0	0	0	0	0	NA	0	0
GILBEY MP	1	2000	2000	1	3	1	NA	NA	0	0	0	-1404	#9C5CBA	0	NA	NA	0	0	0	0	0	0	0	0	NA	NA	0	0	0	0	0	NA	NA	0	0	0	0	0	0	0	0	0	NA	0	0
GLASSMAN RB	1	2000	2000	1	1	1	NA	NA	0	0	0	1405	#D92C24	0	NA	NA	0	0	0	0	0	0	0	0	NA	NA	0	0	0	0	0	NA	NA	0	0	0	0	0	0	0	0	0	NA	0	0
MORM�DE P	1	2000	2000	1	5	1	NA	NA	0	0	0	-1406	#D28B87	0	NA	NA	0	0	0	0	0	0	0	0	NA	NA	0	0	0	0	0	NA	NA	0	0	0	0	0	0	0	0	0	NA	0	0
GOLD PW	1	2000	2000	1	17	1	NA	NA	0	0	0	1407	#D0DB3A	0	NA	NA	0	0	0	0	0	0	0	0	NA	NA	0	0	0	0	0	2000	2000	1	1	1	1	1	1	2	2	0	0	0	0
AULINAS A	1	2000	2000	1	1	1	NA	NA	0	0	0	-1408	#4B7FAE	0	NA	NA	0	0	0	0	0	0	0	0	NA	NA	0	0	0	0	0	NA	NA	0	0	0	0	0	0	0	0	0	NA	0	0
TSATSANIS C	1	2000	2000	1	3	1	NA	NA	0	0	0	1409	#7E1C36	0	NA	NA	0	0	0	0	0	0	0	0	NA	NA	0	0	0	0	0	NA	NA	0	0	0	0	0	0	0	0	0	NA	0	0
STANEWSKY R	33	2001	2021	21	3.75757575757576	1.57142857142857	1997	2002	6	4	0.666666666666667	-1410	#B26229	1	2001	2013	13	7	0.538461538461538	1	1	67	2	2	1996	2020	25	24	0.96	0.727272727272727	0.610909090909091	2001	2016	16	10	0.625	0.397727272727273	0.303030303030303	34	26	9	17	1.88888888888889	858	0.00395158616115839
OSTER H	66	2001	2021	21	4.06060606060606	3.14285714285714	2002	2017	16	9	0.5625	1411	#D40681	3	2001	2021	21	15	0.714285714285714	3	0	240	4	1	2001	2021	21	33	1.57142857142857	0.5	0.5	2006	2020	15	18	1.2	0.381818181818182	0.272727272727273	51	37	16	21	1.3125	7326	0.0337404664529678
BROWN SA	20	2001	2021	21	6.05	0.952380952380952	1999	2021	23	13	0.565217391304348	-1412	#CED4A1	1	2001	2017	17	8	0.470588235294118	1	1	172	2	2	2000	2021	22	19	0.863636363636364	0.95	0.906818181818182	2001	2020	20	11	0.55	0.5775	0.55	30	36	25	11	0.44	720	0.00331601635901404
RUOFF P	11	2001	2021	21	3.81818181818182	0.523809523809524	1996	2005	10	9	0.9	1413	#F19F55	0	2001	2020	20	4	0.2	0	1	14	1	2	1997	2011	15	5	0.333333333333333	0.454545454545455	0.636363636363636	2006	2010	5	3	0.6	1.14545454545455	0.272727272727273	8	8	4	4	1	0	0
FITZGERALD GA	25	2001	2021	21	6.36	1.19047619047619	2015	2015	1	1	1	-1414	#140150	5	2001	2021	21	13	0.619047619047619	5	0	242	7	1	2004	2021	18	11	0.611111111111111	0.44	0.513333333333333	2001	2017	17	11	0.647058823529412	0.543529411764706	0.44	22	21	13	8	0.615384615384615	2625	0.012089642975572
CARR� IA	10	2001	2018	18	3.3	0.555555555555556	1993	1993	1	1	1	1415	#9B731C	1	2001	2001	1	1	1	1	1	6	2	3	1990	2018	29	7	0.241379310344828	0.7	0.43448275862069	2018	2018	1	1	1	1.8	0.1	8	7	1	6	6	70	0.000322390479348587
KOZMA-BOGN�R L	4	2001	2018	18	7.5	0.222222222222222	2008	2008	1	1	1	-1416	#537A46	0	NA	NA	0	0	0	0	0	0	0	0	2001	2017	17	12	0.705882352941177	3	3.17647058823529	2001	2018	18	4	0.222222222222222	1	1	16	8	4	4	1	0	0
FU YH	17	2001	2018	18	6.17647058823529	0.944444444444444	NA	NA	0	0	0	1417	#46C874	1	2001	2007	7	2	0.285714285714286	1	0	251	2	1	2007	2020	14	8	0.571428571428571	0.470588235294118	0.605042016806723	2001	2018	18	12	0.666666666666667	0.705882352941176	0.705882352941177	20	9	5	4	0.8	153	0.000704653476290483
BERTOLUCCI C	9	2001	2019	19	5.33333333333333	0.473684210526316	2005	2009	5	4	0.8	-1418	#956AAB	1	2001	2016	16	4	0.25	1	0	261	2	1	2001	2021	21	20	0.952380952380952	2.22222222222222	2.01058201058201	2007	2016	10	7	0.7	1.47777777777778	0.777777777777778	27	22	7	15	2.14285714285714	198	0.00091190449872886
SHARMA VK	57	2001	2020	20	3.17543859649123	2.85	1999	2004	6	5	0.833333333333333	1419	#93C4EA	1	2001	2012	12	6	0.5	1	1	19	2	2	2008	2019	12	5	0.416666666666667	0.087719298245614	0.146198830409357	2001	2013	13	4	0.307692307692308	0.107962213225371	0.0701754385964912	9	4	2	2	1	228	0.00105007184702111
KYRIACOU BP	1	2001	2001	1	2	1	NA	NA	0	0	0	-1420	#B13045	0	2001	2001	1	1	1	0	0	0	0	0	NA	NA	0	0	0	0	0	NA	NA	0	0	0	0	0	0	0	0	0	NA	0	0
ROSENSTEIN RE	3	2001	2010	10	5.33333333333333	0.3	NA	NA	0	0	0	1421	#9DF81C	0	2010	2010	1	2	2	0	0	0	0	0	1997	2010	14	2	0.142857142857143	0.666666666666667	0.476190476190476	2010	2010	1	1	1	3.33333333333333	0.333333333333333	3	4	2	2	1	0	0
SHIMADA K	1	2001	2001	1	2	1	NA	NA	0	0	0	-1422	#9246ED	1	2001	2001	1	1	1	1	0	241	2	1	NA	NA	0	0	0	0	0	NA	NA	0	0	0	0	0	0	0	0	0	NA	0	0
HAZLERIGG DG	14	2001	2016	16	4.57142857142857	0.875	2006	2019	14	3	0.214285714285714	1423	#739DDF	1	2004	2016	13	13	1	1	0	248	2	1	2000	2021	22	7	0.318181818181818	0.5	0.363636363636364	2001	2016	16	12	0.75	0.857142857142857	0.857142857142857	19	18	11	7	0.636363636363636	252	0.00116060572565491
TAGHERT PH	17	2001	2017	17	3.35294117647059	1	2006	2006	1	1	1	-1424	#836C81	0	2003	2009	7	5	0.714285714285714	0	0	0	0	0	NA	NA	0	0	0	0	0	2002	2006	5	3	0.6	0.6	0.176470588235294	3	4	4	0	0	0	0
SHIMAMOTO K	5	2001	2011	11	5	0.454545454545455	NA	NA	0	0	0	1425	#986702	1	2002	2008	7	3	0.428571428571429	1	0	249	2	1	NA	NA	0	0	0	0	0	2001	2011	11	4	0.363636363636364	0.8	0.8	4	4	4	0	0	20	9.21115655281677e-05
VIRSHUP DM	13	2001	2021	21	4.07692307692308	0.619047619047619	2007	2009	3	3	1	-1426	#49C3D1	0	NA	NA	0	0	0	0	0	0	0	0	2001	2021	21	5	0.238095238095238	0.384615384615385	0.384615384615385	2018	2020	3	2	0.666666666666667	1.07692307692308	0.153846153846154	7	10	5	5	1	0	0
BLAU J	23	2001	2016	16	4.17391304347826	1.4375	1999	2007	9	2	0.222222222222222	1427	#BDD13E	3	2002	2012	11	5	0.454545454545455	3	1	63	4	2	1998	2017	20	7	0.35	0.304347826086957	0.243478260869565	2003	2014	12	8	0.666666666666667	0.463768115942029	0.347826086956522	15	14	9	5	0.555555555555556	966	0.0044489886150105
KORF HW	14	2001	2018	18	3.71428571428571	0.777777777777778	2002	2006	5	3	0.6	-1428	#AC1D86	1	2001	2008	8	6	0.75	1	0	247	2	1	1998	2018	21	22	1.04761904761905	1.57142857142857	1.3469387755102	2001	2017	17	10	0.588235294117647	0.756302521008403	0.714285714285714	32	16	9	7	0.777777777777778	224	0.00103164953391548
JOHNSON MH	4	2001	2009	9	3.75	0.444444444444444	2000	2002	3	2	0.666666666666667	1429	#F00162	0	2001	2001	1	1	1	0	1	222	1	2	NA	NA	0	0	0	0	0	2006	2009	4	2	0.5	1.125	0.5	2	3	3	0	0	0	0
NEVO E	7	2001	2004	4	4.42857142857143	1.75	NA	NA	0	0	0	-1430	#2E0B88	1	2002	2004	3	4	1.33333333333333	1	0	244	2	1	1997	2002	6	3	0.5	0.428571428571429	0.285714285714286	2001	2004	4	4	1	0.571428571428571	0.571428571428571	7	5	2	3	1.5	35	0.000161195239674294
TAEGTMEYER H	2	2001	2002	2	4	1	NA	NA	0	0	0	1431	#1630C6	1	2001	2002	2	2	1	1	0	243	4	1	2017	2017	1	1	1	0.5	1	NA	NA	0	0	0	0	0	1	1	0	1	Inf	2	9.21115655281677e-06
FAHRENKRUG J	25	2001	2019	19	3.72	1.31578947368421	2006	2018	13	7	0.538461538461538	-1432	#F5BB15	1	2001	2019	19	15	0.789473684210526	1	0	258	2	1	1997	2020	24	15	0.625	0.6	0.475	2001	2019	19	18	0.947368421052632	0.72	0.72	33	18	5	13	2.6	450	0.00207251022438377
BRUNNER M	23	2001	2020	20	4.69565217391304	1.15	2006	2008	3	5	1.66666666666667	1433	#7316C4	3	2005	2019	15	12	0.8	3	0	239	4	1	1999	2020	22	13	0.590909090909091	0.565217391304348	0.513833992094862	2001	2014	14	10	0.714285714285714	0.62111801242236	0.434782608695652	23	18	9	9	1	1242	0.00572012821929922
MCKNIGHT SL	6	2001	2007	7	3.66666666666667	0.857142857142857	NA	NA	0	0	0	-1434	#294FB4	0	NA	NA	0	0	0	0	0	0	0	0	NA	NA	0	0	0	0	0	2003	2003	1	1	1	1.16666666666667	0.166666666666667	1	1	1	0	0	0	0
SILVERTHORNE J	1	2001	2001	1	2	1	NA	NA	0	0	0	1435	#90FDC3	0	NA	NA	0	0	0	0	0	0	0	0	NA	NA	0	0	0	0	0	NA	NA	0	0	0	0	0	0	0	0	0	NA	0	0
ZIVKOVIC B	1	2001	2001	1	3	1	NA	NA	0	0	0	-1436	#73D097	0	2001	2001	1	1	1	0	0	0	0	0	NA	NA	0	0	0	0	0	NA	NA	0	0	0	0	0	0	0	0	0	NA	0	0
SHAFER OT	9	2001	2020	20	4.44444444444444	0.45	2002	2014	13	6	0.461538461538462	1437	#D64455	0	2006	2016	11	3	0.272727272727273	0	0	0	0	0	2005	2020	16	7	0.4375	0.777777777777778	0.972222222222222	2016	2018	3	2	0.666666666666667	1.48148148148148	0.222222222222222	9	11	5	6	1.2	0	0
�KLAND M	1	2001	2001	1	5	1	NA	NA	0	0	0	-1438	#2B2B58	0	2001	2001	1	1	1	0	0	0	0	0	NA	NA	0	0	0	0	0	2001	2001	1	1	1	1	1	1	3	3	0	0	0	0
YOKOYAMA M	4	2001	2007	7	8	0.571428571428571	NA	NA	0	0	0	1439	#D29A28	0	NA	NA	0	0	0	0	0	0	0	0	2009	2009	1	1	1	0.25	1.75	2001	2007	7	4	0.571428571428571	1	1	5	5	4	1	0.25	0	0
ARAMAKI H	1	2001	2001	1	5	1	NA	NA	0	0	0	-1440	#C042EC	1	2001	2001	1	1	1	1	0	245	4	1	2003	2016	14	5	0.357142857142857	5	0.357142857142857	2001	2001	1	1	1	1	1	6	3	1	2	2	3	1.38167348292252e-05
PORTMAN MA	1	2001	2001	1	1	1	NA	NA	0	0	0	1441	#918209	0	NA	NA	0	0	0	0	0	0	0	0	NA	NA	0	0	0	0	0	NA	NA	0	0	0	0	0	0	0	0	0	NA	0	0
KANG HM	2	2001	2006	6	2.5	0.333333333333333	NA	NA	0	0	0	-1442	#273C56	0	NA	NA	0	0	0	0	0	0	0	0	NA	NA	0	0	0	0	0	NA	NA	0	0	0	0	0	0	0	0	0	NA	0	0
LITSCHER G	1	2001	2001	1	1	1	NA	NA	0	0	0	1443	#91A0E1	0	NA	NA	0	0	0	0	0	0	0	0	NA	NA	0	0	0	0	0	NA	NA	0	0	0	0	0	0	0	0	0	NA	0	0
DAIDO H	2	2001	2002	2	1	1	NA	NA	0	0	0	-1444	#7A0A86	0	NA	NA	0	0	0	0	0	0	0	0	NA	NA	0	0	0	0	0	NA	NA	0	0	0	0	0	0	0	0	0	NA	0	0
OGUCHI H	1	2001	2001	1	5	1	NA	NA	0	0	0	1445	#700AC6	0	NA	NA	0	0	0	0	0	0	0	0	2000	2000	1	1	1	1	1	2001	2001	1	1	1	1	1	2	2	1	1	1	0	0
SCHROEDER AJ	1	2001	2001	1	2	1	2003	2003	1	1	1	-1446	#64E7BE	0	2001	2001	1	1	1	0	0	0	0	0	NA	NA	0	0	0	0	0	NA	NA	0	0	0	0	0	0	0	0	0	NA	0	0
REA MS	3	2001	2013	13	3.66666666666667	0.230769230769231	2021	2021	1	1	1	1447	#1CC99B	2	2001	2010	10	2	0.2	2	0	246	3	1	2007	2019	13	3	0.230769230769231	1	1	2013	2013	1	1	1	4.33333333333333	0.333333333333333	4	4	2	2	1	24	0.000110533878633801
EBBOLE DJ	2	2001	2002	2	5	1	NA	NA	0	0	0	-1448	#51E56C	0	NA	NA	0	0	0	0	0	0	0	0	2002	2002	1	1	1	0.5	1	2001	2002	2	2	1	1	1	3	2	1	1	1	0	0
KIPPIN TE	1	2001	2001	1	3	1	NA	NA	0	0	0	1449	#6BFE81	0	2001	2001	1	1	1	0	0	0	0	0	NA	NA	0	0	0	0	0	2001	2001	1	1	1	1	1	1	1	1	0	0	0	0
CHICUREL M	1	2001	2001	1	1	1	NA	NA	0	0	0	-1450	#1E6C25	0	NA	NA	0	0	0	0	0	0	0	0	NA	NA	0	0	0	0	0	NA	NA	0	0	0	0	0	0	0	0	0	NA	0	0
BRANDST�TTER R	4	2001	2003	3	2.5	1.33333333333333	2001	2003	3	2	0.666666666666667	1451	#D067BE	1	2001	2003	3	3	1	1	1	225	2	2	1998	1998	1	2	2	0.5	1.5	2002	2003	2	2	1	0.75	0.5	4	3	2	1	0.5	12	5.52669393169006e-05
GORMAN MR	21	2001	2020	20	3.19047619047619	1.05	2003	2019	17	6	0.352941176470588	-1452	#85BF00	0	2002	2020	19	10	0.526315789473684	0	0	0	0	0	2017	2020	4	2	0.5	0.0952380952380952	0.476190476190476	2005	2020	16	8	0.5	0.476190476190476	0.380952380952381	10	5	3	2	0.666666666666667	0	0
S�NCHEZ-V�ZQUEZ FJ	12	2001	2016	16	4.25	0.75	1998	2019	22	3	0.136363636363636	1453	#A3BC43	1	2009	2016	8	4	0.5	1	1	202	2	2	2011	2018	8	10	1.25	0.833333333333333	1.66666666666667	2001	2013	13	9	0.692307692307692	0.923076923076923	0.75	19	12	5	7	1.4	144	0.000663203271802808
BYRNE JH	3	2001	2004	4	3.66666666666667	0.75	NA	NA	0	0	0	-1454	#A67AAE	0	NA	NA	0	0	0	0	0	0	0	0	NA	NA	0	0	0	0	0	2004	2004	1	1	1	1.33333333333333	0.333333333333333	1	1	1	0	0	0	0
BOOTHROYD CE	1	2001	2001	1	3	1	2007	2008	2	2	1	1455	#EE2B00	0	2001	2001	1	1	1	0	0	0	0	0	NA	NA	0	0	0	0	0	NA	NA	0	0	0	0	0	0	0	0	0	NA	0	0
HOLLOWAY FA	1	2001	2001	1	2	1	NA	NA	0	0	0	-1456	#0AC8A0	0	NA	NA	0	0	0	0	0	0	0	0	NA	NA	0	0	0	0	0	NA	NA	0	0	0	0	0	0	0	0	0	NA	0	0
KOLKER DE	1	2001	2001	1	2	1	1999	2004	6	4	0.666666666666667	1457	#AEB154	0	2001	2001	1	1	1	0	1	43	1	2	NA	NA	0	0	0	0	0	NA	NA	0	0	0	0	0	0	0	0	0	NA	0	0
BALL GF	2	2001	2007	7	2.5	0.285714285714286	NA	NA	0	0	0	-1458	#676708	0	NA	NA	0	0	0	0	0	0	0	0	NA	NA	0	0	0	0	0	NA	NA	0	0	0	0	0	0	0	0	0	NA	0	0
RASCHER U	1	2001	2001	1	5	1	2001	2001	1	1	1	1459	#03392E	0	NA	NA	0	0	0	0	1	191	1	2	2002	2002	1	1	1	1	1	2001	2001	1	1	1	1	1	2	2	1	1	1	0	0
ZISAPEL N	6	2001	2018	18	2	0.333333333333333	NA	NA	0	0	0	-1460	#7DB1BB	0	NA	NA	0	0	0	0	0	0	0	0	NA	NA	0	0	0	0	0	2012	2012	1	1	1	3	0.166666666666667	1	1	1	0	0	0	0
PERRET M	5	2001	2019	19	4.6	0.263157894736842	2006	2010	5	2	0.4	1461	#C0E2DD	1	2001	2014	14	3	0.214285714285714	1	0	252	2	1	2020	2020	1	1	1	0.2	3.8	2001	2019	19	5	0.263157894736842	1	1	6	8	7	1	0.142857142857143	40	0.000184223131056335
GRIFFETH G	1	2001	2001	1	3	1	NA	NA	0	0	0	-1462	#639699	0	2001	2001	1	1	1	0	0	0	0	0	NA	NA	0	0	0	0	0	NA	NA	0	0	0	0	0	0	0	0	0	NA	0	0
BALL S	1	2001	2001	1	9	1	NA	NA	0	0	0	1463	#8DE6BD	0	NA	NA	0	0	0	0	0	0	0	0	2006	2006	1	1	1	1	1	NA	NA	0	0	0	0	0	1	1	0	1	Inf	0	0
WEST JR	1	2001	2001	1	3	1	NA	NA	0	0	0	-1464	#ACD4F8	0	2001	2001	1	1	1	0	0	0	0	0	2004	2009	6	5	0.833333333333333	5	0.833333333333333	NA	NA	0	0	0	0	0	5	1	0	1	Inf	0	0
COLWELL CS	31	2001	2021	21	5.06451612903226	1.47619047619048	1992	2020	29	3	0.103448275862069	1465	#DB9800	2	2001	2021	21	6	0.285714285714286	2	1	59	3	2	2005	2020	16	21	1.3125	0.67741935483871	0.889112903225806	2005	2021	17	14	0.823529411764706	0.557874762808349	0.451612903225806	35	24	12	12	1	1488	0.00685310047529568
WISMAN E	1	2001	2001	1	6	1	NA	NA	0	0	0	-1466	#648771	0	NA	NA	0	0	0	0	0	0	0	0	NA	NA	0	0	0	0	0	NA	NA	0	0	0	0	0	0	0	0	0	NA	0	0
KEESLER GA	1	2001	2001	1	10	1	2000	2000	1	1	1	1467	#1FC1E1	0	NA	NA	0	0	0	0	1	227	1	2	NA	NA	0	0	0	0	0	2001	2001	1	1	1	1	1	1	3	3	0	0	0	0
DAFTERS RI	1	2001	2001	1	2	1	2003	2003	1	1	1	-1468	#7423D7	0	2001	2001	1	1	1	0	0	0	0	0	NA	NA	0	0	0	0	0	NA	NA	0	0	0	0	0	0	0	0	0	NA	0	0
NISHIOKA T	1	2001	2001	1	2	1	NA	NA	0	0	0	1469	#0BA167	0	NA	NA	0	0	0	0	0	0	0	0	NA	NA	0	0	0	0	0	NA	NA	0	0	0	0	0	0	0	0	0	NA	0	0
PAYNE R	1	2001	2001	1	8	1	NA	NA	0	0	0	-1470	#8A2EF7	0	2001	2001	1	1	1	0	0	0	0	0	NA	NA	0	0	0	0	0	2001	2001	1	1	1	1	1	1	2	2	0	0	0	0
FISHER LE	1	2001	2001	1	2	1	NA	NA	0	0	0	1471	#F22186	0	NA	NA	0	0	0	0	0	0	0	0	NA	NA	0	0	0	0	0	NA	NA	0	0	0	0	0	0	0	0	0	NA	0	0
BIOULAC B	2	2001	2004	4	4.5	0.5	NA	NA	0	0	0	-1472	#4FDC3E	0	NA	NA	0	0	0	0	0	0	0	0	NA	NA	0	0	0	0	0	NA	NA	0	0	0	0	0	0	0	0	0	NA	0	0
FRANCHI L	1	2001	2001	1	4	1	2005	2005	1	1	1	1473	#1F2F89	0	2001	2001	1	1	1	0	0	0	0	0	NA	NA	0	0	0	0	0	2001	2001	1	1	1	1	1	1	2	2	0	0	0	0
VILAPLANA J	1	2001	2001	1	4	1	NA	NA	0	0	0	-1474	#003104	0	2001	2001	1	1	1	0	0	0	0	0	1998	2003	6	3	0.5	3	0.5	NA	NA	0	0	0	0	0	3	1	0	1	Inf	0	0
NEF P	1	2001	2001	1	7	1	NA	NA	0	0	0	1475	#789ADB	1	2001	2001	1	1	1	1	0	253	2	1	NA	NA	0	0	0	0	0	2001	2001	1	1	1	1	1	1	2	2	0	0	2	9.21115655281677e-06
CAPODICE CE	1	2001	2001	1	2	1	NA	NA	0	0	0	-1476	#BE1168	0	2001	2001	1	1	1	0	0	0	0	0	NA	NA	0	0	0	0	0	NA	NA	0	0	0	0	0	0	0	0	0	NA	0	0
BEN-DAVID Y	1	2001	2001	1	8	1	NA	NA	0	0	0	1477	#945E8D	0	2001	2001	1	1	1	0	0	0	0	0	NA	NA	0	0	0	0	0	2001	2001	1	1	1	1	1	1	2	2	0	0	0	0
SAKAI T	4	2001	2020	20	5.25	0.2	2001	2004	4	3	0.75	-1478	#9B124E	0	2001	2001	1	1	1	0	1	106	1	3	2001	2020	20	8	0.4	2	2	2001	2001	1	1	1	5	0.25	9	6	1	5	5	0	0
FO� A	2	2001	2014	14	3.5	0.142857142857143	2001	2001	1	1	1	1479	#88FA28	0	2001	2001	1	1	1	0	0	0	0	0	2005	2011	7	6	0.857142857142857	3	6	2001	2014	14	2	0.142857142857143	1	1	8	6	1	5	5	0	0
MACKENZIE DS	2	2001	2003	3	2	0.666666666666667	NA	NA	0	0	0	-1480	#8765C9	0	NA	NA	0	0	0	0	0	0	0	0	NA	NA	0	0	0	0	0	NA	NA	0	0	0	0	0	0	0	0	0	NA	0	0
JANIGA MA	1	2001	2001	1	3	1	NA	NA	0	0	0	1481	#400B7D	0	NA	NA	0	0	0	0	0	0	0	0	NA	NA	0	0	0	0	0	NA	NA	0	0	0	0	0	0	0	0	0	NA	0	0
BOTHE H	1	2001	2001	1	3	1	NA	NA	0	0	0	-1482	#43E28D	0	NA	NA	0	0	0	0	0	0	0	0	NA	NA	0	0	0	0	0	NA	NA	0	0	0	0	0	0	0	0	0	NA	0	0
ESCAMILLA-CHIMAL EG	3	2001	2017	17	3.33333333333333	0.176470588235294	2008	2010	3	2	0.666666666666667	1483	#3C618C	1	2001	2001	1	1	1	1	0	250	2	1	2004	2004	1	1	1	0.333333333333333	5.66666666666667	2017	2017	1	1	1	5.66666666666667	0.333333333333333	2	2	1	1	1	6	2.76334696584503e-05
MASUBUCHI S	2	2001	2020	20	4	0.1	2000	2012	13	6	0.461538461538462	-1484	#27453B	0	2001	2001	1	1	1	0	1	52	1	2	2001	2014	14	7	0.5	3.5	5	2001	2001	1	1	1	10	0.5	8	5	1	4	4	0	0
GASSMANN M	1	2001	2001	1	5	1	NA	NA	0	0	0	1485	#EFEF56	0	NA	NA	0	0	0	0	0	0	0	0	NA	NA	0	0	0	0	0	NA	NA	0	0	0	0	0	0	0	0	0	NA	0	0
RAMSDALE M	1	2001	2001	1	3	1	2000	2000	1	1	1	-1486	#8B27A8	0	2001	2001	1	1	1	0	1	21	1	3	NA	NA	0	0	0	0	0	NA	NA	0	0	0	0	0	0	0	0	0	NA	0	0
CAPUTTO BL	1	2001	2001	1	3	1	NA	NA	0	0	0	1487	#5E70C4	0	2001	2001	1	1	1	0	0	0	0	0	2004	2021	18	4	0.222222222222222	4	0.222222222222222	NA	NA	0	0	0	0	0	4	1	0	1	Inf	0	0
SHIOTA K	1	2001	2001	1	6	1	NA	NA	0	0	0	-1488	#CE5E72	0	NA	NA	0	0	0	0	0	0	0	0	2002	2002	1	1	1	1	1	2001	2001	1	1	1	1	1	2	3	2	1	0.5	0	0
HONMACA K	1	2001	2001	1	6	1	NA	NA	0	0	0	1489	#9E0793	0	NA	NA	0	0	0	0	0	0	0	0	NA	NA	0	0	0	0	0	2001	2001	1	1	1	1	1	1	3	3	0	0	0	0
COOPER TB	1	2001	2001	1	4	1	NA	NA	0	0	0	-1490	#A3BD9A	0	NA	NA	0	0	0	0	0	0	0	0	NA	NA	0	0	0	0	0	2001	2001	1	1	1	1	1	1	1	1	0	0	0	0
ZEEVAART JA	1	2001	2001	1	5	1	NA	NA	0	0	0	1491	#043EA9	0	NA	NA	0	0	0	0	0	0	0	0	NA	NA	0	0	0	0	0	2001	2001	1	1	1	1	1	1	1	1	0	0	0	0
BRAHMACHARI SK	1	2001	2001	1	4	1	NA	NA	0	0	0	-1492	#D1B81A	0	NA	NA	0	0	0	0	0	0	0	0	2008	2008	1	1	1	1	1	NA	NA	0	0	0	0	0	1	1	0	1	Inf	0	0
YAMAUCHI T	2	2001	2002	2	24	1	NA	NA	0	0	0	1493	#36F1A3	0	2001	2001	1	1	1	0	0	0	0	0	2004	2021	18	2	0.111111111111111	1	0.111111111111111	2001	2002	2	2	1	1	1	4	12	10	2	0.2	0	0
MORGAN R	3	2001	2004	4	1.66666666666667	0.75	NA	NA	0	0	0	-1494	#26CE6B	0	2001	2001	1	1	1	0	0	0	0	0	1977	2007	31	2	0.0645161290322581	0.666666666666667	0.0860215053763441	NA	NA	0	0	0	0	0	2	2	0	2	Inf	0	0
RUTHERFORD A	1	2001	2001	1	1	1	NA	NA	0	0	0	1495	#D0B2E5	0	NA	NA	0	0	0	0	0	0	0	0	NA	NA	0	0	0	0	0	NA	NA	0	0	0	0	0	0	0	0	0	NA	0	0
WIRSIG-WIECHMANN CR	1	2001	2001	1	2	1	NA	NA	0	0	0	-1496	#7ACE56	1	2001	2001	1	1	1	1	0	254	2	1	NA	NA	0	0	0	0	0	NA	NA	0	0	0	0	0	0	0	0	0	NA	0	0
TOLIVIA D	1	2001	2001	1	7	1	NA	NA	0	0	0	1497	#26FB25	0	NA	NA	0	0	0	0	0	0	0	0	NA	NA	0	0	0	0	0	2001	2001	1	1	1	1	1	1	1	1	0	0	0	0
REDLIN U	1	2001	2001	1	1	1	2005	2005	1	1	1	-1498	#45D725	0	NA	NA	0	0	0	0	0	0	0	0	NA	NA	0	0	0	0	0	NA	NA	0	0	0	0	0	0	0	0	0	NA	0	0
OLIVIER VAN REETH	1	2001	2001	1	4	1	NA	NA	0	0	0	1499	#6A399E	0	2001	2001	1	1	1	0	0	0	0	0	NA	NA	0	0	0	0	0	2001	2001	1	1	1	1	1	1	1	1	0	0	0	0
TOKURA H	1	2001	2001	1	4	1	NA	NA	0	0	0	-1500	#0BFEE9	0	NA	NA	0	0	0	0	0	0	0	0	2007	2007	1	1	1	1	1	NA	NA	0	0	0	0	0	1	1	0	1	Inf	0	0
KITANO H	1	2001	2001	1	3	1	NA	NA	0	0	0	1501	#DAC1BF	1	2001	2001	1	1	1	1	0	255	2	1	NA	NA	0	0	0	0	0	NA	NA	0	0	0	0	0	0	0	0	0	NA	0	0
LINDSEY BG	1	2001	2001	1	1	1	NA	NA	0	0	0	-1502	#055C06	0	NA	NA	0	0	0	0	0	0	0	0	NA	NA	0	0	0	0	0	NA	NA	0	0	0	0	0	0	0	0	0	NA	0	0
SMITH AR	1	2001	2001	1	2	1	NA	NA	0	0	0	1503	#657E78	0	2001	2001	1	1	1	0	0	0	0	0	NA	NA	0	0	0	0	0	NA	NA	0	0	0	0	0	0	0	0	0	NA	0	0
TAMOTSU S	1	2001	2001	1	6	1	NA	NA	0	0	0	-1504	#9046D3	0	NA	NA	0	0	0	0	0	0	0	0	NA	NA	0	0	0	0	0	2001	2001	1	1	1	1	1	1	1	1	0	0	0	0
PATON JF	1	2001	2001	1	3	1	NA	NA	0	0	0	1505	#831496	0	NA	NA	0	0	0	0	0	0	0	0	NA	NA	0	0	0	0	0	NA	NA	0	0	0	0	0	0	0	0	0	NA	0	0
SCHWARTZKOPFF O; HALBERG CHRONOBIOLOGY CENTER	1	2001	2001	1	5	1	NA	NA	0	0	0	-1506	#601BB7	0	2001	2001	1	1	1	0	0	0	0	0	NA	NA	0	0	0	0	0	2001	2001	1	1	1	1	1	1	1	1	0	0	0	0
L�PEZ DE MEDRANO S	1	2001	2001	1	3	1	NA	NA	0	0	0	1507	#28699E	1	2001	2001	1	1	1	1	0	256	2	1	NA	NA	0	0	0	0	0	NA	NA	0	0	0	0	0	0	0	0	0	NA	0	0
SMITH JC	2	2001	2001	1	5.5	2	NA	NA	0	0	0	-1508	#51286F	0	NA	NA	0	0	0	0	0	0	0	0	2001	2001	1	1	1	0.5	0.5	NA	NA	0	0	0	0	0	1	1	0	1	Inf	0	0
KHOO MC	1	2001	2001	1	1	1	NA	NA	0	0	0	1509	#285DB3	0	NA	NA	0	0	0	0	0	0	0	0	NA	NA	0	0	0	0	0	NA	NA	0	0	0	0	0	0	0	0	0	NA	0	0
BLANCHARD JH	1	2001	2001	1	2	1	NA	NA	0	0	0	-1510	#323C2C	0	2001	2001	1	1	1	0	0	0	0	0	NA	NA	0	0	0	0	0	NA	NA	0	0	0	0	0	0	0	0	0	NA	0	0
VALENZUELA GJ	2	2001	2002	2	6	1	NA	NA	0	0	0	1511	#805763	0	2001	2002	2	2	1	0	0	0	0	0	1991	2017	27	14	0.518518518518518	7	0.518518518518518	NA	NA	0	0	0	0	0	14	6	0	6	Inf	0	0
CAMERON JL	1	2001	2001	1	3	1	2017	2017	1	1	1	-1512	#DF316E	0	NA	NA	0	0	0	0	0	0	0	0	NA	NA	0	0	0	0	0	NA	NA	0	0	0	0	0	0	0	0	0	NA	0	0
HOLTZCLAW BJ	1	2001	2001	1	1	1	NA	NA	0	0	0	1513	#1E1B77	0	NA	NA	0	0	0	0	0	0	0	0	NA	NA	0	0	0	0	0	NA	NA	0	0	0	0	0	0	0	0	0	NA	0	0
MORGAN E	1	2001	2001	1	2	1	NA	NA	0	0	0	-1514	#C3F77D	0	NA	NA	0	0	0	0	0	0	0	0	NA	NA	0	0	0	0	0	NA	NA	0	0	0	0	0	0	0	0	0	NA	0	0
BOULANT JA	1	2001	2001	1	2	1	NA	NA	0	0	0	1515	#5AADB9	0	NA	NA	0	0	0	0	0	0	0	0	NA	NA	0	0	0	0	0	NA	NA	0	0	0	0	0	0	0	0	0	NA	0	0
BORSON-CHAZOT F	1	2001	2001	1	3	1	NA	NA	0	0	0	-1516	#480618	0	2001	2001	1	1	1	0	0	0	0	0	NA	NA	0	0	0	0	0	NA	NA	0	0	0	0	0	0	0	0	0	NA	0	0
BILLIARD M	1	2001	2001	1	5	1	1996	1996	1	1	1	1517	#8B58E4	0	NA	NA	0	0	0	0	1	167	1	2	NA	NA	0	0	0	0	0	NA	NA	0	0	0	0	0	0	0	0	0	NA	0	0
GRASSI L	1	2001	2001	1	6	1	NA	NA	0	0	0	-1518	#3CAAC8	0	NA	NA	0	0	0	0	0	0	0	0	NA	NA	0	0	0	0	0	2001	2001	1	1	1	1	1	1	1	1	0	0	0	0
MUNNICH A	2	2001	2003	3	9.5	0.666666666666667	NA	NA	0	0	0	1519	#60F80D	1	2001	2003	3	2	0.666666666666667	1	0	257	2	1	2006	2006	1	1	1	0.5	1.5	2001	2001	1	1	1	1.5	0.5	2	3	2	1	0.5	6	2.76334696584503e-05
VAN HOECKE J	1	2001	2001	1	6	1	NA	NA	0	0	0	-1520	#B78135	0	NA	NA	0	0	0	0	0	0	0	0	NA	NA	0	0	0	0	0	2001	2001	1	1	1	1	1	1	1	1	0	0	0	0
DUNCAN WC JR	2	2001	2019	19	3.5	0.105263157894737	2017	2019	3	3	1	1521	#61EDA3	0	2001	2001	1	1	1	0	0	0	0	0	NA	NA	0	0	0	0	0	NA	NA	0	0	0	0	0	0	0	0	0	NA	0	0
GOLUBEV AI	1	2001	2001	1	2	1	NA	NA	0	0	0	-1522	#B7002C	0	NA	NA	0	0	0	0	0	0	0	0	NA	NA	0	0	0	0	0	NA	NA	0	0	0	0	0	0	0	0	0	NA	0	0
HEITKEMPER MM	1	2001	2001	1	2	1	NA	NA	0	0	0	1523	#93DE90	0	NA	NA	0	0	0	0	0	0	0	0	NA	NA	0	0	0	0	0	NA	NA	0	0	0	0	0	0	0	0	0	NA	0	0
EDGAR DM	1	2001	2001	1	2	1	1991	1997	7	4	0.571428571428571	-1524	#D1411D	0	NA	NA	0	0	0	0	1	104	1	2	NA	NA	0	0	0	0	0	NA	NA	0	0	0	0	0	0	0	0	0	NA	0	0
LINENGER JM	1	2001	2001	1	4	1	NA	NA	0	0	0	1525	#D17AE6	0	2001	2001	1	1	1	0	0	0	0	0	NA	NA	0	0	0	0	0	NA	NA	0	0	0	0	0	0	0	0	0	NA	0	0
KNOBLER HY	1	2001	2001	1	5	1	NA	NA	0	0	0	-1526	#078FCF	0	NA	NA	0	0	0	0	0	0	0	0	NA	NA	0	0	0	0	0	NA	NA	0	0	0	0	0	0	0	0	0	NA	0	0
YOSHIDA S	1	2001	2001	1	4	1	NA	NA	0	0	0	1527	#7417A6	0	NA	NA	0	0	0	0	0	0	0	0	NA	NA	0	0	0	0	0	NA	NA	0	0	0	0	0	0	0	0	0	NA	0	0
BOGGI JC	1	2001	2001	1	4	1	NA	NA	0	0	0	-1528	#4A8AA5	0	NA	NA	0	0	0	0	0	0	0	0	NA	NA	0	0	0	0	0	NA	NA	0	0	0	0	0	0	0	0	0	NA	0	0
TSUDA Y	1	2001	2001	1	5	1	NA	NA	0	0	0	1529	#DC85CF	0	2001	2001	1	1	1	0	0	0	0	0	2014	2014	1	1	1	1	1	NA	NA	0	0	0	0	0	1	1	0	1	Inf	0	0
GVOZDJAKOVA A	1	2001	2001	1	13	1	NA	NA	0	0	0	-1530	#3A7802	0	NA	NA	0	0	0	0	0	0	0	0	2003	2003	1	1	1	1	1	2001	2001	1	1	1	1	1	2	6	5	1	0.2	0	0
FONTANA S	2	2001	2002	2	9.5	1	NA	NA	0	0	0	1531	#73B0E9	0	NA	NA	0	0	0	0	0	0	0	0	2000	2000	1	1	1	0.5	1	NA	NA	0	0	0	0	0	1	1	0	1	Inf	0	0
GUY CL	1	2001	2001	1	2	1	NA	NA	0	0	0	-1532	#851BD1	0	NA	NA	0	0	0	0	0	0	0	0	NA	NA	0	0	0	0	0	NA	NA	0	0	0	0	0	0	0	0	0	NA	0	0
FINLAY-BROWN S	1	2001	2001	1	5	1	NA	NA	0	0	0	1533	#719981	0	NA	NA	0	0	0	0	0	0	0	0	NA	NA	0	0	0	0	0	NA	NA	0	0	0	0	0	0	0	0	0	NA	0	0
GERMAIN AM	1	2001	2001	1	4	1	NA	NA	0	0	0	-1534	#DF215B	0	2001	2001	1	1	1	0	0	0	0	0	NA	NA	0	0	0	0	0	2001	2001	1	1	1	1	1	1	1	1	0	0	0	0
SHUCARD D	1	2001	2001	1	8	1	NA	NA	0	0	0	1535	#BFFFB3	0	NA	NA	0	0	0	0	0	0	0	0	2000	2000	1	1	1	1	1	2001	2001	1	1	1	1	1	2	2	1	1	1	0	0
SHIMIZU H	1	2001	2001	1	5	1	2015	2018	4	4	1	-1536	#2D1503	1	2001	2001	1	1	1	1	0	259	2	1	2012	2014	3	2	0.666666666666667	2	0.666666666666667	NA	NA	0	0	0	0	0	2	2	0	2	Inf	2	9.21115655281677e-06
DODGE FA	1	2001	2001	1	3	1	NA	NA	0	0	0	1537	#A47E59	0	2001	2001	1	1	1	0	0	0	0	0	NA	NA	0	0	0	0	0	NA	NA	0	0	0	0	0	0	0	0	0	NA	0	0
MOCQUARD JP	1	2001	2001	1	3	1	NA	NA	0	0	0	-1538	#33BD33	1	2001	2001	1	1	1	1	0	260	2	1	NA	NA	0	0	0	0	0	NA	NA	0	0	0	0	0	0	0	0	0	NA	0	0
RIEDERER P	1	2001	2001	1	6	1	NA	NA	0	0	0	1539	#FFB465	0	NA	NA	0	0	0	0	0	0	0	0	NA	NA	0	0	0	0	0	NA	NA	0	0	0	0	0	0	0	0	0	NA	0	0
WILHELM M	1	2001	2001	1	2	1	NA	NA	0	0	0	-1540	#A7F2DB	0	NA	NA	0	0	0	0	0	0	0	0	NA	NA	0	0	0	0	0	NA	NA	0	0	0	0	0	0	0	0	0	NA	0	0
HOLL� G	1	2001	2001	1	3	1	NA	NA	0	0	0	1541	#C27BC1	0	NA	NA	0	0	0	0	0	0	0	0	NA	NA	0	0	0	0	0	NA	NA	0	0	0	0	0	0	0	0	0	NA	0	0
RODENSTEIN DO	1	2001	2001	1	2	1	NA	NA	0	0	0	-1542	#217E63	0	NA	NA	0	0	0	0	0	0	0	0	NA	NA	0	0	0	0	0	NA	NA	0	0	0	0	0	0	0	0	0	NA	0	0
MCKELLAR Q	1	2001	2001	1	4	1	NA	NA	0	0	0	1543	#A119F9	0	NA	NA	0	0	0	0	0	0	0	0	NA	NA	0	0	0	0	0	NA	NA	0	0	0	0	0	0	0	0	0	NA	0	0
SCHNIDER A	1	2001	2001	1	2	1	NA	NA	0	0	0	-1544	#809A9C	0	NA	NA	0	0	0	0	0	0	0	0	NA	NA	0	0	0	0	0	NA	NA	0	0	0	0	0	0	0	0	0	NA	0	0
ENGLISH J	1	2001	2001	1	4	1	1983	1987	5	2	0.4	1545	#9E8085	0	NA	NA	0	0	0	0	1	61	1	2	1998	2006	9	3	0.333333333333333	3	0.333333333333333	2001	2001	1	1	1	1	1	4	4	1	3	3	0	0
ACKERSON K	1	2001	2001	1	5	1	NA	NA	0	0	0	-1546	#D4D173	0	NA	NA	0	0	0	0	0	0	0	0	NA	NA	0	0	0	0	0	NA	NA	0	0	0	0	0	0	0	0	0	NA	0	0
HOLMES TC	16	2002	2021	20	5.6875	0.8	NA	NA	0	0	0	1547	#C34191	0	2002	2011	10	7	0.7	0	0	0	0	0	2005	2017	13	3	0.230769230769231	0.1875	0.288461538461538	2002	2021	20	9	0.45	0.5625	0.5625	12	12	9	3	0.333333333333333	0	0
BALSALOBRE A	1	2002	2002	1	1	1	1998	2000	3	3	1	-1548	#455290	0	NA	NA	0	0	0	0	1	172	1	2	NA	NA	0	0	0	0	0	NA	NA	0	0	0	0	0	0	0	0	0	NA	0	0
OBRIETAN K	27	2002	2021	20	5.03703703703704	1.35	1996	1999	4	3	0.75	1549	#DC9A9D	2	2002	2013	12	12	1	2	1	116	3	3	1996	2019	24	9	0.375	0.333333333333333	0.277777777777778	2005	2011	7	5	0.714285714285714	0.529100529100529	0.185185185185185	14	15	7	8	1.14285714285714	810	0.00373051840389079
ANTLE MC	22	2002	2020	19	4.5	1.15789473684211	2000	2016	17	13	0.764705882352941	-1550	#2649B4	0	2002	2014	13	5	0.384615384615385	0	1	132	1	2	2003	2019	17	8	0.470588235294118	0.363636363636364	0.406417112299465	2007	2020	14	8	0.571428571428571	0.493506493506493	0.363636363636364	16	11	5	6	1.2	0	0
DEVLIN PF	5	2002	2019	18	3.8	0.277777777777778	1999	2001	3	3	1	1551	#33F124	0	2011	2011	1	1	1	0	1	102	1	2	1998	2007	10	3	0.3	0.6	1.08	2006	2006	1	1	1	3.6	0.2	4	5	3	2	0.666666666666667	0	0
UEDA HR	30	2002	2019	18	5.43333333333333	1.66666666666667	2001	2005	5	5	1	-1552	#BFAEAC	0	2007	2011	5	2	0.4	0	1	255	1	2	2002	2019	18	10	0.555555555555556	0.333333333333333	0.333333333333333	2007	2017	11	9	0.818181818181818	0.490909090909091	0.3	19	27	19	8	0.421052631578947	0	0
SHIMIZU E	10	2002	2010	9	10.6	1.11111111111111	NA	NA	0	0	0	1553	#C96888	0	NA	NA	0	0	0	0	0	0	0	0	NA	NA	0	0	0	0	0	2002	2010	9	10	1.11111111111111	1	1	10	4	4	0	0	0	0
OHDO S	53	2002	2021	20	7.24528301886792	2.65	2001	2019	19	4	0.210526315789474	-1554	#87BCB6	2	2002	2019	18	13	0.722222222222222	2	1	245	3	2	2002	2015	14	11	0.785714285714286	0.207547169811321	0.296495956873315	2004	2021	18	40	2.22222222222222	0.838574423480084	0.754716981132076	51	29	23	6	0.260869565217391	3074	0.0141575476216794
LAUDET V	5	2002	2006	5	5.2	1	NA	NA	0	0	0	1555	#667CA3	0	2002	2003	2	2	1	0	0	0	0	0	2000	2009	10	7	0.7	1.4	0.7	2003	2006	4	3	0.75	0.75	0.6	10	11	4	7	1.75	0	0
DAVIS FC	7	2002	2014	13	2.85714285714286	0.538461538461538	NA	NA	0	0	0	-1556	#D8C260	0	NA	NA	0	0	0	0	0	0	0	0	1998	2009	12	6	0.5	0.857142857142857	0.928571428571429	NA	NA	0	0	0	0	0	6	2	0	2	Inf	0	0
HASHIMOTO S	6	2002	2011	10	8.33333333333333	0.6	NA	NA	0	0	0	1557	#9B251D	1	2002	2006	5	4	0.8	1	0	265	2	1	2002	2016	15	22	1.46666666666667	3.66666666666667	2.44444444444444	2002	2005	4	3	0.75	1.25	0.5	25	11	4	7	1.75	66	0.000303968166242953
WISOR JP	3	2002	2012	11	2.33333333333333	0.272727272727273	2002	2009	8	4	0.5	-1558	#A48C9E	0	NA	NA	0	0	0	0	0	0	0	0	1998	2011	14	3	0.214285714285714	1	0.785714285714286	2012	2012	1	1	1	3.66666666666667	0.333333333333333	4	6	3	3	1	0	0
VAUGHAN DE	2	2002	2003	2	5	1	NA	NA	0	0	0	1559	#BE9C71	0	NA	NA	0	0	0	0	0	0	0	0	2014	2015	2	2	1	1	1	2002	2003	2	2	1	1	1	4	3	1	2	2	0	0
HOGENESCH JB	26	2002	2020	19	9.07692307692308	1.36842105263158	1998	2011	14	4	0.285714285714286	-1560	#F970DA	1	2002	2019	18	10	0.555555555555556	1	1	196	2	2	2000	2020	21	42	2	1.61538461538462	1.46153846153846	2002	2020	19	15	0.789473684210526	0.576923076923077	0.576923076923077	57	90	63	27	0.428571428571429	2340	0.0107770531667956
NIMMO HG	10	2002	2018	17	4.8	0.588235294117647	2020	2020	1	1	1	1561	#D3B5DB	2	2002	2005	4	2	0.5	2	0	270	3	1	2005	2005	1	1	1	0.1	1.7	2012	2018	7	4	0.571428571428571	0.971428571428571	0.4	5	5	4	1	0.25	100	0.000460557827640839
CARTER DA	4	2002	2008	7	2.75	0.571428571428571	1992	1996	5	2	0.4	-1562	#7848D6	0	NA	NA	0	0	0	0	1	119	1	2	2005	2005	1	1	1	0.25	1.75	2002	2002	1	1	1	1.75	0.25	2	2	1	1	1	0	0
MICHAEL TP	2	2002	2008	7	5	0.285714285714286	2002	2008	7	6	0.857142857142857	1563	#AF95E8	0	2002	2002	1	1	1	0	1	4	1	4	2004	2020	17	6	0.352941176470588	3	1.23529411764706	2002	2008	7	2	0.285714285714286	1	1	8	8	2	6	3	0	0
DENLINGER DL	9	2002	2016	15	3	0.6	2017	2017	1	1	1	-1564	#6ECFA6	2	2002	2015	14	4	0.285714285714286	2	0	269	3	1	2016	2016	1	1	1	0.111111111111111	1.66666666666667	2015	2016	2	3	1.5	2.5	0.333333333333333	4	4	3	1	0.333333333333333	72	0.000331601635901404
IWASA Y	4	2002	2006	5	2.5	0.8	NA	NA	0	0	0	1565	#C70E4E	1	2002	2006	5	4	0.8	1	0	262	2	1	NA	NA	0	0	0	0	0	2006	2006	1	1	1	1.25	0.25	1	1	1	0	0	4	1.84223131056335e-05
LIANG JO	3	2002	2011	10	5.66666666666667	0.3	2011	2011	1	1	1	-1566	#9E7F55	0	NA	NA	0	0	0	0	0	0	0	0	NA	NA	0	0	0	0	0	2002	2002	1	1	1	3.33333333333333	0.333333333333333	1	2	2	0	0	0	0
EASTMAN CI	19	2002	2018	17	3.21052631578947	1.11764705882353	2015	2016	2	2	1	1567	#BA0AA0	1	2003	2018	16	7	0.4375	1	0	275	3	1	2020	2020	1	1	1	0.0526315789473684	0.894736842105263	2005	2005	1	1	1	0.894736842105263	0.0526315789473684	2	2	1	1	1	38	0.000175011974503519
VON SCHANTZ M	8	2002	2020	19	5.375	0.421052631578947	2003	2021	19	3	0.157894736842105	-1568	#7DFA84	1	2003	2005	3	2	0.666666666666667	1	0	272	2	1	1998	2019	22	12	0.545454545454545	1.5	1.29545454545455	2002	2020	19	5	0.263157894736842	0.625	0.625	17	14	8	6	0.75	112	0.000515824766957739
FUKUHARA C	5	2002	2011	10	3	0.5	1997	2005	9	7	0.777777777777778	1569	#E96BA7	0	2002	2003	2	2	1	0	1	124	1	2	1994	2007	14	9	0.642857142857143	1.8	1.28571428571429	2005	2011	7	2	0.285714285714286	0.571428571428571	0.4	11	8	2	6	3	0	0
PEIXOTO AA	11	2002	2015	14	5.27272727272727	0.785714285714286	1998	1998	1	1	1	-1570	#285AA7	0	2006	2006	1	2	2	0	1	67	1	3	1992	2020	29	10	0.344827586206897	0.909090909090909	0.438871473354232	2002	2015	14	7	0.5	0.636363636363636	0.636363636363636	17	8	3	5	1.66666666666667	0	0
SCH�TZ G	1	2002	2002	1	10	1	NA	NA	0	0	0	1571	#83D07D	0	NA	NA	0	0	0	0	0	0	0	0	2000	2001	2	2	1	2	1	2002	2002	1	1	1	1	1	3	4	3	1	0.333333333333333	0	0
IINO M	1	2002	2002	1	3	1	NA	NA	0	0	0	-1572	#6B92A4	0	2002	2002	1	1	1	0	0	0	0	0	2002	2005	4	3	0.75	3	0.75	NA	NA	0	0	0	0	0	3	1	0	1	Inf	0	0
VAN OUDENAARDEN A	5	2002	2010	9	3.6	0.555555555555556	NA	NA	0	0	0	1573	#F9E69B	0	NA	NA	0	0	0	0	0	0	0	0	2010	2017	8	2	0.25	0.4	0.45	2010	2010	1	1	1	1.8	0.2	3	3	1	2	2	0	0
MARONDE E	6	2002	2019	18	4	0.333333333333333	2003	2010	8	4	0.5	-1574	#60AE89	0	2002	2018	17	4	0.235294117647059	0	0	0	0	0	2000	2019	20	8	0.4	1.33333333333333	1.2	2002	2002	1	1	1	3	0.166666666666667	9	7	1	6	6	0	0
O'HARA BF	7	2002	2013	12	5.14285714285714	0.583333333333333	1995	1995	1	1	1	1575	#4977EB	0	2002	2012	11	5	0.454545454545455	0	1	99	1	3	1994	2012	19	5	0.263157894736842	0.714285714285714	0.451127819548872	2002	2012	11	4	0.363636363636364	0.623376623376623	0.571428571428571	9	10	6	4	0.666666666666667	0	0
TAKAO M	1	2002	2002	1	3	1	2009	2009	1	1	1	-1576	#E5DBE4	1	2002	2002	1	1	1	1	0	263	3	1	1999	2002	4	2	0.5	2	0.5	NA	NA	0	0	0	0	0	2	2	0	2	Inf	2	9.21115655281677e-06
KOUKKARI WL	1	2002	2002	1	5	1	NA	NA	0	0	0	1577	#8D2535	0	2002	2002	1	1	1	0	0	0	0	0	NA	NA	0	0	0	0	0	NA	NA	0	0	0	0	0	0	0	0	0	NA	0	0
DWYER SM	1	2002	2002	1	2	1	2000	2000	1	1	1	-1578	#6B2865	0	2002	2002	1	1	1	0	1	65	1	3	NA	NA	0	0	0	0	0	NA	NA	0	0	0	0	0	0	0	0	0	NA	0	0
HANNIBAL J	6	2002	2020	19	3.16666666666667	0.315789473684211	1997	2019	23	17	0.739130434782609	1579	#04E602	0	2007	2007	1	1	1	0	1	156	1	3	1999	2018	20	13	0.65	2.16666666666667	2.05833333333333	2007	2020	14	3	0.214285714285714	0.678571428571429	0.5	16	9	3	6	2	0	0
JINKS RN	2	2002	2004	3	7.5	0.666666666666667	NA	NA	0	0	0	-1580	#31ABD0	0	NA	NA	0	0	0	0	0	0	0	0	2003	2003	1	1	1	0.5	1.5	NA	NA	0	0	0	0	0	1	1	0	1	Inf	0	0
MORTOLA JP	3	2002	2007	6	1.33333333333333	0.5	2000	2004	5	3	0.6	1581	#35B916	0	2002	2002	1	1	1	0	1	236	1	2	NA	NA	0	0	0	0	0	NA	NA	0	0	0	0	0	0	0	0	0	NA	0	0
KESKIL S	1	2002	2002	1	2	1	NA	NA	0	0	0	-1582	#F7B952	0	NA	NA	0	0	0	0	0	0	0	0	NA	NA	0	0	0	0	0	NA	NA	0	0	0	0	0	0	0	0	0	NA	0	0
SAUDER DN	1	2002	2002	1	12	1	NA	NA	0	0	0	1583	#BA0C23	0	NA	NA	0	0	0	0	0	0	0	0	NA	NA	0	0	0	0	0	2002	2002	1	1	1	1	1	1	3	3	0	0	0	0
REILLY T	10	2002	2005	4	5.9	2.5	1997	2009	13	5	0.384615384615385	-1584	#556D6A	1	2002	2005	4	8	2	1	1	180	2	2	1999	2007	9	6	0.666666666666667	0.6	0.266666666666667	2002	2005	4	10	2.5	1	1	16	10	5	5	1	100	0.000460557827640839
HAZLERIGG D	5	2002	2017	16	2.8	0.3125	2008	2008	1	1	1	1585	#BAA291	2	2002	2017	16	3	0.1875	2	0	264	3	1	2005	2017	13	2	0.153846153846154	0.4	0.492307692307692	2017	2017	1	1	1	3.2	0.2	3	4	2	2	1	40	0.000184223131056335
YAU KW	2	2002	2003	2	8	1	NA	NA	0	0	0	-1586	#0CC60C	0	2002	2003	2	2	1	0	0	0	0	0	2015	2015	1	1	1	0.5	1	2002	2003	2	2	1	1	1	3	6	5	1	0.2	0	0
DE MARTINO MM	2	2002	2004	3	1.5	0.666666666666667	NA	NA	0	0	0	1587	#CB6CBA	1	2004	2004	1	1	1	1	0	266	2	1	NA	NA	0	0	0	0	0	NA	NA	0	0	0	0	0	0	0	0	0	NA	0	0
WERNER R	1	2002	2002	1	1	1	NA	NA	0	0	0	-1588	#DF22B6	0	NA	NA	0	0	0	0	0	0	0	0	NA	NA	0	0	0	0	0	NA	NA	0	0	0	0	0	0	0	0	0	NA	0	0
MORR� DM	3	2002	2007	6	5.66666666666667	0.5	NA	NA	0	0	0	1589	#372008	1	2002	2007	6	3	0.5	1	0	267	2	1	2003	2008	6	2	0.333333333333333	0.666666666666667	0.666666666666667	NA	NA	0	0	0	0	0	2	1	0	1	Inf	3	1.38167348292252e-05
SPANAGEL R	10	2002	2018	17	4.1	0.588235294117647	2005	2005	1	2	2	-1590	#443A37	0	NA	NA	0	0	0	0	0	0	0	0	2008	2010	3	3	1	0.3	1.7	2002	2017	16	3	0.1875	0.31875	0.3	6	6	3	3	1	0	0
SABOUREAU M	2	2002	2006	5	4.5	0.4	NA	NA	0	0	0	1591	#174465	0	2002	2006	5	2	0.4	0	0	0	0	0	1994	2010	17	13	0.764705882352941	6.5	1.91176470588235	2002	2006	5	2	0.4	1	1	15	8	3	5	1.66666666666667	0	0
GREEN PJ	2	2002	2005	4	4.5	0.5	NA	NA	0	0	0	-1592	#5C3ACB	0	NA	NA	0	0	0	0	0	0	0	0	NA	NA	0	0	0	0	0	2005	2005	1	1	1	2	0.5	1	2	2	0	0	0	0
PARK JH	5	2002	2020	19	3.2	0.263157894736842	2000	2005	6	2	0.333333333333333	1593	#20FB8B	0	NA	NA	0	0	0	0	1	67	1	2	2000	2020	21	7	0.333333333333333	1.4	1.26666666666667	2005	2005	1	1	1	3.8	0.2	8	8	1	7	7	0	0
OKANO T	12	2002	2020	19	5.58333333333333	0.631578947368421	1994	2003	10	6	0.6	-1594	#5F7911	0	2002	2018	17	3	0.176470588235294	0	1	130	1	2	1998	2013	16	17	1.0625	1.41666666666667	1.68229166666667	2011	2020	10	5	0.5	0.791666666666667	0.416666666666667	22	5	2	3	1.5	0	0
BLAXTER ML	1	2002	2002	1	3	1	NA	NA	0	0	0	1595	#11DDF6	0	2002	2002	1	1	1	0	0	0	0	0	NA	NA	0	0	0	0	0	NA	NA	0	0	0	0	0	0	0	0	0	NA	0	0
RUF T	1	2002	2002	1	3	1	2015	2015	1	1	1	-1596	#B83C5F	0	2002	2002	1	1	1	0	0	0	0	0	NA	NA	0	0	0	0	0	NA	NA	0	0	0	0	0	0	0	0	0	NA	0	0
WEIGEL D	2	2002	2014	13	2.5	0.153846153846154	NA	NA	0	0	0	1597	#2EA9D4	1	2002	2014	13	2	0.153846153846154	1	0	268	2	1	2008	2017	10	5	0.5	2.5	3.25	NA	NA	0	0	0	0	0	5	5	0	5	Inf	10	4.60557827640839e-05
AMASINO RM	2	2002	2014	13	6.5	0.153846153846154	NA	NA	0	0	0	-1598	#2C6B45	0	NA	NA	0	0	0	0	0	0	0	0	1999	2007	9	5	0.555555555555556	2.5	3.61111111111111	2002	2002	1	1	1	6.5	0.5	6	7	5	2	0.4	0	0
VRANG N	1	2002	2002	1	4	1	1997	2003	7	2	0.285714285714286	1599	#0C4948	0	NA	NA	0	0	0	0	1	184	1	2	1995	2001	7	4	0.571428571428571	4	0.571428571428571	2002	2002	1	1	1	1	1	5	5	2	3	1.5	0	0
TANIGAWA T	1	2002	2002	1	2	1	NA	NA	0	0	0	-1600	#404B70	0	NA	NA	0	0	0	0	0	0	0	0	NA	NA	0	0	0	0	0	NA	NA	0	0	0	0	0	0	0	0	0	NA	0	0
ALLEN CN	10	2002	2020	19	2.9	0.526315789473684	1999	2017	19	2	0.105263157894737	1601	#32495D	0	2003	2006	4	2	0.5	0	1	210	1	2	2003	2020	18	11	0.611111111111111	1.1	1.16111111111111	NA	NA	0	0	0	0	0	11	8	0	8	Inf	0	0
MENNUNI G	1	2002	2002	1	2	1	NA	NA	0	0	0	-1602	#3A5CCE	0	2002	2002	1	1	1	0	0	0	0	0	NA	NA	0	0	0	0	0	NA	NA	0	0	0	0	0	0	0	0	0	NA	0	0
MITCHELL JW	1	2002	2002	1	2	1	NA	NA	0	0	0	1603	#271819	0	2002	2002	1	1	1	0	0	0	0	0	NA	NA	0	0	0	0	0	NA	NA	0	0	0	0	0	0	0	0	0	NA	0	0
FROST BJ	1	2002	2002	1	2	1	NA	NA	0	0	0	-1604	#68F9FE	1	2002	2002	1	1	1	1	0	271	2	1	NA	NA	0	0	0	0	0	NA	NA	0	0	0	0	0	0	0	0	0	NA	0	0
ROS�N W	1	2002	2002	1	1	1	NA	NA	0	0	0	1605	#506B60	0	NA	NA	0	0	0	0	0	0	0	0	NA	NA	0	0	0	0	0	NA	NA	0	0	0	0	0	0	0	0	0	NA	0	0
PACE L	1	2002	2002	1	2	1	NA	NA	0	0	0	-1606	#24A842	0	2002	2002	1	1	1	0	0	0	0	0	NA	NA	0	0	0	0	0	NA	NA	0	0	0	0	0	0	0	0	0	NA	0	0
SEMBA K	3	2002	2005	4	2.33333333333333	0.75	2001	2001	1	1	1	1607	#B80099	0	NA	NA	0	0	0	0	1	20	1	3	2011	2011	1	1	1	0.333333333333333	1.33333333333333	NA	NA	0	0	0	0	0	1	1	0	1	Inf	0	0
BOLONDI L	1	2002	2002	1	6	1	NA	NA	0	0	0	-1608	#D07521	0	NA	NA	0	0	0	0	0	0	0	0	NA	NA	0	0	0	0	0	NA	NA	0	0	0	0	0	0	0	0	0	NA	0	0
SCH�FER E	1	2002	2002	1	2	1	NA	NA	0	0	0	1609	#16E321	0	2002	2002	1	1	1	0	0	0	0	0	NA	NA	0	0	0	0	0	NA	NA	0	0	0	0	0	0	0	0	0	NA	0	0
CAOLA G	2	2002	2005	4	3.5	0.5	NA	NA	0	0	0	-1610	#CEDB85	0	2002	2005	4	2	0.5	0	0	0	0	0	2004	2008	5	3	0.6	1.5	1.2	NA	NA	0	0	0	0	0	3	1	0	1	Inf	0	0
CLARIDGE-CHANG A	1	2002	2002	1	4	1	2001	2001	1	1	1	1611	#3BC1B7	0	2002	2002	1	1	1	0	1	63	1	2	2006	2006	1	1	1	1	1	2002	2002	1	1	1	1	1	2	2	1	1	1	0	0
ROBINSON DF	1	2002	2002	1	4	1	NA	NA	0	0	0	-1612	#7BAF3E	0	2002	2002	1	1	1	0	0	0	0	0	NA	NA	0	0	0	0	0	2002	2002	1	1	1	1	1	1	2	2	0	0	0	0
SAVOLAINEN O	1	2002	2002	1	4	1	NA	NA	0	0	0	1613	#E88155	0	NA	NA	0	0	0	0	0	0	0	0	2019	2019	1	1	1	1	1	2002	2002	1	1	1	1	1	2	2	1	1	1	0	0
FURIO AM	1	2002	2002	1	4	1	NA	NA	0	0	0	-1614	#C489A9	0	NA	NA	0	0	0	0	0	0	0	0	2005	2006	2	2	1	2	1	2002	2002	1	1	1	1	1	3	3	1	2	2	0	0
LUBEC G	1	2002	2002	1	3	1	NA	NA	0	0	0	1615	#8A3979	0	NA	NA	0	0	0	0	0	0	0	0	2011	2011	1	1	1	1	1	NA	NA	0	0	0	0	0	1	1	0	1	Inf	0	0
OKUMURA N	3	2002	2012	11	4.33333333333333	0.272727272727273	NA	NA	0	0	0	-1616	#8E4A6E	0	2002	2012	11	3	0.272727272727273	0	0	0	0	0	2000	2010	11	5	0.454545454545455	1.66666666666667	1.66666666666667	2012	2012	1	1	1	3.66666666666667	0.333333333333333	6	3	1	2	2	0	0
VAN DIJK G	1	2002	2002	1	2	1	NA	NA	0	0	0	1617	#517AC9	0	NA	NA	0	0	0	0	0	0	0	0	NA	NA	0	0	0	0	0	NA	NA	0	0	0	0	0	0	0	0	0	NA	0	0
CHAVES ML	2	2002	2009	8	7	0.25	NA	NA	0	0	0	-1618	#F7EF9B	1	2002	2009	8	2	0.25	1	0	273	2	1	NA	NA	0	0	0	0	0	2009	2009	1	1	1	4	0.5	1	1	1	0	0	2	9.21115655281677e-06
MURAKAMI N	2	2002	2012	11	5	0.181818181818182	NA	NA	0	0	0	1619	#45CBA7	0	NA	NA	0	0	0	0	0	0	0	0	1991	2001	11	5	0.454545454545455	2.5	2.5	2002	2002	1	1	1	5.5	0.5	6	5	2	3	1.5	0	0
K�LLER R	1	2002	2002	1	1	1	NA	NA	0	0	0	-1620	#87FA5C	0	NA	NA	0	0	0	0	0	0	0	0	NA	NA	0	0	0	0	0	NA	NA	0	0	0	0	0	0	0	0	0	NA	0	0
VORST O	1	2002	2002	1	2	1	NA	NA	0	0	0	1621	#8AA9A1	1	2002	2002	1	1	1	1	0	274	2	1	NA	NA	0	0	0	0	0	NA	NA	0	0	0	0	0	0	0	0	0	NA	0	0
KIKUYAMA S	1	2002	2002	1	6	1	NA	NA	0	0	0	-1622	#A1A2A0	0	NA	NA	0	0	0	0	0	0	0	0	NA	NA	0	0	0	0	0	2002	2002	1	1	1	1	1	1	1	1	0	0	0	0
SCHILDBERGER K	1	2002	2002	1	3	1	NA	NA	0	0	0	1623	#72E222	0	2002	2002	1	1	1	0	0	0	0	0	2012	2012	1	1	1	1	1	NA	NA	0	0	0	0	0	1	1	0	1	Inf	0	0
FRANKEN P	10	2002	2019	18	5.7	0.555555555555556	1999	2009	11	4	0.363636363636364	-1624	#3F6A83	1	2002	2015	14	3	0.214285714285714	1	1	120	2	2	1997	2021	25	12	0.48	1.2	0.864	2002	2019	18	4	0.222222222222222	0.4	0.4	16	17	8	9	1.125	170	0.000782948306989426
NASH S	1	2002	2002	1	3	1	NA	NA	0	0	0	1625	#657DC1	0	NA	NA	0	0	0	0	0	0	0	0	2007	2007	1	1	1	1	1	NA	NA	0	0	0	0	0	1	1	0	1	Inf	0	0
PRAT S	5	2002	2018	17	3	0.294117647058824	NA	NA	0	0	0	-1626	#334426	0	NA	NA	0	0	0	0	0	0	0	0	2012	2019	8	4	0.5	0.8	1.7	NA	NA	0	0	0	0	0	4	4	0	4	Inf	0	0
MATSUDA S	1	2002	2002	1	5	1	NA	NA	0	0	0	1627	#1EB3F8	0	NA	NA	0	0	0	0	0	0	0	0	NA	NA	0	0	0	0	0	NA	NA	0	0	0	0	0	0	0	0	0	NA	0	0
COTTRELL GT	1	2002	2002	1	2	1	NA	NA	0	0	0	-1628	#E3071D	0	NA	NA	0	0	0	0	0	0	0	0	NA	NA	0	0	0	0	0	NA	NA	0	0	0	0	0	0	0	0	0	NA	0	0
JACOB HJ	1	2002	2002	1	7	1	NA	NA	0	0	0	1629	#1674BA	0	NA	NA	0	0	0	0	0	0	0	0	NA	NA	0	0	0	0	0	2002	2002	1	1	1	1	1	1	1	1	0	0	0	0
VUYLSTEKE A	1	2002	2002	1	4	1	NA	NA	0	0	0	-1630	#8CE5D2	1	2002	2002	1	1	1	1	0	276	2	1	NA	NA	0	0	0	0	0	NA	NA	0	0	0	0	0	0	0	0	0	NA	0	0
IHARA S	1	2002	2002	1	4	1	NA	NA	0	0	0	1631	#4058D3	0	NA	NA	0	0	0	0	0	0	0	0	NA	NA	0	0	0	0	0	2002	2002	1	1	1	1	1	1	1	1	0	0	0	0
HARPER JF	1	2002	2002	1	6	1	NA	NA	0	0	0	-1632	#E8A52D	0	NA	NA	0	0	0	0	0	0	0	0	NA	NA	0	0	0	0	0	NA	NA	0	0	0	0	0	0	0	0	0	NA	0	0
SCHWARTZKOPFF O	1	2002	2002	1	25	1	2005	2005	1	1	1	1633	#143787	0	2002	2002	1	1	1	0	0	0	0	0	2003	2013	11	8	0.727272727272727	8	0.727272727272727	2002	2002	1	1	1	1	1	9	11	4	7	1.75	0	0
WRIGHT K	1	2002	2002	1	1	1	NA	NA	0	0	0	-1634	#0A272D	0	NA	NA	0	0	0	0	0	0	0	0	NA	NA	0	0	0	0	0	NA	NA	0	0	0	0	0	0	0	0	0	NA	0	0
NATALE V	2	2002	2019	18	4.5	0.111111111111111	1999	1999	1	1	1	1635	#664E2F	0	NA	NA	0	0	0	0	1	211	1	2	NA	NA	0	0	0	0	0	NA	NA	0	0	0	0	0	0	0	0	0	NA	0	0
GENSCHIK P	1	2002	2002	1	10	1	NA	NA	0	0	0	-1636	#F44F5C	0	NA	NA	0	0	0	0	0	0	0	0	NA	NA	0	0	0	0	0	NA	NA	0	0	0	0	0	0	0	0	0	NA	0	0
RAMASWAMI M	1	2002	2002	1	2	1	NA	NA	0	0	0	1637	#DD8D50	0	NA	NA	0	0	0	0	0	0	0	0	NA	NA	0	0	0	0	0	NA	NA	0	0	0	0	0	0	0	0	0	NA	0	0
PIJL H	2	2002	2002	1	7.5	2	NA	NA	0	0	0	-1638	#540C9B	0	NA	NA	0	0	0	0	0	0	0	0	2009	2017	9	2	0.222222222222222	1	0.111111111111111	2002	2002	1	2	2	1	1	4	3	1	2	2	0	0
ZAUGG CE	1	2002	2002	1	1	1	NA	NA	0	0	0	1639	#FF3BBC	0	NA	NA	0	0	0	0	0	0	0	0	NA	NA	0	0	0	0	0	NA	NA	0	0	0	0	0	0	0	0	0	NA	0	0
SUGDEN D	1	2002	2002	1	4	1	1999	1999	1	1	1	-1640	#5C5059	0	NA	NA	0	0	0	0	1	204	1	2	2000	2015	16	2	0.125	2	0.125	2002	2002	1	1	1	1	1	3	3	1	2	2	0	0
BEAN BP	1	2002	2002	1	2	1	NA	NA	0	0	0	1641	#CF4BC6	0	NA	NA	0	0	0	0	0	0	0	0	NA	NA	0	0	0	0	0	NA	NA	0	0	0	0	0	0	0	0	0	NA	0	0
DAGAN Y	3	2002	2005	4	1.66666666666667	0.75	NA	NA	0	0	0	-1642	#3CD2D5	0	NA	NA	0	0	0	0	0	0	0	0	NA	NA	0	0	0	0	0	NA	NA	0	0	0	0	0	0	0	0	0	NA	0	0
GARBARINO-PICO E	2	2002	2019	18	3.5	0.111111111111111	2004	2007	4	4	1	1643	#5044C3	0	2002	2002	1	1	1	0	0	0	0	0	2004	2020	17	6	0.352941176470588	3	3.17647058823529	NA	NA	0	0	0	0	0	6	4	0	4	Inf	0	0
SLEWA I	1	2002	2002	1	2	1	NA	NA	0	0	0	-1644	#0EADC3	0	2002	2002	1	1	1	0	0	0	0	0	NA	NA	0	0	0	0	0	NA	NA	0	0	0	0	0	0	0	0	0	NA	0	0
PRINGSHEIM T	1	2002	2002	1	1	1	2002	2002	1	1	1	1645	#0D5349	0	NA	NA	0	0	0	0	0	0	0	0	NA	NA	0	0	0	0	0	NA	NA	0	0	0	0	0	0	0	0	0	NA	0	0
M�LLER IM	1	2002	2002	1	1	1	NA	NA	0	0	0	-1646	#93FED5	0	NA	NA	0	0	0	0	0	0	0	0	NA	NA	0	0	0	0	0	NA	NA	0	0	0	0	0	0	0	0	0	NA	0	0
D�VID C	1	2002	2002	1	8	1	NA	NA	0	0	0	1647	#4A4E85	0	NA	NA	0	0	0	0	0	0	0	0	NA	NA	0	0	0	0	0	NA	NA	0	0	0	0	0	0	0	0	0	NA	0	0
CORNELISSEN G	7	2002	2021	20	5.28571428571429	0.35	1986	2017	32	3	0.09375	-1648	#2B5E85	0	2013	2014	2	3	1.5	0	1	8	1	2	1981	2020	40	11	0.275	1.57142857142857	0.785714285714286	2002	2013	12	4	0.333333333333333	0.952380952380952	0.571428571428571	15	13	6	7	1.16666666666667	0	0
DAVENNE D	6	2002	2020	19	6	0.315789473684211	NA	NA	0	0	0	1649	#DC4A63	0	NA	NA	0	0	0	0	0	0	0	0	2001	2016	16	2	0.125	0.333333333333333	0.395833333333333	2002	2020	19	4	0.210526315789474	0.666666666666667	0.666666666666667	6	5	3	2	0.666666666666667	0	0
SIOMI H	1	2002	2002	1	9	1	NA	NA	0	0	0	-1650	#E50857	1	2002	2002	1	1	1	1	0	277	2	1	NA	NA	0	0	0	0	0	2002	2002	1	1	1	1	1	1	1	1	0	0	1	4.60557827640839e-06
JONGENS TA	1	2002	2002	1	8	1	NA	NA	0	0	0	1651	#41C653	0	NA	NA	0	0	0	0	0	0	0	0	NA	NA	0	0	0	0	0	2002	2002	1	1	1	1	1	1	2	2	0	0	0	0
TON-THAT T	1	2002	2002	1	1	1	NA	NA	0	0	0	-1652	#363A63	0	NA	NA	0	0	0	0	0	0	0	0	NA	NA	0	0	0	0	0	NA	NA	0	0	0	0	0	0	0	0	0	NA	0	0
BLANK RC	1	2002	2002	1	5	1	NA	NA	0	0	0	1653	#F1CE9C	1	2002	2002	1	1	1	1	0	278	2	1	NA	NA	0	0	0	0	0	NA	NA	0	0	0	0	0	0	0	0	0	NA	0	0
GIULIANO S	1	2002	2002	1	3	1	NA	NA	0	0	0	-1654	#4305BF	0	NA	NA	0	0	0	0	0	0	0	0	NA	NA	0	0	0	0	0	NA	NA	0	0	0	0	0	0	0	0	0	NA	0	0
TRESGUERRES JA	1	2002	2002	1	8	1	NA	NA	0	0	0	1655	#3E2A18	0	NA	NA	0	0	0	0	0	0	0	0	NA	NA	0	0	0	0	0	2002	2002	1	1	1	1	1	1	2	2	0	0	0	0
COWELL IG	1	2002	2002	1	1	1	NA	NA	0	0	0	-1656	#18ABB9	0	NA	NA	0	0	0	0	0	0	0	0	NA	NA	0	0	0	0	0	NA	NA	0	0	0	0	0	0	0	0	0	NA	0	0
BONAFINE R	1	2002	2002	1	4	1	NA	NA	0	0	0	1657	#657FF7	0	NA	NA	0	0	0	0	0	0	0	0	NA	NA	0	0	0	0	0	2002	2002	1	1	1	1	1	1	1	1	0	0	0	0
PI�RARD GE	1	2002	2002	1	5	1	NA	NA	0	0	0	-1658	#8D4C97	0	NA	NA	0	0	0	0	0	0	0	0	NA	NA	0	0	0	0	0	NA	NA	0	0	0	0	0	0	0	0	0	NA	0	0
MORAN N	2	2002	2007	6	4	0.333333333333333	NA	NA	0	0	0	1659	#F68129	0	NA	NA	0	0	0	0	0	0	0	0	NA	NA	0	0	0	0	0	NA	NA	0	0	0	0	0	0	0	0	0	NA	0	0
ALERSTAM T	1	2002	2002	1	2	1	NA	NA	0	0	0	-1660	#E2C0F7	0	NA	NA	0	0	0	0	0	0	0	0	NA	NA	0	0	0	0	0	NA	NA	0	0	0	0	0	0	0	0	0	NA	0	0
SIMON MC	1	2002	2002	1	2	1	NA	NA	0	0	0	1661	#F7E212	0	NA	NA	0	0	0	0	0	0	0	0	NA	NA	0	0	0	0	0	NA	NA	0	0	0	0	0	0	0	0	0	NA	0	0
LARDEMER D	1	2002	2002	1	7	1	NA	NA	0	0	0	-1662	#93FBD8	1	2002	2002	1	1	1	1	0	279	2	1	NA	NA	0	0	0	0	0	NA	NA	0	0	0	0	0	0	0	0	0	NA	0	0
AUB� M	1	2002	2002	1	5	1	NA	NA	0	0	0	1663	#E85680	0	2002	2002	1	1	1	0	0	0	0	0	NA	NA	0	0	0	0	0	NA	NA	0	0	0	0	0	0	0	0	0	NA	0	0
YANO S	1	2002	2002	1	3	1	NA	NA	0	0	0	-1664	#0D4F46	0	2002	2002	1	1	1	0	0	0	0	0	2001	2003	3	4	1.33333333333333	4	1.33333333333333	NA	NA	0	0	0	0	0	4	2	0	2	Inf	0	0
MCCARRON RM	1	2002	2002	1	4	1	NA	NA	0	0	0	1665	#CFC484	0	NA	NA	0	0	0	0	0	0	0	0	NA	NA	0	0	0	0	0	2002	2002	1	1	1	1	1	1	1	1	0	0	0	0
SATINOFF E	1	2002	2002	1	3	1	NA	NA	0	0	0	-1666	#FE6631	0	NA	NA	0	0	0	0	0	0	0	0	NA	NA	0	0	0	0	0	NA	NA	0	0	0	0	0	0	0	0	0	NA	0	0
PELLA J	1	2002	2002	1	5	1	NA	NA	0	0	0	1667	#FBDEA4	0	NA	NA	0	0	0	0	0	0	0	0	NA	NA	0	0	0	0	0	2002	2002	1	1	1	1	1	1	1	1	0	0	0	0
SAIGUSA M	1	2002	2002	1	1	1	NA	NA	0	0	0	-1668	#D3246A	0	NA	NA	0	0	0	0	0	0	0	0	NA	NA	0	0	0	0	0	NA	NA	0	0	0	0	0	0	0	0	0	NA	0	0
ZUPANC GK	1	2002	2002	1	1	1	NA	NA	0	0	0	1669	#1B608F	0	NA	NA	0	0	0	0	0	0	0	0	NA	NA	0	0	0	0	0	NA	NA	0	0	0	0	0	0	0	0	0	NA	0	0
RAMSAY R	1	2002	2002	1	9	1	NA	NA	0	0	0	-1670	#A0CC97	0	2002	2002	1	1	1	0	0	0	0	0	NA	NA	0	0	0	0	0	2002	2002	1	1	1	1	1	1	3	3	0	0	0	0
DOLLANDER M	1	2002	2002	1	1	1	NA	NA	0	0	0	1671	#F45FAC	0	NA	NA	0	0	0	0	0	0	0	0	NA	NA	0	0	0	0	0	NA	NA	0	0	0	0	0	0	0	0	0	NA	0	0
SAEGER-LORENZ K	1	2002	2002	1	2	1	NA	NA	0	0	0	-1672	#17FB5F	0	NA	NA	0	0	0	0	0	0	0	0	NA	NA	0	0	0	0	0	NA	NA	0	0	0	0	0	0	0	0	0	NA	0	0
YOUNG ME	39	2003	2021	19	6.25641025641026	2.05263157894737	2001	2014	14	4	0.285714285714286	1673	#B9F068	2	2007	2020	14	18	1.28571428571429	2	1	243	3	2	2011	2020	10	13	1.3	0.333333333333333	0.633333333333333	2005	2021	17	15	0.882352941176471	0.429864253393665	0.384615384615385	28	23	13	10	0.769230769230769	1794	0.00826240742787664
CHALLET E	45	2003	2021	19	4.08888888888889	2.36842105263158	1997	2017	21	18	0.857142857142857	-1674	#9F602A	1	2003	2021	19	16	0.842105263157895	1	1	43	2	2	2004	2021	18	27	1.5	0.6	0.633333333333333	2003	2021	19	31	1.63157894736842	0.688888888888889	0.688888888888889	58	30	14	16	1.14285714285714	1350	0.00621753067315132
YOSHIMURA T	20	2003	2020	18	5.2	1.11111111111111	1996	2001	6	3	0.5	1675	#C2854A	1	2003	2015	13	5	0.384615384615385	1	1	146	2	2	2001	2019	19	11	0.578947368421053	0.55	0.521052631578947	2003	2020	18	11	0.611111111111111	0.55	0.55	22	18	13	5	0.384615384615385	360	0.00165800817950702
OLCESE J	8	2003	2015	13	2.25	0.615384615384615	2014	2014	1	1	1	-1676	#979616	0	2015	2015	1	1	1	0	0	0	0	0	NA	NA	0	0	0	0	0	NA	NA	0	0	0	0	0	0	0	0	0	NA	0	0
WEBB AAR	10	2003	2021	19	6.1	0.526315789473684	2019	2019	1	1	1	1677	#5002F2	2	2007	2017	11	3	0.272727272727273	2	0	280	3	1	2017	2021	5	7	1.4	0.7	2.66	2007	2021	15	5	0.333333333333333	0.633333333333333	0.5	12	12	6	6	1	240	0.00110533878633801
BOIVIN DB	15	2003	2019	17	3.33333333333333	0.882352941176471	1996	2005	10	3	0.3	-1678	#E6FAA9	1	2003	2011	9	5	0.555555555555556	1	1	48	2	3	2007	2021	15	3	0.2	0.2	0.226666666666667	2007	2019	13	9	0.692307692307692	0.784615384615385	0.6	12	3	2	1	0.5	45	0.000207251022438377
ANTOCH MP	13	2003	2014	12	5.76923076923077	1.08333333333333	2008	2013	6	6	1	1679	#3EE84D	2	2003	2014	12	8	0.666666666666667	2	0	284	3	1	2002	2014	13	6	0.461538461538462	0.461538461538462	0.42603550295858	2005	2011	7	2	0.285714285714286	0.263736263736264	0.153846153846154	8	6	2	4	2	156	0.000718470211119708
FUJIMURA A	21	2003	2020	18	5.80952380952381	1.16666666666667	NA	NA	0	0	0	-1680	#29AF14	2	2003	2016	14	10	0.714285714285714	2	0	286	3	1	2009	2021	13	4	0.307692307692308	0.19047619047619	0.263736263736264	2003	2019	17	13	0.764705882352941	0.655462184873949	0.619047619047619	17	9	6	3	0.5	378	0.00174090858848237
DUFFIELD GE	12	2003	2015	13	5	0.923076923076923	2002	2020	19	4	0.210526315789474	1681	#8D25A5	0	2012	2012	1	2	2	0	1	4	1	3	1997	2019	23	9	0.391304347826087	0.75	0.423913043478261	2013	2013	1	1	1	1.08333333333333	0.0833333333333333	10	10	1	9	9	0	0
PROVENCIO I	2	2003	2011	9	2	0.222222222222222	NA	NA	0	0	0	-1682	#E2996B	0	2003	2003	1	1	1	0	0	0	0	0	2002	2008	7	5	0.714285714285714	2.5	3.21428571428571	NA	NA	0	0	0	0	0	5	4	0	4	Inf	0	0
DIJK DJ	14	2003	2019	17	6.57142857142857	0.823529411764706	1999	2010	12	4	0.333333333333333	1683	#2F7386	2	2008	2019	12	8	0.666666666666667	2	1	48	3	4	1996	2021	26	25	0.961538461538462	1.78571428571429	1.16758241758242	2003	2019	17	11	0.647058823529412	0.785714285714286	0.785714285714286	36	23	10	13	1.3	644	0.002965992410007
DELAUNAY F	19	2003	2021	19	4	1	2000	2003	4	3	0.75	-1684	#3AB406	1	2003	2018	16	8	0.5	1	1	220	2	2	2000	2020	21	21	1	1.10526315789474	1	2004	2021	18	6	0.333333333333333	0.333333333333333	0.315789473684211	27	24	10	14	1.4	456	0.00210014369404222
SUTHAKAR G	1	2003	2003	1	3	1	2005	2005	1	1	1	1685	#AB0447	0	2003	2003	1	1	1	0	0	0	0	0	NA	NA	0	0	0	0	0	2003	2003	1	1	1	1	1	1	1	1	0	0	0	0
METZ HS	1	2003	2003	1	1	1	NA	NA	0	0	0	-1686	#884A52	0	NA	NA	0	0	0	0	0	0	0	0	NA	NA	0	0	0	0	0	NA	NA	0	0	0	0	0	0	0	0	0	NA	0	0
EICHELE G	10	2003	2019	17	4.8	0.588235294117647	NA	NA	0	0	0	1687	#45ACAD	0	2003	2017	15	4	0.266666666666667	0	0	0	0	0	1999	2015	17	7	0.411764705882353	0.7	0.7	2005	2019	15	8	0.533333333333333	0.906666666666667	0.8	15	9	5	4	0.8	0	0
PESKIN CS	3	2003	2005	3	2	1	NA	NA	0	0	0	-1688	#0B4997	0	2003	2005	3	3	1	0	0	0	0	0	NA	NA	0	0	0	0	0	NA	NA	0	0	0	0	0	0	0	0	0	NA	0	0
GEUSZ ME	9	2003	2020	18	4.77777777777778	0.5	1991	2010	20	4	0.2	1689	#201CF9	0	NA	NA	0	0	0	0	1	1	1	3	NA	NA	0	0	0	0	0	2008	2019	12	4	0.333333333333333	0.666666666666667	0.444444444444444	4	6	6	0	0	0	0
CUTLER DJ	1	2003	2003	1	2	1	2003	2003	1	1	1	-1690	#615C25	0	2003	2003	1	1	1	0	1	204	1	2	NA	NA	0	0	0	0	0	NA	NA	0	0	0	0	0	0	0	0	0	NA	0	0
YAMAZAKI S	14	2003	2019	17	3.78571428571429	0.823529411764706	2000	2009	10	3	0.3	1691	#42F44C	1	2009	2018	10	10	1	1	1	59	2	2	1998	2021	24	25	1.04166666666667	1.78571428571429	1.26488095238095	2003	2019	17	6	0.352941176470588	0.428571428571429	0.428571428571429	31	22	7	15	2.14285714285714	308	0.00141851810913378
PROMBONA A	6	2003	2018	16	2.83333333333333	0.375	NA	NA	0	0	0	-1692	#278041	0	NA	NA	0	0	0	0	0	0	0	0	2012	2014	3	2	0.666666666666667	0.333333333333333	1.77777777777778	2010	2010	1	1	1	2.66666666666667	0.166666666666667	3	2	1	1	1	0	0
MURRAY DB	2	2003	2007	5	3	0.4	NA	NA	0	0	0	1693	#2734D2	0	2007	2007	1	1	1	0	0	0	0	0	NA	NA	0	0	0	0	0	NA	NA	0	0	0	0	0	0	0	0	0	NA	0	0
BEKINSCHTEIN TA	1	2003	2003	1	9	1	NA	NA	0	0	0	-1694	#E8640F	0	2003	2003	1	1	1	0	0	0	0	0	2005	2006	2	2	1	2	1	2003	2003	1	1	1	1	1	3	4	3	1	0.333333333333333	0	0
LOUDON A	11	2003	2020	18	4.36363636363636	0.611111111111111	NA	NA	0	0	0	1695	#9126C3	0	2003	2018	16	6	0.375	0	0	0	0	0	2006	2020	15	9	0.6	0.818181818181818	0.981818181818182	NA	NA	0	0	0	0	0	9	9	0	9	Inf	0	0
YOSHIDA K	1	2003	2003	1	1	1	2010	2018	9	5	0.555555555555556	-1696	#B4E55A	0	NA	NA	0	0	0	0	0	0	0	0	NA	NA	0	0	0	0	0	NA	NA	0	0	0	0	0	0	0	0	0	NA	0	0
ARCHER SN	12	2003	2020	18	4.5	0.666666666666667	2003	2018	16	5	0.3125	1697	#950B92	0	2003	2020	18	5	0.277777777777778	0	1	272	1	2	2002	2019	18	16	0.888888888888889	1.33333333333333	1.33333333333333	2006	2020	15	8	0.533333333333333	0.8	0.666666666666667	24	12	6	6	1	0	0
ASAOKA Y	1	2003	2003	1	2	1	NA	NA	0	0	0	-1698	#E8C8FC	0	2003	2003	1	1	1	0	0	0	0	0	NA	NA	0	0	0	0	0	NA	NA	0	0	0	0	0	0	0	0	0	NA	0	0
BENNETT NC	3	2003	2006	4	3.66666666666667	0.75	NA	NA	0	0	0	1699	#D8F4A3	1	2003	2003	1	1	1	1	0	281	2	1	2004	2019	16	4	0.25	1.33333333333333	0.333333333333333	2003	2006	4	3	0.75	1	1	7	4	2	2	1	12	5.52669393169006e-05
CHORY J	5	2003	2017	15	7.4	0.333333333333333	NA	NA	0	0	0	-1700	#19E684	0	2008	2008	1	2	2	0	0	0	0	0	1995	2011	17	7	0.411764705882353	1.4	1.23529411764706	2003	2008	6	4	0.666666666666667	2	0.8	11	12	7	5	0.714285714285714	0	0
MICHEL S	14	2003	2021	19	4.28571428571429	0.736842105263158	2000	2021	22	6	0.272727272727273	1701	#941C0E	0	2003	2015	13	4	0.307692307692308	0	1	232	1	2	1992	2021	30	19	0.633333333333333	1.35714285714286	0.85952380952381	2008	2020	13	11	0.846153846153846	1.14835164835165	0.785714285714286	30	17	7	10	1.42857142857143	0	0
IWASAKI H	11	2003	2020	18	4.90909090909091	0.611111111111111	1999	2004	6	6	1	-1702	#36ABA7	0	2009	2009	1	1	1	0	1	81	1	2	1997	2021	25	17	0.68	1.54545454545455	1.11272727272727	2003	2020	18	7	0.388888888888889	0.636363636363636	0.636363636363636	24	15	5	10	2	0	0
OKLEJEWICZ M	2	2003	2013	11	4	0.181818181818182	2001	2008	8	2	0.25	1703	#FBF099	0	2003	2003	1	1	1	0	1	159	1	2	2002	2019	18	9	0.5	4.5	2.75	2013	2013	1	1	1	5.5	0.5	10	10	2	8	4	0	0
KREEK MJ	5	2003	2021	19	4	0.263157894736842	NA	NA	0	0	0	-1704	#C86868	0	NA	NA	0	0	0	0	0	0	0	0	NA	NA	0	0	0	0	0	NA	NA	0	0	0	0	0	0	0	0	0	NA	0	0
BELSHAM DD	11	2003	2020	18	4.09090909090909	0.611111111111111	NA	NA	0	0	0	1705	#548394	0	NA	NA	0	0	0	0	0	0	0	0	2007	2007	1	1	1	0.0909090909090909	1.63636363636364	2008	2020	13	4	0.307692307692308	0.503496503496503	0.363636363636364	5	8	7	1	0.142857142857143	0	0
MELLON PL	3	2003	2021	19	4.66666666666667	0.157894736842105	NA	NA	0	0	0	-1706	#4A6D14	1	2003	2003	1	1	1	1	0	282	2	1	NA	NA	0	0	0	0	0	NA	NA	0	0	0	0	0	0	0	0	0	NA	0	0
FULLER CA	2	2003	2006	4	3.5	0.5	NA	NA	0	0	0	1707	#CE3B64	1	2003	2006	4	2	0.5	1	0	290	2	1	1984	1989	6	2	0.333333333333333	1	0.666666666666667	2003	2003	1	1	1	2	0.5	3	3	1	2	2	6	2.76334696584503e-05
STEHLE J	1	2003	2003	1	3	1	NA	NA	0	0	0	-1708	#E555B0	0	2003	2003	1	1	1	0	0	0	0	0	NA	NA	0	0	0	0	0	2003	2003	1	1	1	1	1	1	1	1	0	0	0	0
CZARNECKA E	1	2003	2003	1	2	1	NA	NA	0	0	0	1709	#F8F6CE	0	NA	NA	0	0	0	0	0	0	0	0	NA	NA	0	0	0	0	0	NA	NA	0	0	0	0	0	0	0	0	0	NA	0	0
VON GALL C	20	2003	2020	18	5.25	1.11111111111111	1998	2005	8	6	0.75	-1710	#5A1779	0	2006	2006	1	1	1	0	1	46	1	4	2001	2018	18	8	0.444444444444444	0.4	0.4	2005	2018	14	12	0.857142857142857	0.771428571428571	0.6	20	11	6	5	0.833333333333333	0	0
ECKSTEIN L	1	2003	2003	1	5	1	NA	NA	0	0	0	1711	#D6217F	0	2003	2003	1	1	1	0	0	0	0	0	NA	NA	0	0	0	0	0	2003	2003	1	1	1	1	1	1	1	1	0	0	0	0
BADIU C	1	2003	2003	1	1	1	NA	NA	0	0	0	-1712	#877E6D	0	NA	NA	0	0	0	0	0	0	0	0	NA	NA	0	0	0	0	0	NA	NA	0	0	0	0	0	0	0	0	0	NA	0	0
MONDEN M	4	2003	2008	6	14	0.666666666666667	NA	NA	0	0	0	1713	#C132DD	1	2008	2008	1	1	1	1	0	283	2	1	2003	2003	1	1	1	0.25	1.5	2003	2008	6	4	0.666666666666667	1	1	5	6	5	1	0.2	24	0.000110533878633801
FISKE B	1	2003	2003	1	1	1	NA	NA	0	0	0	-1714	#AACF53	0	NA	NA	0	0	0	0	0	0	0	0	NA	NA	0	0	0	0	0	NA	NA	0	0	0	0	0	0	0	0	0	NA	0	0
SHIEH KR	5	2003	2015	13	3.8	0.384615384615385	2005	2005	1	1	1	1715	#53F9C3	0	NA	NA	0	0	0	0	0	0	0	0	NA	NA	0	0	0	0	0	NA	NA	0	0	0	0	0	0	0	0	0	NA	0	0
RUBY NF	5	2003	2021	19	4.6	0.263157894736842	2002	2013	12	6	0.5	-1716	#AB45D5	1	2014	2014	1	1	1	1	1	20	2	2	2006	2014	9	4	0.444444444444444	0.8	1.68888888888889	2011	2020	10	3	0.3	1.14	0.6	7	6	3	3	1	30	0.000138167348292252
LEVI F	2	2003	2011	9	4.5	0.222222222222222	1982	2007	26	2	0.0769230769230769	1717	#6033CA	0	NA	NA	0	0	0	0	1	8	1	2	1982	2015	34	4	0.117647058823529	2	0.529411764705882	2011	2011	1	1	1	4.5	0.5	5	6	2	4	2	0	0
HATTAR S	6	2003	2017	15	6.33333333333333	0.4	2002	2003	2	3	1.5	-1718	#46218E	0	2003	2005	3	2	0.666666666666667	0	1	3	1	2	2005	2018	14	6	0.428571428571429	1	1.07142857142857	2010	2017	8	2	0.25	0.625	0.333333333333333	8	9	5	4	0.8	0	0
IWASAKI T	1	2003	2003	1	10	1	NA	NA	0	0	0	1719	#AFC5F4	0	NA	NA	0	0	0	0	0	0	0	0	NA	NA	0	0	0	0	0	2003	2003	1	1	1	1	1	1	1	1	0	0	0	0
KOMORI R	1	2003	2003	1	2	1	NA	NA	0	0	0	-1720	#FCDC5E	0	NA	NA	0	0	0	0	0	0	0	0	NA	NA	0	0	0	0	0	NA	NA	0	0	0	0	0	0	0	0	0	NA	0	0
GARLAND T JR	1	2003	2003	1	4	1	NA	NA	0	0	0	1721	#B4BF7B	0	NA	NA	0	0	0	0	0	0	0	0	2004	2004	1	1	1	1	1	NA	NA	0	0	0	0	0	1	1	0	1	Inf	0	0
VEENENDAAL RL	1	2003	2003	1	2	1	NA	NA	0	0	0	-1722	#0B4024	0	2003	2003	1	1	1	0	0	0	0	0	NA	NA	0	0	0	0	0	NA	NA	0	0	0	0	0	0	0	0	0	NA	0	0
HENDRICKS JC	1	2003	2003	1	1	1	2000	2003	4	3	0.75	1723	#884689	0	NA	NA	0	0	0	0	1	63	1	3	NA	NA	0	0	0	0	0	NA	NA	0	0	0	0	0	0	0	0	0	NA	0	0
SHIN HS	1	2003	2003	1	7	1	1985	1985	1	1	1	-1724	#85988D	0	NA	NA	0	0	0	0	1	63	1	2	1985	1985	1	1	1	1	1	NA	NA	0	0	0	0	0	1	1	0	1	Inf	0	0
SATHER WA	1	2003	2003	1	2	1	NA	NA	0	0	0	1725	#CAC497	0	NA	NA	0	0	0	0	0	0	0	0	NA	NA	0	0	0	0	0	NA	NA	0	0	0	0	0	0	0	0	0	NA	0	0
BALDACCINI NE	1	2003	2003	1	4	1	NA	NA	0	0	0	-1726	#0B72DE	0	NA	NA	0	0	0	0	0	0	0	0	NA	NA	0	0	0	0	0	NA	NA	0	0	0	0	0	0	0	0	0	NA	0	0
VOULTSIOS A	2	2003	2004	2	3	1	1997	1997	1	1	1	1727	#9FC44D	1	2003	2004	2	2	1	1	1	181	2	2	2006	2016	11	8	0.727272727272727	4	0.727272727272727	2003	2004	2	2	1	1	1	10	5	2	3	1.5	10	4.60557827640839e-05
ZEMKOVA H	4	2003	2013	11	4.25	0.363636363636364	NA	NA	0	0	0	-1728	#FE4F07	0	NA	NA	0	0	0	0	0	0	0	0	NA	NA	0	0	0	0	0	NA	NA	0	0	0	0	0	0	0	0	0	NA	0	0
GOTTER AL	2	2003	2006	4	1	0.5	1999	2007	9	4	0.444444444444444	1729	#07EA56	0	NA	NA	0	0	0	0	1	46	1	3	NA	NA	0	0	0	0	0	NA	NA	0	0	0	0	0	0	0	0	0	NA	0	0
SMERALDI E	9	2003	2008	6	7.22222222222222	1.5	NA	NA	0	0	0	-1730	#8C41FB	2	2003	2008	6	6	1	2	0	285	3	1	2011	2015	5	2	0.4	0.222222222222222	0.266666666666667	2003	2008	6	9	1.5	1	1	11	5	3	2	0.666666666666667	90	0.000414502044876755
MYERS EM	1	2003	2003	1	1	1	2003	2003	1	1	1	1731	#4880DA	0	NA	NA	0	0	0	0	1	63	1	3	NA	NA	0	0	0	0	0	NA	NA	0	0	0	0	0	0	0	0	0	NA	0	0
ELLIOTT JA	8	2003	2019	17	3.375	0.470588235294118	1972	2010	39	2	0.0512820512820513	-1732	#AFA6C7	0	2003	2019	17	8	0.470588235294118	0	1	3	1	3	1997	2019	23	11	0.478260869565217	1.375	1.01630434782609	2006	2006	1	1	1	2.125	0.125	12	7	1	6	6	0	0
FANKHAUSER C	4	2003	2014	12	5.5	0.333333333333333	2002	2002	1	1	1	1733	#299D64	0	2003	2003	1	1	1	0	1	131	1	2	2001	2013	13	4	0.307692307692308	1	0.923076923076923	2003	2004	2	2	1	3	0.5	6	7	3	4	1.33333333333333	0	0
WAGNER V	2	2003	2013	11	3.5	0.181818181818182	2005	2009	5	2	0.4	-1734	#777CAD	0	2003	2003	1	1	1	0	0	0	0	0	2004	2014	11	4	0.363636363636364	2	2	NA	NA	0	0	0	0	0	4	2	0	2	Inf	0	0
ABRAHAM U	2	2003	2015	13	4	0.153846153846154	2002	2013	12	5	0.416666666666667	1735	#5020EC	0	2003	2003	1	1	1	0	1	225	1	3	2001	2019	19	6	0.315789473684211	3	2.05263157894737	2015	2015	1	1	1	6.5	0.5	7	6	1	5	5	0	0
BERGERON HE	1	2003	2003	1	2	1	1999	1999	1	1	1	-1736	#81E1D5	0	2003	2003	1	1	1	0	1	89	1	3	NA	NA	0	0	0	0	0	NA	NA	0	0	0	0	0	0	0	0	0	NA	0	0
HODKOV� M	1	2003	2003	1	4	1	NA	NA	0	0	0	1737	#E452C7	0	NA	NA	0	0	0	0	0	0	0	0	NA	NA	0	0	0	0	0	2003	2003	1	1	1	1	1	1	1	1	0	0	0	0
KOYANAGI S	2	2003	2014	12	1	0.166666666666667	2002	2011	10	4	0.4	-1738	#2BF461	0	NA	NA	0	0	0	0	1	245	1	3	NA	NA	0	0	0	0	0	NA	NA	0	0	0	0	0	0	0	0	0	NA	0	0
CANALES SR	1	2003	2003	1	2	1	NA	NA	0	0	0	1739	#BDC73A	0	2003	2003	1	1	1	0	0	0	0	0	NA	NA	0	0	0	0	0	NA	NA	0	0	0	0	0	0	0	0	0	NA	0	0
GAUER F	4	2003	2009	7	5.75	0.571428571428571	NA	NA	0	0	0	-1740	#918D69	0	NA	NA	0	0	0	0	0	0	0	0	1999	2006	8	7	0.875	1.75	1.53125	2003	2009	7	4	0.571428571428571	1	1	11	11	7	4	0.571428571428571	0	0
WHITELAM GC	3	2003	2007	5	2.33333333333333	0.6	NA	NA	0	0	0	1741	#3A3808	1	2005	2007	3	2	0.666666666666667	1	0	288	2	1	2001	2006	6	2	0.333333333333333	0.666666666666667	0.555555555555556	NA	NA	0	0	0	0	0	2	2	0	2	Inf	6	2.76334696584503e-05
GETZOFF ED	3	2003	2009	7	8.66666666666667	0.428571428571429	NA	NA	0	0	0	-1742	#29098C	0	NA	NA	0	0	0	0	0	0	0	0	2011	2014	4	2	0.5	0.666666666666667	1.16666666666667	2003	2009	7	3	0.428571428571429	1	1	5	8	6	2	0.333333333333333	0	0
QUAIL PH	5	2003	2020	18	3.4	0.277777777777778	NA	NA	0	0	0	1743	#96EDD4	0	NA	NA	0	0	0	0	0	0	0	0	1993	2016	24	3	0.125	0.6	0.45	NA	NA	0	0	0	0	0	3	2	0	2	Inf	0	0
SHAW P	2	2003	2008	6	3.5	0.333333333333333	NA	NA	0	0	0	-1744	#724E91	0	2008	2008	1	1	1	0	0	0	0	0	NA	NA	0	0	0	0	0	2008	2008	1	1	1	3	0.5	1	2	2	0	0	0	0
SUGIURA M	1	2003	2003	1	4	1	NA	NA	0	0	0	1745	#6F8DB0	0	NA	NA	0	0	0	0	0	0	0	0	NA	NA	0	0	0	0	0	NA	NA	0	0	0	0	0	0	0	0	0	NA	0	0
TAKIGUCHI M	4	2003	2019	17	10.75	0.235294117647059	NA	NA	0	0	0	-1746	#D087ED	0	NA	NA	0	0	0	0	0	0	0	0	NA	NA	0	0	0	0	0	2003	2019	17	4	0.235294117647059	1	1	4	1	1	0	0	0	0
TUCCI V	5	2003	2021	19	7.4	0.263157894736842	NA	NA	0	0	0	1747	#113C48	1	2003	2003	1	1	1	1	0	287	2	1	2007	2018	12	2	0.166666666666667	0.4	0.633333333333333	2016	2017	2	2	1	3.8	0.4	4	3	1	2	2	15	6.90836741461258e-05
RUTISHAUSER U	1	2003	2003	1	6	1	NA	NA	0	0	0	-1748	#14771E	0	2003	2003	1	1	1	0	0	0	0	0	1997	2003	7	3	0.428571428571429	3	0.428571428571429	2003	2003	1	1	1	1	1	4	3	2	1	0.5	0	0
XIE S	1	2003	2003	1	5	1	NA	NA	0	0	0	1749	#1ECF74	0	NA	NA	0	0	0	0	0	0	0	0	NA	NA	0	0	0	0	0	NA	NA	0	0	0	0	0	0	0	0	0	NA	0	0
DINARDO L	1	2003	2003	1	4	1	NA	NA	0	0	0	-1750	#7B6A23	0	2003	2003	1	1	1	0	0	0	0	0	NA	NA	0	0	0	0	0	NA	NA	0	0	0	0	0	0	0	0	0	NA	0	0
MOTZKUS D	1	2003	2003	1	2	1	2000	2007	8	3	0.375	1751	#2BC33A	0	2003	2003	1	1	1	0	1	225	1	2	NA	NA	0	0	0	0	0	NA	NA	0	0	0	0	0	0	0	0	0	NA	0	0
MEYER BJ	1	2003	2003	1	7	1	NA	NA	0	0	0	-1752	#D5E378	0	NA	NA	0	0	0	0	0	0	0	0	NA	NA	0	0	0	0	0	2003	2003	1	1	1	1	1	1	1	1	0	0	0	0
ONEN SH	1	2003	2003	1	2	1	NA	NA	0	0	0	1753	#9EE4AD	0	NA	NA	0	0	0	0	0	0	0	0	NA	NA	0	0	0	0	0	NA	NA	0	0	0	0	0	0	0	0	0	NA	0	0
WILLE JJ JR	1	2003	2003	1	1	1	NA	NA	0	0	0	-1754	#C5156C	0	NA	NA	0	0	0	0	0	0	0	0	NA	NA	0	0	0	0	0	NA	NA	0	0	0	0	0	0	0	0	0	NA	0	0
RIBELAYGA C	1	2003	2003	1	2	1	1999	2019	21	10	0.476190476190476	1755	#F912FB	0	2003	2003	1	1	1	0	1	165	1	2	NA	NA	0	0	0	0	0	NA	NA	0	0	0	0	0	0	0	0	0	NA	0	0
BRETTEL K	2	2003	2014	12	5.5	0.166666666666667	NA	NA	0	0	0	-1756	#03D4A7	0	NA	NA	0	0	0	0	0	0	0	0	2011	2011	1	1	1	0.5	6	2003	2014	12	2	0.166666666666667	1	1	3	3	2	1	0.5	0	0
CUTRERA RA	2	2003	2014	12	5	0.166666666666667	1994	1994	1	1	1	1757	#DD0654	0	NA	NA	0	0	0	0	1	135	1	2	1997	1999	3	2	0.666666666666667	1	4	2003	2003	1	1	1	6	0.5	3	2	1	1	1	0	0
CONKLIN BR	1	2003	2003	1	9	1	NA	NA	0	0	0	-1758	#A732BF	0	NA	NA	0	0	0	0	0	0	0	0	2005	2005	1	1	1	1	1	2003	2003	1	1	1	1	1	2	2	1	1	1	0	0
KADOWAKI T	1	2003	2003	1	4	1	NA	NA	0	0	0	1759	#144676	0	NA	NA	0	0	0	0	0	0	0	0	NA	NA	0	0	0	0	0	NA	NA	0	0	0	0	0	0	0	0	0	NA	0	0
VAN MEETEREN U	1	2003	2003	1	2	1	NA	NA	0	0	0	-1760	#B46483	0	NA	NA	0	0	0	0	0	0	0	0	NA	NA	0	0	0	0	0	NA	NA	0	0	0	0	0	0	0	0	0	NA	0	0
FERNS GA	1	2003	2003	1	4	1	NA	NA	0	0	0	1761	#473932	0	NA	NA	0	0	0	0	0	0	0	0	2005	2005	1	1	1	1	1	NA	NA	0	0	0	0	0	1	1	0	1	Inf	0	0
KEATING AE	1	2003	2003	1	2	1	NA	NA	0	0	0	-1762	#E1A6F9	0	NA	NA	0	0	0	0	0	0	0	0	NA	NA	0	0	0	0	0	NA	NA	0	0	0	0	0	0	0	0	0	NA	0	0
SHALITIN D	1	2003	2003	1	2	1	NA	NA	0	0	0	1763	#8376A1	1	2003	2003	1	1	1	1	0	289	3	1	NA	NA	0	0	0	0	0	NA	NA	0	0	0	0	0	0	0	0	0	NA	0	0
POLLOCK MS	1	2003	2003	1	6	1	NA	NA	0	0	0	-1764	#FB1FA5	0	2003	2003	1	1	1	0	0	0	0	0	2006	2006	1	1	1	1	1	2003	2003	1	1	1	1	1	2	2	1	1	1	0	0
GIBBON J	1	2003	2003	1	3	1	1984	1984	1	1	1	1765	#5F9BF4	0	NA	NA	0	0	0	0	1	62	1	2	NA	NA	0	0	0	0	0	NA	NA	0	0	0	0	0	0	0	0	0	NA	0	0
CHENG P	1	2003	2003	1	3	1	NA	NA	0	0	0	-1766	#1AD790	0	NA	NA	0	0	0	0	0	0	0	0	NA	NA	0	0	0	0	0	2003	2003	1	1	1	1	1	1	1	1	0	0	0	0
ABBOTT A	1	2003	2003	1	1	1	NA	NA	0	0	0	1767	#C8B160	0	NA	NA	0	0	0	0	0	0	0	0	NA	NA	0	0	0	0	0	NA	NA	0	0	0	0	0	0	0	0	0	NA	0	0
LADURNER AG	3	2003	2020	18	1.66666666666667	0.166666666666667	NA	NA	0	0	0	-1768	#332EC7	0	NA	NA	0	0	0	0	0	0	0	0	NA	NA	0	0	0	0	0	NA	NA	0	0	0	0	0	0	0	0	0	NA	0	0
EDWARDS RG	1	2003	2003	1	1	1	NA	NA	0	0	0	1769	#CAE468	0	NA	NA	0	0	0	0	0	0	0	0	NA	NA	0	0	0	0	0	NA	NA	0	0	0	0	0	0	0	0	0	NA	0	0
MORR� DJ	2	2003	2008	6	5	0.333333333333333	2002	2007	6	3	0.5	-1770	#5CDBDB	0	NA	NA	0	0	0	0	1	267	1	2	NA	NA	0	0	0	0	0	2003	2008	6	2	0.333333333333333	1	1	2	1	1	0	0	0	0
DOUGLAS R	1	2003	2003	1	1	1	NA	NA	0	0	0	1771	#10622F	0	NA	NA	0	0	0	0	0	0	0	0	NA	NA	0	0	0	0	0	NA	NA	0	0	0	0	0	0	0	0	0	NA	0	0
ROBINSON DW	4	2003	2010	8	4	0.5	NA	NA	0	0	0	-1772	#0856AC	0	NA	NA	0	0	0	0	0	0	0	0	2006	2006	1	1	1	0.25	2	2003	2010	8	4	0.5	1	1	5	3	2	1	0.5	0	0
B�RNER T	1	2003	2003	1	5	1	NA	NA	0	0	0	1773	#ADEFB6	0	NA	NA	0	0	0	0	0	0	0	0	NA	NA	0	0	0	0	0	2003	2003	1	1	1	1	1	1	1	1	0	0	0	0
KACELNIK A	1	2003	2003	1	4	1	NA	NA	0	0	0	-1774	#DFEE51	0	NA	NA	0	0	0	0	0	0	0	0	NA	NA	0	0	0	0	0	2003	2003	1	1	1	1	1	1	1	1	0	0	0	0
HISHIKAWA Y	1	2003	2003	1	6	1	NA	NA	0	0	0	1775	#34E7C8	0	NA	NA	0	0	0	0	0	0	0	0	NA	NA	0	0	0	0	0	2003	2003	1	1	1	1	1	1	3	3	0	0	0	0
TABATA S	1	2003	2003	1	19	1	NA	NA	0	0	0	-1776	#704F91	0	2003	2003	1	1	1	0	0	0	0	0	2003	2010	8	5	0.625	5	0.625	NA	NA	0	0	0	0	0	5	2	0	2	Inf	0	0
HABARA Y	1	2003	2003	1	4	1	NA	NA	0	0	0	1777	#FA50E7	0	NA	NA	0	0	0	0	0	0	0	0	NA	NA	0	0	0	0	0	NA	NA	0	0	0	0	0	0	0	0	0	NA	0	0
SEHNAL F	3	2003	2005	3	3.33333333333333	1	NA	NA	0	0	0	-1778	#77A77C	0	NA	NA	0	0	0	0	0	0	0	0	2004	2007	4	3	0.75	1	0.75	2003	2005	3	3	1	1	1	6	2	1	1	1	0	0
MERKLE T	1	2003	2003	1	4	1	NA	NA	0	0	0	1779	#A08FAD	0	NA	NA	0	0	0	0	0	0	0	0	2008	2008	1	1	1	1	1	2003	2003	1	1	1	1	1	2	2	1	1	1	0	0
MORA F	1	2003	2003	1	3	1	NA	NA	0	0	0	-1780	#D27460	0	NA	NA	0	0	0	0	0	0	0	0	NA	NA	0	0	0	0	0	2003	2003	1	1	1	1	1	1	1	1	0	0	0	0
BOHLMANN J	1	2003	2003	1	8	1	NA	NA	0	0	0	1781	#5F85FF	0	NA	NA	0	0	0	0	0	0	0	0	NA	NA	0	0	0	0	0	2003	2003	1	1	1	1	1	1	1	1	0	0	0	0
DIERLAMM J	1	2003	2003	1	10	1	NA	NA	0	0	0	-1782	#09139C	0	NA	NA	0	0	0	0	0	0	0	0	NA	NA	0	0	0	0	0	NA	NA	0	0	0	0	0	0	0	0	0	NA	0	0
SPIEGEL D	1	2003	2003	1	2	1	NA	NA	0	0	0	1783	#AD0D2F	0	NA	NA	0	0	0	0	0	0	0	0	NA	NA	0	0	0	0	0	NA	NA	0	0	0	0	0	0	0	0	0	NA	0	0
BUITELAAR JK	1	2003	2003	1	3	1	NA	NA	0	0	0	-1784	#98E80A	0	NA	NA	0	0	0	0	0	0	0	0	2020	2020	1	1	1	1	1	NA	NA	0	0	0	0	0	1	1	0	1	Inf	0	0
WIECHMANN AF	1	2003	2003	1	1	1	2001	2008	8	3	0.375	1785	#6F7DCD	0	NA	NA	0	0	0	0	1	254	1	2	NA	NA	0	0	0	0	0	NA	NA	0	0	0	0	0	0	0	0	0	NA	0	0
RICKMAN DW	1	2003	2003	1	7	1	NA	NA	0	0	0	-1786	#D29973	0	NA	NA	0	0	0	0	0	0	0	0	NA	NA	0	0	0	0	0	2003	2003	1	1	1	1	1	1	1	1	0	0	0	0
CYMBOROWSKI B	2	2003	2003	1	1.5	2	NA	NA	0	0	0	1787	#10A544	0	2003	2003	1	1	1	0	0	0	0	0	NA	NA	0	0	0	0	0	NA	NA	0	0	0	0	0	0	0	0	0	NA	0	0
PIEKARSKI C	1	2003	2003	1	3	1	NA	NA	0	0	0	-1788	#CB41B7	0	2003	2003	1	1	1	0	0	0	0	0	2004	2004	1	1	1	1	1	2003	2003	1	1	1	1	1	2	2	1	1	1	0	0
MANEV H	1	2003	2003	1	4	1	2006	2006	1	2	2	1789	#5D038C	1	2003	2003	1	1	1	1	0	291	2	1	2004	2009	6	3	0.5	3	0.5	NA	NA	0	0	0	0	0	3	1	0	1	Inf	1	4.60557827640839e-06
GALICHII VA	2	2003	2013	11	1.5	0.181818181818182	NA	NA	0	0	0	-1790	#8FE73F	0	NA	NA	0	0	0	0	0	0	0	0	NA	NA	0	0	0	0	0	NA	NA	0	0	0	0	0	0	0	0	0	NA	0	0
WATANABE H	2	2003	2017	15	6.5	0.133333333333333	2013	2013	1	1	1	1791	#866DD0	0	NA	NA	0	0	0	0	0	0	0	0	2002	2018	17	7	0.411764705882353	3.5	3.08823529411765	2017	2017	1	1	1	7.5	0.5	8	6	1	5	5	0	0
KOORNNEEF M	1	2003	2003	1	6	1	NA	NA	0	0	0	-1792	#E269D1	0	NA	NA	0	0	0	0	0	0	0	0	1999	2018	20	2	0.1	2	0.1	2003	2003	1	1	1	1	1	3	3	1	2	2	0	0
SHIMENO H	1	2003	2003	1	7	1	NA	NA	0	0	0	1793	#472C93	0	2003	2003	1	1	1	0	0	0	0	0	2004	2010	7	5	0.714285714285714	5	0.714285714285714	2003	2003	1	1	1	1	1	6	6	4	2	0.5	0	0
MOENECLAEY N	1	2003	2003	1	4	1	NA	NA	0	0	0	-1794	#00774C	0	NA	NA	0	0	0	0	0	0	0	0	NA	NA	0	0	0	0	0	NA	NA	0	0	0	0	0	0	0	0	0	NA	0	0
MA H	1	2003	2003	1	6	1	2013	2021	9	3	0.333333333333333	1795	#D47F03	0	NA	NA	0	0	0	0	0	0	0	0	2017	2020	4	2	0.5	2	0.5	NA	NA	0	0	0	0	0	2	2	0	2	Inf	0	0
KANEKO Y	1	2003	2003	1	5	1	NA	NA	0	0	0	-1796	#3BEC0F	1	2003	2003	1	1	1	1	0	292	2	1	NA	NA	0	0	0	0	0	NA	NA	0	0	0	0	0	0	0	0	0	NA	0	0
TAKEDA Y	2	2003	2013	11	4.5	0.181818181818182	2011	2014	4	5	1.25	1797	#26C405	0	2013	2013	1	1	1	0	0	0	0	0	NA	NA	0	0	0	0	0	2003	2003	1	1	1	5.5	0.5	1	1	1	0	0	0	0
LA FLEUR SE	4	2003	2017	15	3.75	0.266666666666667	1999	2001	3	3	1	-1798	#D1A273	0	NA	NA	0	0	0	0	1	168	1	2	2001	2020	20	18	0.9	4.5	3.375	2015	2017	3	3	1	3.75	0.75	21	9	3	6	2	0	0
FAHRBACH SE	1	2003	2003	1	4	1	NA	NA	0	0	0	1799	#31A4A6	0	2003	2003	1	1	1	0	0	0	0	0	2009	2009	1	1	1	1	1	2003	2003	1	1	1	1	1	2	2	1	1	1	0	0
HAUPTFLEISCH S	1	2003	2003	1	5	1	NA	NA	0	0	0	-1800	#45E423	0	2003	2003	1	1	1	0	0	0	0	0	2004	2004	1	2	2	2	2	NA	NA	0	0	0	0	0	2	1	0	1	Inf	0	0
WEINERT H	1	2003	2003	1	2	1	2001	2001	1	1	1	1801	#D0934E	0	2003	2003	1	1	1	0	1	93	1	3	NA	NA	0	0	0	0	0	NA	NA	0	0	0	0	0	0	0	0	0	NA	0	0
BAKKEN E	1	2003	2003	1	9	1	NA	NA	0	0	0	-1802	#D3E648	0	NA	NA	0	0	0	0	0	0	0	0	2004	2004	1	1	1	1	1	2003	2003	1	1	1	1	1	2	5	4	1	0.25	0	0
MINOO P	1	2003	2003	1	5	1	NA	NA	0	0	0	1803	#E77EA7	0	NA	NA	0	0	0	0	0	0	0	0	NA	NA	0	0	0	0	0	NA	NA	0	0	0	0	0	0	0	0	0	NA	0	0
MAILLET D	1	2003	2003	1	2	1	NA	NA	0	0	0	-1804	#718D3C	0	2003	2003	1	1	1	0	0	0	0	0	NA	NA	0	0	0	0	0	NA	NA	0	0	0	0	0	0	0	0	0	NA	0	0
TASSI P	1	2003	2003	1	5	1	2000	2000	1	1	1	1805	#652FBF	0	NA	NA	0	0	0	0	1	229	1	2	NA	NA	0	0	0	0	0	2003	2003	1	1	1	1	1	1	1	1	0	0	0	0
VELDHUIS JD	2	2003	2011	9	3.5	0.222222222222222	2010	2010	1	1	1	-1806	#280F09	0	NA	NA	0	0	0	0	0	0	0	0	1994	2000	7	2	0.285714285714286	1	1.28571428571429	2011	2011	1	1	1	4.5	0.5	3	3	1	2	2	0	0
O'BRIEN E	1	2003	2003	1	4	1	NA	NA	0	0	0	1807	#9FC3A5	0	NA	NA	0	0	0	0	0	0	0	0	1996	1998	3	2	0.666666666666667	2	0.666666666666667	NA	NA	0	0	0	0	0	2	1	0	1	Inf	0	0
KRAMER A	28	2004	2021	18	5.46428571428571	1.55555555555556	2001	2005	5	3	0.6	-1808	#B0D696	2	2007	2021	15	8	0.533333333333333	2	1	143	3	2	2004	2021	18	42	2.33333333333333	1.5	1.5	2004	2021	18	13	0.722222222222222	0.464285714285714	0.464285714285714	55	36	15	21	1.4	2016	0.00928484580523931
HERZOG ED	29	2004	2019	16	5.93103448275862	1.8125	1998	2017	20	9	0.45	1809	#1FDA58	1	2004	2017	14	8	0.571428571428571	1	1	41	2	3	2000	2020	21	28	1.33333333333333	0.96551724137931	0.735632183908046	2004	2019	16	12	0.75	0.413793103448276	0.413793103448276	40	32	12	20	1.66666666666667	928	0.00427397664050698
HERZEL H	37	2004	2021	18	4.2972972972973	2.05555555555556	NA	NA	0	0	0	-1810	#C066EE	6	2005	2020	16	16	1	6	0	293	8	1	2004	2021	18	23	1.27777777777778	0.621621621621622	0.621621621621622	2004	2021	18	30	1.66666666666667	0.810810810810811	0.810810810810811	53	34	20	14	0.7	7548	0.0347629048303305
SARKAR DK	15	2004	2014	11	3.33333333333333	1.36363636363636	NA	NA	0	0	0	1811	#170559	0	2005	2013	9	5	0.555555555555556	0	0	0	0	0	NA	NA	0	0	0	0	0	2005	2013	9	3	0.333333333333333	0.244444444444444	0.2	3	3	3	0	0	0	0
LIN C	7	2004	2020	17	9.71428571428571	0.411764705882353	2003	2018	16	5	0.3125	-1812	#94A380	1	2004	2004	1	1	1	1	1	289	2	2	2009	2021	13	8	0.615384615384615	1.14285714285714	1.49450549450549	2004	2020	17	5	0.294117647058824	0.714285714285714	0.714285714285714	13	13	8	5	0.625	91	0.000419107623153163
MIZOGUCHI T	7	2004	2016	13	7.85714285714286	0.538461538461538	2000	2009	10	3	0.3	1813	#57CA98	1	2008	2009	2	2	1	1	1	188	2	2	2003	2019	17	8	0.470588235294118	1.14285714285714	0.873949579831933	2004	2016	13	5	0.384615384615385	0.714285714285714	0.714285714285714	13	9	4	5	1.25	63	0.000290151431413728
EARNEST DJ	21	2004	2019	16	4.71428571428571	1.3125	1991	2016	26	5	0.192307692307692	-1814	#49F76D	0	NA	NA	0	0	0	0	1	97	1	2	1987	2019	33	11	0.333333333333333	0.523809523809524	0.253968253968254	2004	2010	7	11	1.57142857142857	1.19727891156463	0.523809523809524	22	11	4	7	1.75	0	0
AOKI S	7	2004	2016	13	5.28571428571429	0.538461538461538	1995	2014	20	5	0.25	1815	#466154	1	2004	2011	8	3	0.375	1	1	129	2	2	1997	2009	13	4	0.307692307692308	0.571428571428571	0.571428571428572	2004	2016	13	6	0.461538461538462	0.857142857142857	0.857142857142857	10	10	6	4	0.666666666666667	70	0.000322390479348587
TURNER MS	2	2004	2005	2	3	1	NA	NA	0	0	0	-1816	#6A078A	0	2005	2005	1	1	1	0	0	0	0	0	2005	2009	5	3	0.6	1.5	0.6	2004	2005	2	2	1	1	1	5	2	1	1	1	0	0
LEVINE JD	5	2004	2013	10	4.2	0.5	1995	2002	8	4	0.5	1817	#E00134	0	NA	NA	0	0	0	0	1	67	1	2	1998	2020	23	9	0.391304347826087	1.8	0.782608695652174	2013	2013	1	1	1	2	0.2	10	8	1	7	7	0	0
HE Y	4	2004	2019	16	9.5	0.25	NA	NA	0	0	0	-1818	#4444C7	1	2019	2019	1	1	1	1	0	303	2	1	2001	2020	20	3	0.15	0.75	0.6	2016	2016	1	1	1	4	0.25	4	5	2	3	1.5	20	9.21115655281677e-05
FUSSENEGGER M	6	2004	2012	9	3.83333333333333	0.666666666666667	NA	NA	0	0	0	1819	#C378E1	0	NA	NA	0	0	0	0	0	0	0	0	NA	NA	0	0	0	0	0	NA	NA	0	0	0	0	0	0	0	0	0	NA	0	0
ABDELSALAM S	1	2004	2004	1	2	1	NA	NA	0	0	0	-1820	#2C9334	0	2004	2004	1	1	1	0	0	0	0	0	NA	NA	0	0	0	0	0	NA	NA	0	0	0	0	0	0	0	0	0	NA	0	0
CARDONA F	1	2004	2004	1	1	1	NA	NA	0	0	0	1821	#AC051E	0	NA	NA	0	0	0	0	0	0	0	0	NA	NA	0	0	0	0	0	NA	NA	0	0	0	0	0	0	0	0	0	NA	0	0
DOYLE FJ 3RD	18	2004	2020	17	3.77777777777778	1.05882352941176	NA	NA	0	0	0	-1822	#2F42C2	1	2010	2010	1	1	1	1	0	295	2	1	2007	2018	12	8	0.666666666666667	0.444444444444444	0.62962962962963	2006	2019	14	9	0.642857142857143	0.607142857142857	0.5	17	13	10	3	0.3	234	0.00107770531667956
SHIMIZU T	2	2004	2007	4	6.5	0.5	2011	2017	7	2	0.285714285714286	1823	#CB1E42	0	NA	NA	0	0	0	0	0	0	0	0	2003	2016	14	5	0.357142857142857	2.5	0.714285714285714	2004	2007	4	2	0.5	1	1	7	8	4	4	1	0	0
TAKUMI T	19	2004	2019	16	7.26315789473684	1.1875	1998	1999	2	3	1.5	-1824	#64DE31	1	2008	2019	12	5	0.416666666666667	1	1	33	2	5	2002	2017	16	9	0.5625	0.473684210526316	0.473684210526316	2005	2019	15	14	0.933333333333333	0.785964912280702	0.736842105263158	23	26	18	8	0.444444444444444	494	0.00227515566854574
BULT-ITO A	3	2004	2005	2	5.33333333333333	1.5	NA	NA	0	0	0	1825	#FF5A98	0	2005	2005	1	1	1	0	0	0	0	0	2003	2006	4	2	0.5	0.666666666666667	0.333333333333333	2004	2005	2	2	1	0.666666666666667	0.666666666666667	4	5	3	2	0.666666666666667	0	0
FERREYRA GA	1	2004	2004	1	4	1	1998	2000	3	2	0.666666666666667	-1826	#BFCFF6	0	2004	2004	1	1	1	0	1	3	1	5	2003	2003	1	3	3	3	3	2004	2004	1	1	1	1	1	4	3	1	2	2	0	0
HONG-HUI L	1	2004	2004	1	2	1	NA	NA	0	0	0	1827	#10FFD2	0	NA	NA	0	0	0	0	0	0	0	0	NA	NA	0	0	0	0	0	NA	NA	0	0	0	0	0	0	0	0	0	NA	0	0
PENNINGER JM	1	2004	2004	1	9	1	NA	NA	0	0	0	-1828	#69D71C	0	2004	2004	1	1	1	0	0	0	0	0	2006	2011	6	2	0.333333333333333	2	0.333333333333333	2004	2004	1	1	1	1	1	3	7	5	2	0.4	0	0
SKENE DJ	19	2004	2020	17	5.10526315789474	1.11764705882353	2003	2018	16	5	0.3125	1829	#1674CC	0	2004	2020	17	11	0.647058823529412	0	1	100	1	2	1998	2021	24	29	1.20833333333333	1.52631578947368	1.08114035087719	2005	2020	16	11	0.6875	0.615131578947368	0.578947368421053	40	32	14	18	1.28571428571429	0	0
SHIMIZU M	1	2004	2004	1	4	1	2004	2004	1	1	1	-1830	#71660A	0	2004	2004	1	1	1	0	0	0	0	0	2014	2014	1	1	1	1	1	NA	NA	0	0	0	0	0	1	1	0	1	Inf	0	0
ARIMURA A	1	2004	2004	1	6	1	NA	NA	0	0	0	1831	#120FDB	0	2004	2004	1	1	1	0	0	0	0	0	NA	NA	0	0	0	0	0	2004	2004	1	1	1	1	1	1	1	1	0	0	0	0
PESCHKE E	4	2004	2013	10	4	0.4	2008	2015	8	3	0.375	-1832	#BADBBD	1	2004	2009	6	2	0.333333333333333	1	0	296	2	1	NA	NA	0	0	0	0	0	2013	2013	1	1	1	2.5	0.25	1	1	1	0	0	4	1.84223131056335e-05
TANAKA M	1	2004	2004	1	6	1	2012	2012	1	1	1	1833	#989434	0	NA	NA	0	0	0	0	0	0	0	0	1999	2020	22	8	0.363636363636364	8	0.363636363636364	2004	2004	1	1	1	1	1	9	8	1	7	7	0	0
SHEAR JB	1	2004	2004	1	2	1	NA	NA	0	0	0	-1834	#A7F5CD	0	NA	NA	0	0	0	0	0	0	0	0	NA	NA	0	0	0	0	0	NA	NA	0	0	0	0	0	0	0	0	0	NA	0	0
GUIDO ME	9	2004	2021	18	6.22222222222222	0.5	1999	2020	22	6	0.272727272727273	1835	#2B0E10	0	2004	2005	2	2	1	0	1	20	1	3	2015	2018	4	2	0.5	0.222222222222222	1	2004	2021	18	7	0.388888888888889	0.777777777777778	0.777777777777778	9	6	4	2	0.5	0	0
RAISON S	5	2004	2011	8	4	0.625	NA	NA	0	0	0	-1836	#096768	0	NA	NA	0	0	0	0	0	0	0	0	NA	NA	0	0	0	0	0	2004	2011	8	5	0.625	1	1	5	3	3	0	0	0	0
PAYDARFAR D	2	2004	2008	5	2.5	0.4	NA	NA	0	0	0	1837	#6EFEBC	0	2004	2008	5	2	0.4	0	0	0	0	0	NA	NA	0	0	0	0	0	2008	2008	1	1	1	2.5	0.5	1	1	1	0	0	0	0
GUBIN DG	2	2004	2013	10	1.5	0.2	2017	2019	3	2	0.666666666666667	-1838	#B3C906	0	NA	NA	0	0	0	0	0	0	0	0	NA	NA	0	0	0	0	0	NA	NA	0	0	0	0	0	0	0	0	0	NA	0	0
KATO Y	14	2004	2018	15	11.0714285714286	0.933333333333333	2006	2014	9	2	0.222222222222222	1839	#6B70F2	1	2004	2013	10	5	0.5	1	0	297	2	1	2002	2019	18	11	0.611111111111111	0.785714285714286	0.654761904761905	2004	2018	15	14	0.933333333333333	1	1	25	17	11	6	0.545454545454545	238	0.0010961276297852
HIRATA K	2	2004	2009	6	8.5	0.333333333333333	NA	NA	0	0	0	-1840	#F2FAAF	0	2004	2004	1	1	1	0	0	0	0	0	1997	2020	24	2	0.0833333333333333	1	0.25	2004	2009	6	2	0.333333333333333	1	1	4	8	6	2	0.333333333333333	0	0
R�DIGER HW	2	2004	2006	3	1	0.666666666666667	NA	NA	0	0	0	1841	#4BEAF0	0	NA	NA	0	0	0	0	0	0	0	0	NA	NA	0	0	0	0	0	NA	NA	0	0	0	0	0	0	0	0	0	NA	0	0
GOEL A	1	2004	2004	1	3	1	NA	NA	0	0	0	-1842	#EEAC49	0	2004	2004	1	1	1	0	0	0	0	0	2004	2004	1	2	2	2	2	NA	NA	0	0	0	0	0	2	1	0	1	Inf	0	0
GARC�A-FERN�NDEZ JM	3	2004	2009	6	4	0.5	2007	2007	1	1	1	1843	#E45E0A	0	NA	NA	0	0	0	0	0	0	0	0	NA	NA	0	0	0	0	0	2004	2009	6	3	0.5	1	1	3	1	1	0	0	0	0
HERN�NDEZ-HERRERA G	1	2004	2004	1	4	1	NA	NA	0	0	0	-1844	#EE9051	0	2004	2004	1	1	1	0	0	0	0	0	NA	NA	0	0	0	0	0	2004	2004	1	1	1	1	1	1	1	1	0	0	0	0
RAVIOLA E	2	2004	2007	4	8.5	0.5	NA	NA	0	0	0	1845	#A32F67	0	NA	NA	0	0	0	0	0	0	0	0	2007	2007	1	2	2	1	4	NA	NA	0	0	0	0	0	2	1	0	1	Inf	0	0
STRAU K	1	2004	2004	1	3	1	NA	NA	0	0	0	-1846	#FBA928	0	NA	NA	0	0	0	0	0	0	0	0	NA	NA	0	0	0	0	0	NA	NA	0	0	0	0	0	0	0	0	0	NA	0	0
KIYOSUE T	5	2004	2011	8	6.6	0.625	NA	NA	0	0	0	1847	#B15A2E	0	NA	NA	0	0	0	0	0	0	0	0	2001	2001	1	1	1	0.2	1.6	2011	2011	1	1	1	1.6	0.2	2	2	1	1	1	0	0
VAN DER STRAETEN D	2	2004	2007	4	6.5	0.5	NA	NA	0	0	0	-1848	#C93D50	0	NA	NA	0	0	0	0	0	0	0	0	2007	2018	12	3	0.25	1.5	0.5	2004	2004	1	1	1	2	0.5	4	5	2	3	1.5	0	0
DUMONT M	2	2004	2007	4	5	0.5	2007	2009	3	2	0.666666666666667	1849	#C13DD8	0	2004	2004	1	1	1	0	0	0	0	0	2005	2020	16	2	0.125	1	0.25	2004	2007	4	2	0.5	1	1	4	4	2	2	1	0	0
BARLOW R	1	2004	2004	1	3	1	NA	NA	0	0	0	-1850	#8AF59F	0	2004	2004	1	1	1	0	0	0	0	0	NA	NA	0	0	0	0	0	NA	NA	0	0	0	0	0	0	0	0	0	NA	0	0
GENG R	1	2004	2004	1	3	1	NA	NA	0	0	0	1851	#C1CB67	0	2004	2004	1	1	1	0	0	0	0	0	2003	2013	11	2	0.181818181818182	2	0.181818181818182	NA	NA	0	0	0	0	0	2	1	0	1	Inf	0	0
SACCHETTINI JC	1	2004	2004	1	5	1	NA	NA	0	0	0	-1852	#137AD9	0	NA	NA	0	0	0	0	0	0	0	0	NA	NA	0	0	0	0	0	NA	NA	0	0	0	0	0	0	0	0	0	NA	0	0
RAPHAEL KA	1	2004	2004	1	5	1	2004	2019	16	2	0.125	1853	#0917E8	0	NA	NA	0	0	0	0	0	0	0	0	NA	NA	0	0	0	0	0	2004	2004	1	1	1	1	1	1	2	2	0	0	0	0
KIDOKORO Y	1	2004	2004	1	4	1	NA	NA	0	0	0	-1854	#34CB93	0	2004	2004	1	1	1	0	0	0	0	0	NA	NA	0	0	0	0	0	NA	NA	0	0	0	0	0	0	0	0	0	NA	0	0
NARANJO JR	1	2004	2004	1	9	1	NA	NA	0	0	0	1855	#16DD71	0	NA	NA	0	0	0	0	0	0	0	0	NA	NA	0	0	0	0	0	NA	NA	0	0	0	0	0	0	0	0	0	NA	0	0
PAULEY SM	1	2004	2004	1	1	1	NA	NA	0	0	0	-1856	#C4112A	0	NA	NA	0	0	0	0	0	0	0	0	NA	NA	0	0	0	0	0	NA	NA	0	0	0	0	0	0	0	0	0	NA	0	0
BRANDSTAETTER R	3	2004	2015	12	2.66666666666667	0.25	2004	2004	1	1	1	1857	#8DF96C	0	NA	NA	0	0	0	0	0	0	0	0	NA	NA	0	0	0	0	0	2006	2006	1	1	1	4	0.333333333333333	1	3	3	0	0	0	0
ROBINSON PR	1	2004	2004	1	2	1	NA	NA	0	0	0	-1858	#A3D27D	1	2004	2004	1	1	1	1	0	298	2	1	NA	NA	0	0	0	0	0	NA	NA	0	0	0	0	0	0	0	0	0	NA	0	0
VANACKER JM	1	2004	2004	1	6	1	NA	NA	0	0	0	1859	#5B5164	0	NA	NA	0	0	0	0	0	0	0	0	NA	NA	0	0	0	0	0	2004	2004	1	1	1	1	1	1	2	2	0	0	0	0
BEGANOVIC A	1	2004	2004	1	5	1	NA	NA	0	0	0	-1860	#64344A	0	NA	NA	0	0	0	0	0	0	0	0	NA	NA	0	0	0	0	0	NA	NA	0	0	0	0	0	0	0	0	0	NA	0	0
CSERNUS V	2	2004	2005	2	3.5	1	1998	2005	8	5	0.625	1861	#918F5F	1	2004	2005	2	2	1	1	1	200	2	2	2005	2013	9	7	0.777777777777778	3.5	0.777777777777778	2004	2005	2	2	1	1	1	9	5	1	4	4	10	4.60557827640839e-05
BOYER P	2	2004	2005	2	3.5	1	NA	NA	0	0	0	-1862	#4C506A	0	NA	NA	0	0	0	0	0	0	0	0	NA	NA	0	0	0	0	0	2004	2005	2	2	1	1	1	2	1	1	0	0	0	0
PAI EF	1	2004	2004	1	4	1	NA	NA	0	0	0	1863	#1EC7AF	0	NA	NA	0	0	0	0	0	0	0	0	NA	NA	0	0	0	0	0	NA	NA	0	0	0	0	0	0	0	0	0	NA	0	0
TAYBI T	1	2004	2004	1	2	1	NA	NA	0	0	0	-1864	#5510F7	1	2004	2004	1	1	1	1	0	294	2	1	NA	NA	0	0	0	0	0	NA	NA	0	0	0	0	0	0	0	0	0	NA	0	0
KANMIYA K	1	2004	2004	1	2	1	NA	NA	0	0	0	1865	#910A4E	0	2004	2004	1	1	1	0	0	0	0	0	NA	NA	0	0	0	0	0	NA	NA	0	0	0	0	0	0	0	0	0	NA	0	0
L�GER D	1	2004	2004	1	2	1	NA	NA	0	0	0	-1866	#9DE60E	0	NA	NA	0	0	0	0	0	0	0	0	NA	NA	0	0	0	0	0	NA	NA	0	0	0	0	0	0	0	0	0	NA	0	0
FRANCIS L	1	2004	2004	1	9	1	NA	NA	0	0	0	1867	#34691D	0	NA	NA	0	0	0	0	0	0	0	0	NA	NA	0	0	0	0	0	2004	2004	1	1	1	1	1	1	3	3	0	0	0	0
SIEGEL J	1	2004	2004	1	2	1	NA	NA	0	0	0	-1868	#C8A2F4	0	NA	NA	0	0	0	0	0	0	0	0	NA	NA	0	0	0	0	0	NA	NA	0	0	0	0	0	0	0	0	0	NA	0	0
HARTER K	1	2004	2004	1	2	1	NA	NA	0	0	0	1869	#2566EA	0	NA	NA	0	0	0	0	0	0	0	0	NA	NA	0	0	0	0	0	NA	NA	0	0	0	0	0	0	0	0	0	NA	0	0
OOSTHUIZEN MK	2	2004	2019	16	4.5	0.125	2003	2010	8	3	0.375	-1870	#2783C9	0	NA	NA	0	0	0	0	1	281	1	2	2005	2006	2	2	1	1	8	2004	2019	16	2	0.125	1	1	4	3	2	1	0.5	0	0
UZ T	5	2004	2009	6	4.6	0.833333333333333	2003	2003	1	1	1	1871	#FBFFF6	0	2006	2006	1	2	2	0	1	291	1	2	NA	NA	0	0	0	0	0	2004	2009	6	3	0.5	0.6	0.6	3	1	1	0	0	0	0
SCHMIDT A	2	2004	2004	1	4.5	2	NA	NA	0	0	0	-1872	#E90379	0	2004	2004	1	2	2	0	0	0	0	0	NA	NA	0	0	0	0	0	2004	2004	1	2	2	1	1	2	1	1	0	0	0	0
KARIO K	2	2004	2019	16	3	0.125	NA	NA	0	0	0	1873	#E25434	0	NA	NA	0	0	0	0	0	0	0	0	NA	NA	0	0	0	0	0	NA	NA	0	0	0	0	0	0	0	0	0	NA	0	0
KALDENHOFF R	1	2004	2004	1	5	1	NA	NA	0	0	0	-1874	#72068D	0	NA	NA	0	0	0	0	0	0	0	0	NA	NA	0	0	0	0	0	2004	2004	1	1	1	1	1	1	1	1	0	0	0	0
SUBRAMANIAN P	2	2004	2014	11	4	0.181818181818182	1998	2017	20	7	0.35	1875	#5E85BB	0	NA	NA	0	0	0	0	1	186	1	2	2005	2020	16	4	0.25	2	1.375	2004	2014	11	2	0.181818181818182	1	1	6	6	2	4	2	0	0
FOGERTY J	1	2004	2004	1	4	1	NA	NA	0	0	0	-1876	#14B188	0	2004	2004	1	1	1	0	0	0	0	0	2007	2011	5	2	0.4	2	0.4	NA	NA	0	0	0	0	0	2	1	0	1	Inf	0	0
ONO M	3	2004	2011	8	5.33333333333333	0.375	NA	NA	0	0	0	1877	#3EAB8F	0	NA	NA	0	0	0	0	0	0	0	0	1998	2021	24	7	0.291666666666667	2.33333333333333	0.777777777777778	2004	2011	8	3	0.375	1	1	10	7	1	6	6	0	0
YAN B	2	2004	2017	14	4	0.142857142857143	NA	NA	0	0	0	-1878	#35481B	0	NA	NA	0	0	0	0	0	0	0	0	NA	NA	0	0	0	0	0	2004	2004	1	1	1	7	0.5	1	1	1	0	0	0	0
WAGSTAFF QA	1	2004	2004	1	1	1	NA	NA	0	0	0	1879	#BC6AF5	0	NA	NA	0	0	0	0	0	0	0	0	NA	NA	0	0	0	0	0	NA	NA	0	0	0	0	0	0	0	0	0	NA	0	0
MCNAMARA P	1	2004	2004	1	8	1	2001	2001	1	1	1	-1880	#E79418	0	2004	2004	1	1	1	0	1	242	1	2	2004	2008	5	4	0.8	4	0.8	2004	2004	1	1	1	1	1	5	5	2	3	1.5	0	0
KREBS J	1	2004	2004	1	2	1	NA	NA	0	0	0	1881	#EE97D1	0	2004	2004	1	1	1	0	0	0	0	0	NA	NA	0	0	0	0	0	NA	NA	0	0	0	0	0	0	0	0	0	NA	0	0
EDWARDS B	3	2004	2008	5	3.33333333333333	0.6	2002	2002	1	1	1	-1882	#C1A702	0	2004	2008	5	3	0.6	0	1	180	1	3	2002	2012	11	15	1.36363636363636	5	2.27272727272727	2004	2008	5	3	0.6	1	1	18	9	3	6	2	0	0
ABE M	3	2004	2019	16	8.66666666666667	0.1875	2000	2008	9	4	0.444444444444444	1883	#8B346B	0	NA	NA	0	0	0	0	1	59	1	2	2000	2020	21	3	0.142857142857143	1	0.761904761904762	2004	2019	16	3	0.1875	1	1	6	6	3	3	1	0	0
BRUCE JN	1	2004	2004	1	2	1	NA	NA	0	0	0	-1884	#E12C31	0	NA	NA	0	0	0	0	0	0	0	0	NA	NA	0	0	0	0	0	NA	NA	0	0	0	0	0	0	0	0	0	NA	0	0
KIDA S	5	2004	2019	16	6.6	0.3125	NA	NA	0	0	0	1885	#C75573	0	NA	NA	0	0	0	0	0	0	0	0	NA	NA	0	0	0	0	0	2004	2009	6	2	0.333333333333333	1.06666666666667	0.4	2	2	2	0	0	0	0
CHIBA S	1	2004	2004	1	1	1	NA	NA	0	0	0	-1886	#9509A1	0	NA	NA	0	0	0	0	0	0	0	0	NA	NA	0	0	0	0	0	NA	NA	0	0	0	0	0	0	0	0	0	NA	0	0
LEVITAN IB	1	2004	2004	1	7	1	NA	NA	0	0	0	1887	#373F3C	0	NA	NA	0	0	0	0	0	0	0	0	NA	NA	0	0	0	0	0	2004	2004	1	1	1	1	1	1	2	2	0	0	0	0
DEISENHOFER J	1	2004	2004	1	7	1	NA	NA	0	0	0	-1888	#F5F7C3	0	NA	NA	0	0	0	0	0	0	0	0	NA	NA	0	0	0	0	0	NA	NA	0	0	0	0	0	0	0	0	0	NA	0	0
AGAPITO T	1	2004	2004	1	4	1	NA	NA	0	0	0	1889	#745A51	0	NA	NA	0	0	0	0	0	0	0	0	NA	NA	0	0	0	0	0	NA	NA	0	0	0	0	0	0	0	0	0	NA	0	0
SHEA SA	11	2004	2021	18	5.18181818181818	0.611111111111111	NA	NA	0	0	0	-1890	#B09468	1	2011	2020	10	5	0.5	1	0	302	2	1	2007	2019	13	6	0.461538461538462	0.545454545454545	0.755244755244755	2004	2020	17	6	0.352941176470588	0.577540106951872	0.545454545454545	12	11	7	4	0.571428571428571	121	0.000557274971445415
FROMMER M	2	2004	2019	16	6	0.125	NA	NA	0	0	0	1891	#D88F9A	0	2004	2019	16	2	0.125	0	0	0	0	0	2004	2004	1	1	1	0.5	8	NA	NA	0	0	0	0	0	1	1	0	1	Inf	0	0
SCHLAICH NL	1	2004	2004	1	2	1	NA	NA	0	0	0	-1892	#986838	0	NA	NA	0	0	0	0	0	0	0	0	NA	NA	0	0	0	0	0	NA	NA	0	0	0	0	0	0	0	0	0	NA	0	0
BELTZ BS	1	2004	2004	1	5	1	NA	NA	0	0	0	1893	#C63398	0	NA	NA	0	0	0	0	0	0	0	0	NA	NA	0	0	0	0	0	NA	NA	0	0	0	0	0	0	0	0	0	NA	0	0
YOSHIMURA A	1	2004	2004	1	8	1	2007	2007	1	1	1	-1894	#493048	0	NA	NA	0	0	0	0	0	0	0	0	NA	NA	0	0	0	0	0	2004	2004	1	1	1	1	1	1	2	2	0	0	0	0
TREUIL JP	1	2004	2004	1	2	1	NA	NA	0	0	0	1895	#130CD1	0	NA	NA	0	0	0	0	0	0	0	0	NA	NA	0	0	0	0	0	NA	NA	0	0	0	0	0	0	0	0	0	NA	0	0
KAI S	1	2004	2004	1	3	1	NA	NA	0	0	0	-1896	#A313CB	0	2004	2004	1	1	1	0	0	0	0	0	NA	NA	0	0	0	0	0	NA	NA	0	0	0	0	0	0	0	0	0	NA	0	0
INGALLS BP	1	2004	2004	1	1	1	NA	NA	0	0	0	1897	#8280C4	0	NA	NA	0	0	0	0	0	0	0	0	NA	NA	0	0	0	0	0	NA	NA	0	0	0	0	0	0	0	0	0	NA	0	0
NISHINO H	3	2004	2011	8	2.66666666666667	0.375	NA	NA	0	0	0	-1898	#880C49	0	NA	NA	0	0	0	0	0	0	0	0	NA	NA	0	0	0	0	0	NA	NA	0	0	0	0	0	0	0	0	0	NA	0	0
WAN Q	1	2004	2004	1	9	1	NA	NA	0	0	0	1899	#75F4C7	0	NA	NA	0	0	0	0	0	0	0	0	NA	NA	0	0	0	0	0	NA	NA	0	0	0	0	0	0	0	0	0	NA	0	0
GROTE L	1	2004	2004	1	1	1	NA	NA	0	0	0	-1900	#89460B	0	NA	NA	0	0	0	0	0	0	0	0	NA	NA	0	0	0	0	0	NA	NA	0	0	0	0	0	0	0	0	0	NA	0	0
KATAYAMA N	1	2004	2004	1	4	1	NA	NA	0	0	0	1901	#725C2A	1	2004	2004	1	1	1	1	0	299	2	1	2004	2016	13	2	0.153846153846154	2	0.153846153846154	2004	2004	1	1	1	1	1	3	3	1	2	2	3	1.38167348292252e-05
SHAVER J	1	2004	2004	1	5	1	NA	NA	0	0	0	-1902	#801EF2	0	NA	NA	0	0	0	0	0	0	0	0	NA	NA	0	0	0	0	0	2004	2004	1	1	1	1	1	1	1	1	0	0	0	0
INOUYE Y	2	2004	2016	13	3	0.153846153846154	NA	NA	0	0	0	1903	#24E3CB	0	NA	NA	0	0	0	0	0	0	0	0	NA	NA	0	0	0	0	0	NA	NA	0	0	0	0	0	0	0	0	0	NA	0	0
BUGUET A	1	2004	2004	1	2	1	1993	2001	9	2	0.222222222222222	-1904	#C172FA	1	2004	2004	1	1	1	1	1	126	2	2	NA	NA	0	0	0	0	0	NA	NA	0	0	0	0	0	0	0	0	0	NA	0	0
YOU L	1	2004	2004	1	4	1	NA	NA	0	0	0	1905	#3ACBEC	0	NA	NA	0	0	0	0	0	0	0	0	NA	NA	0	0	0	0	0	NA	NA	0	0	0	0	0	0	0	0	0	NA	0	0
GONZALEZ G	1	2004	2004	1	2	1	NA	NA	0	0	0	-1906	#8F6586	0	NA	NA	0	0	0	0	0	0	0	0	NA	NA	0	0	0	0	0	NA	NA	0	0	0	0	0	0	0	0	0	NA	0	0
SACUS JE	1	2004	2004	1	4	1	NA	NA	0	0	0	1907	#E84A5A	0	NA	NA	0	0	0	0	0	0	0	0	NA	NA	0	0	0	0	0	NA	NA	0	0	0	0	0	0	0	0	0	NA	0	0
M�LLER-NORDHORN J	1	2004	2004	1	3	1	NA	NA	0	0	0	-1908	#F5149E	0	NA	NA	0	0	0	0	0	0	0	0	NA	NA	0	0	0	0	0	NA	NA	0	0	0	0	0	0	0	0	0	NA	0	0
LARKIN W	1	2004	2004	1	2	1	NA	NA	0	0	0	1909	#CBA5A6	0	2004	2004	1	1	1	0	0	0	0	0	NA	NA	0	0	0	0	0	NA	NA	0	0	0	0	0	0	0	0	0	NA	0	0
SANCHEZ-WATTS G	1	2004	2004	1	3	1	NA	NA	0	0	0	-1910	#1F8609	1	2004	2004	1	1	1	1	0	300	2	1	2007	2007	1	1	1	1	1	NA	NA	0	0	0	0	0	1	1	0	1	Inf	1	4.60557827640839e-06
WEINER WW	1	2004	2004	1	3	1	NA	NA	0	0	0	1911	#C19025	0	NA	NA	0	0	0	0	0	0	0	0	NA	NA	0	0	0	0	0	NA	NA	0	0	0	0	0	0	0	0	0	NA	0	0
VASADI A	1	2004	2004	1	8	1	NA	NA	0	0	0	-1912	#82A665	0	NA	NA	0	0	0	0	0	0	0	0	NA	NA	0	0	0	0	0	NA	NA	0	0	0	0	0	0	0	0	0	NA	0	0
W�LBECK C	1	2004	2004	1	2	1	2005	2009	5	3	0.6	1913	#9D7E81	0	NA	NA	0	0	0	0	0	0	0	0	NA	NA	0	0	0	0	0	NA	NA	0	0	0	0	0	0	0	0	0	NA	0	0
WIERSINGA WM	1	2004	2004	1	6	1	NA	NA	0	0	0	-1914	#35E37B	0	NA	NA	0	0	0	0	0	0	0	0	1994	1998	5	2	0.4	2	0.4	2004	2004	1	1	1	1	1	3	3	2	1	0.5	0	0
COPENHAGEN DR	1	2004	2004	1	7	1	NA	NA	0	0	0	1915	#44778C	0	NA	NA	0	0	0	0	0	0	0	0	NA	NA	0	0	0	0	0	NA	NA	0	0	0	0	0	0	0	0	0	NA	0	0
YAMAMOTO M	1	2004	2004	1	7	1	2017	2017	1	2	2	-1916	#F6814A	0	2004	2004	1	1	1	0	0	0	0	0	2010	2014	5	3	0.6	3	0.6	2004	2004	1	1	1	1	1	4	7	4	3	0.75	0	0
SPROUSE J	2	2004	2007	4	7.5	0.5	2004	2010	7	5	0.714285714285714	1917	#F2CB18	0	NA	NA	0	0	0	0	0	0	0	0	2013	2013	1	1	1	0.5	2	2007	2007	1	1	1	2	0.5	2	2	1	1	1	0	0
TAN EC	1	2004	2004	1	2	1	NA	NA	0	0	0	-1918	#87A58F	0	NA	NA	0	0	0	0	0	0	0	0	NA	NA	0	0	0	0	0	NA	NA	0	0	0	0	0	0	0	0	0	NA	0	0
NIELSEN TA	1	2004	2004	1	1	1	NA	NA	0	0	0	1919	#7F1B93	0	NA	NA	0	0	0	0	0	0	0	0	NA	NA	0	0	0	0	0	NA	NA	0	0	0	0	0	0	0	0	0	NA	0	0
BAZAR KA	1	2004	2004	1	3	1	NA	NA	0	0	0	-1920	#DAA51E	0	NA	NA	0	0	0	0	0	0	0	0	2005	2005	1	1	1	1	1	NA	NA	0	0	0	0	0	1	1	0	1	Inf	0	0
LUCIA P	1	2004	2004	1	2	1	NA	NA	0	0	0	1921	#BD92EA	0	NA	NA	0	0	0	0	0	0	0	0	NA	NA	0	0	0	0	0	NA	NA	0	0	0	0	0	0	0	0	0	NA	0	0
JACOBSEN EW	1	2004	2004	1	2	1	NA	NA	0	0	0	-1922	#46E213	1	2004	2004	1	1	1	1	0	301	2	1	NA	NA	0	0	0	0	0	NA	NA	0	0	0	0	0	0	0	0	0	NA	0	0
MALMROS C	1	2004	2004	1	4	1	NA	NA	0	0	0	1923	#4F2C33	0	NA	NA	0	0	0	0	0	0	0	0	NA	NA	0	0	0	0	0	NA	NA	0	0	0	0	0	0	0	0	0	NA	0	0
BONNY C	1	2004	2004	1	8	1	NA	NA	0	0	0	-1924	#7F1A04	0	NA	NA	0	0	0	0	0	0	0	0	NA	NA	0	0	0	0	0	NA	NA	0	0	0	0	0	0	0	0	0	NA	0	0
SCH�RMANN FW	1	2004	2004	1	3	1	NA	NA	0	0	0	1925	#0B700B	0	NA	NA	0	0	0	0	0	0	0	0	2008	2008	1	1	1	1	1	2004	2004	1	1	1	1	1	2	2	1	1	1	0	0
WOODS SC	1	2004	2004	1	2	1	NA	NA	0	0	0	-1926	#A7FAF9	0	NA	NA	0	0	0	0	0	0	0	0	NA	NA	0	0	0	0	0	NA	NA	0	0	0	0	0	0	0	0	0	NA	0	0
LEFLER BJ	1	2004	2004	1	4	1	NA	NA	0	0	0	1927	#97A983	0	2004	2004	1	1	1	0	0	0	0	0	2005	2005	1	1	1	1	1	2004	2004	1	1	1	1	1	2	2	1	1	1	0	0
LANTHIER C	1	2004	2004	1	2	1	NA	NA	0	0	0	-1928	#75843E	0	2004	2004	1	1	1	0	0	0	0	0	NA	NA	0	0	0	0	0	NA	NA	0	0	0	0	0	0	0	0	0	NA	0	0
BOITEL-CONTI M	1	2004	2004	1	7	1	NA	NA	0	0	0	1929	#C7F499	0	NA	NA	0	0	0	0	0	0	0	0	NA	NA	0	0	0	0	0	NA	NA	0	0	0	0	0	0	0	0	0	NA	0	0
GROSS I	1	2004	2004	1	4	1	NA	NA	0	0	0	-1930	#F497FA	0	2004	2004	1	1	1	0	0	0	0	0	NA	NA	0	0	0	0	0	NA	NA	0	0	0	0	0	0	0	0	0	NA	0	0
XAVIER GF	1	2004	2004	1	3	1	NA	NA	0	0	0	1931	#E5B617	0	2004	2004	1	1	1	0	0	0	0	0	NA	NA	0	0	0	0	0	2004	2004	1	1	1	1	1	1	1	1	0	0	0	0
PEDERS�N M	1	2004	2004	1	3	1	NA	NA	0	0	0	-1932	#494A87	0	NA	NA	0	0	0	0	0	0	0	0	NA	NA	0	0	0	0	0	NA	NA	0	0	0	0	0	0	0	0	0	NA	0	0
PIGEAU RA	1	2004	2004	1	4	1	NA	NA	0	0	0	1933	#C2553B	0	NA	NA	0	0	0	0	0	0	0	0	NA	NA	0	0	0	0	0	NA	NA	0	0	0	0	0	0	0	0	0	NA	0	0
EPSTEIN CM	1	2004	2004	1	2	1	NA	NA	0	0	0	-1934	#E9238D	0	NA	NA	0	0	0	0	0	0	0	0	NA	NA	0	0	0	0	0	NA	NA	0	0	0	0	0	0	0	0	0	NA	0	0
MONTOYA L	1	2004	2004	1	4	1	NA	NA	0	0	0	1935	#8957A2	0	NA	NA	0	0	0	0	0	0	0	0	2002	2002	1	1	1	1	1	NA	NA	0	0	0	0	0	1	1	0	1	Inf	0	0
NOLLEY E	1	2004	2004	1	17	1	NA	NA	0	0	0	-1936	#63ECB7	0	2004	2004	1	1	1	0	0	0	0	0	NA	NA	0	0	0	0	0	2004	2004	1	1	1	1	1	1	4	4	0	0	0	0
ERREN M	1	2004	2004	1	5	1	NA	NA	0	0	0	1937	#8E1C8C	0	2004	2004	1	1	1	0	0	0	0	0	NA	NA	0	0	0	0	0	2004	2004	1	1	1	1	1	1	2	2	0	0	0	0
OTSUKA K	4	2004	2017	14	5.25	0.285714285714286	1997	2019	23	7	0.304347826086957	-1938	#3A4663	1	2009	2017	9	3	0.333333333333333	1	1	8	2	2	2001	2019	19	19	1	4.75	3.5	2004	2009	6	2	0.333333333333333	1.16666666666667	0.5	21	15	4	11	2.75	60	0.000276334696584503
CLOW A	2	2004	2020	17	3.5	0.117647058823529	2014	2014	1	1	1	1939	#2C570B	0	NA	NA	0	0	0	0	0	0	0	0	NA	NA	0	0	0	0	0	NA	NA	0	0	0	0	0	0	0	0	0	NA	0	0
BARMAN SM	1	2004	2004	1	3	1	NA	NA	0	0	0	-1940	#9C8930	0	NA	NA	0	0	0	0	0	0	0	0	NA	NA	0	0	0	0	0	2004	2004	1	1	1	1	1	1	1	1	0	0	0	0
BES F	1	2004	2004	1	5	1	NA	NA	0	0	0	1941	#510564	0	NA	NA	0	0	0	0	0	0	0	0	2018	2018	1	1	1	1	1	NA	NA	0	0	0	0	0	1	1	0	1	Inf	0	0
WEISSMAN MM	1	2004	2004	1	9	1	NA	NA	0	0	0	-1942	#8AEA35	0	NA	NA	0	0	0	0	0	0	0	0	NA	NA	0	0	0	0	0	NA	NA	0	0	0	0	0	0	0	0	0	NA	0	0
HEBERLEIN U	1	2004	2004	1	4	1	NA	NA	0	0	0	1943	#EB20A1	0	NA	NA	0	0	0	0	0	0	0	0	NA	NA	0	0	0	0	0	2004	2004	1	1	1	1	1	1	1	1	0	0	0	0
FLATTEN G	1	2004	2004	1	8	1	NA	NA	0	0	0	-1944	#FBCB21	0	NA	NA	0	0	0	0	0	0	0	0	NA	NA	0	0	0	0	0	NA	NA	0	0	0	0	0	0	0	0	0	NA	0	0
MORGAN LM	1	2004	2004	1	5	1	NA	NA	0	0	0	1945	#339E04	0	NA	NA	0	0	0	0	0	0	0	0	NA	NA	0	0	0	0	0	NA	NA	0	0	0	0	0	0	0	0	0	NA	0	0
LANGER RD	1	2004	2004	1	4	1	NA	NA	0	0	0	-1946	#C5280B	0	NA	NA	0	0	0	0	0	0	0	0	NA	NA	0	0	0	0	0	2004	2004	1	1	1	1	1	1	1	1	0	0	0	0
BRUNI NK	1	2004	2004	1	2	1	NA	NA	0	0	0	1947	#AA12F2	0	NA	NA	0	0	0	0	0	0	0	0	NA	NA	0	0	0	0	0	NA	NA	0	0	0	0	0	0	0	0	0	NA	0	0
STOESSL AJ	1	2004	2004	1	5	1	NA	NA	0	0	0	-1948	#639799	0	NA	NA	0	0	0	0	0	0	0	0	NA	NA	0	0	0	0	0	NA	NA	0	0	0	0	0	0	0	0	0	NA	0	0
KELLY JG	2	2004	2005	2	2	1	NA	NA	0	0	0	1949	#957A2D	0	NA	NA	0	0	0	0	0	0	0	0	NA	NA	0	0	0	0	0	NA	NA	0	0	0	0	0	0	0	0	0	NA	0	0
LAZAR MA	27	2005	2020	16	6.44444444444444	1.6875	NA	NA	0	0	0	-1950	#E344CC	2	2005	2016	12	8	0.666666666666667	2	0	308	3	1	2015	2018	4	3	0.75	0.111111111111111	0.444444444444444	2008	2020	13	6	0.461538461538462	0.273504273504274	0.222222222222222	9	8	5	3	0.6	432	0.00198960981540842
WEBB AA	21	2005	2016	12	5.42857142857143	1.75	2015	2015	1	1	1	1951	#E3636F	2	2005	2016	12	12	1	2	0	304	3	1	1998	2015	18	2	0.111111111111111	0.0952380952380952	0.0634920634920635	2005	2016	12	9	0.75	0.428571428571429	0.428571428571429	11	12	10	2	0.2	504	0.00232121145130983
NAKAMICHI N	9	2005	2020	16	5.44444444444444	0.5625	2003	2020	18	11	0.611111111111111	-1952	#3CC676	0	2005	2005	1	1	1	0	1	219	1	2	2002	2021	20	25	1.25	2.77777777777778	2.22222222222222	2016	2019	4	5	1.25	2.22222222222222	0.555555555555556	30	11	7	4	0.571428571428571	0	0
CERMAKIAN N	23	2005	2021	17	4.43478260869565	1.35294117647059	2000	2014	15	10	0.666666666666667	1953	#8553C1	1	2005	2017	13	9	0.692307692307692	1	1	122	2	2	2000	2019	20	24	1.2	1.04347826086957	0.88695652173913	2005	2021	17	11	0.647058823529412	0.478260869565217	0.478260869565217	35	19	11	8	0.727272727272727	437	0.00201263770679046
CHAURASIA SS	1	2005	2005	1	6	1	2006	2006	1	2	2	-1954	#5DCEAA	0	2005	2005	1	1	1	0	0	0	0	0	2002	2013	12	4	0.333333333333333	4	0.333333333333333	2005	2005	1	1	1	1	1	5	4	2	2	1	0	0
CHAPPELL PE	6	2005	2016	12	3	0.5	2003	2009	7	2	0.285714285714286	1955	#027D76	0	2009	2009	1	1	1	0	1	282	1	2	2008	2008	1	1	1	0.166666666666667	2	2009	2011	3	2	0.666666666666667	1.33333333333333	0.333333333333333	3	3	2	1	0.5	0	0
THOMASHOW MF	3	2005	2011	7	2.66666666666667	0.428571428571429	NA	NA	0	0	0	-1956	#F7B6CB	0	NA	NA	0	0	0	0	0	0	0	0	NA	NA	0	0	0	0	0	2011	2011	1	1	1	2.33333333333333	0.333333333333333	1	1	1	0	0	0	0
BASS J	39	2005	2021	17	6.12820512820513	2.29411764705882	2016	2016	1	1	1	1957	#95060E	2	2005	2021	17	10	0.588235294117647	2	0	312	3	1	2008	2021	14	7	0.5	0.179487179487179	0.217948717948718	2007	2020	14	10	0.714285714285714	0.311355311355311	0.256410256410256	17	17	12	5	0.416666666666667	1326	0.00610699679451752
LIANG J	2	2005	2018	14	5.5	0.142857142857143	NA	NA	0	0	0	-1958	#D2D7A1	0	2005	2005	1	1	1	0	0	0	0	0	2005	2021	17	3	0.176470588235294	1.5	1.23529411764706	2005	2018	14	2	0.142857142857143	1	1	5	5	2	3	1.5	0	0
JOHNSTON JD	9	2005	2021	17	4.22222222222222	0.529411764705882	2003	2016	14	8	0.571428571428571	1959	#70F692	1	2009	2011	3	2	0.666666666666667	1	1	3	2	4	2003	2020	18	11	0.611111111111111	1.22222222222222	1.15432098765432	2011	2021	11	4	0.363636363636364	0.686868686868687	0.444444444444444	15	12	5	7	1.4	108	0.000497402453852106
WOLF E	9	2005	2019	15	7.55555555555556	0.6	2020	2020	1	1	1	-1960	#F32D96	0	NA	NA	0	0	0	0	0	0	0	0	2007	2020	14	5	0.357142857142857	0.555555555555556	0.595238095238095	2005	2014	10	5	0.5	0.833333333333333	0.555555555555556	10	8	3	5	1.66666666666667	0	0
M�S P	8	2005	2010	6	1.75	1.33333333333333	2000	2009	10	4	0.4	1961	#43374A	1	2006	2007	2	2	1	1	1	102	2	2	1999	2013	15	5	0.333333333333333	0.625	0.25	NA	NA	0	0	0	0	0	5	2	0	2	Inf	16	7.36892524225342e-05
GOTHILF Y	15	2005	2019	15	7.26666666666667	1	1999	1999	1	1	1	-1962	#42D7A2	0	2005	2006	2	2	1	0	1	175	1	2	2003	2013	11	8	0.727272727272727	0.533333333333333	0.727272727272727	2005	2018	14	10	0.714285714285714	0.714285714285714	0.666666666666667	18	13	8	5	0.625	0	0
KELSOE JR	3	2005	2011	7	7.66666666666667	0.428571428571429	NA	NA	0	0	0	1963	#29D70C	1	2011	2011	1	1	1	1	0	306	2	1	2010	2021	12	5	0.416666666666667	1.66666666666667	0.972222222222222	2005	2011	7	3	0.428571428571429	1	1	8	6	2	4	2	18	8.29004089753509e-05
FRAN�OIS P	1	2005	2005	1	1	1	2012	2012	1	1	1	-1964	#81419C	0	NA	NA	0	0	0	0	0	0	0	0	NA	NA	0	0	0	0	0	NA	NA	0	0	0	0	0	0	0	0	0	NA	0	0
GALMICHE JP	1	2005	2005	1	5	1	NA	NA	0	0	0	1965	#987A39	0	2005	2005	1	1	1	0	0	0	0	0	NA	NA	0	0	0	0	0	2005	2005	1	1	1	1	1	1	1	1	0	0	0	0
MEISSNER RA	1	2005	2005	1	2	1	2008	2008	1	1	1	-1966	#CFAFD1	0	2005	2005	1	1	1	0	0	0	0	0	NA	NA	0	0	0	0	0	NA	NA	0	0	0	0	0	0	0	0	0	NA	0	0
NAEF F	21	2005	2021	17	4.47619047619048	1.23529411764706	NA	NA	0	0	0	1967	#11C3BB	2	2005	2018	14	4	0.285714285714286	2	0	310	3	1	2001	2021	21	20	0.952380952380952	0.952380952380952	0.770975056689342	2011	2018	8	6	0.75	0.607142857142857	0.285714285714286	26	15	6	9	1.5	630	0.00290151431413728
MILANO G	1	2005	2005	1	8	1	NA	NA	0	0	0	-1968	#A78B3C	0	2005	2005	1	1	1	0	0	0	0	0	2007	2007	1	1	1	1	1	2005	2005	1	1	1	1	1	2	4	3	1	0.333333333333333	0	0
MISKIN R	7	2005	2010	6	2.71428571428571	1.16666666666667	NA	NA	0	0	0	1969	#7721FD	0	2005	2010	6	7	1.16666666666667	0	0	0	0	0	2011	2013	3	2	0.666666666666667	0.285714285714286	0.571428571428571	NA	NA	0	0	0	0	0	2	1	0	1	Inf	0	0
BARNES K	1	2005	2005	1	1	1	NA	NA	0	0	0	-1970	#C1BEFB	0	NA	NA	0	0	0	0	0	0	0	0	NA	NA	0	0	0	0	0	NA	NA	0	0	0	0	0	0	0	0	0	NA	0	0
NAGY AD	5	2005	2013	9	4.8	0.555555555555556	2007	2018	12	5	0.416666666666667	1971	#6F085B	0	2005	2005	1	1	1	0	0	0	0	0	2007	2018	12	4	0.333333333333333	0.8	0.6	2005	2013	9	5	0.555555555555556	1	1	9	5	2	3	1.5	0	0
PRICE JL	10	2005	2019	15	3.9	0.666666666666667	1995	2015	21	3	0.142857142857143	-1972	#E87945	1	2015	2018	4	2	0.5	1	1	63	2	2	1991	2009	19	5	0.263157894736842	0.5	0.394736842105263	2005	2018	14	3	0.214285714285714	0.321428571428571	0.3	8	5	3	2	0.666666666666667	50	0.000230278913820419
DING JM	3	2005	2007	3	7.66666666666667	1	1994	1998	5	3	0.6	1973	#D9008F	0	NA	NA	0	0	0	0	1	89	1	2	1995	2010	16	9	0.5625	3	0.5625	2005	2006	2	2	1	1	0.666666666666667	11	8	2	6	3	0	0
SHIGA S	13	2005	2021	17	2.84615384615385	0.764705882352941	2007	2009	3	2	0.666666666666667	-1974	#E9087B	2	2014	2020	7	5	0.714285714285714	2	0	305	3	1	2008	2017	10	4	0.4	0.307692307692308	0.523076923076923	2005	2018	14	6	0.428571428571429	0.56043956043956	0.461538461538462	10	5	3	2	0.666666666666667	130	0.00059872517593309
CUI Y	1	2005	2005	1	2	1	2003	2003	1	1	1	1975	#0767A8	0	NA	NA	0	0	0	0	1	286	1	2	NA	NA	0	0	0	0	0	NA	NA	0	0	0	0	0	0	0	0	0	NA	0	0
PARDINI L	1	2005	2005	1	2	1	2005	2006	2	2	1	-1976	#910D8A	1	2005	2005	1	1	1	1	0	307	2	1	NA	NA	0	0	0	0	0	NA	NA	0	0	0	0	0	0	0	0	0	NA	0	0
ZORAN MJ	5	2005	2011	7	4.8	0.714285714285714	NA	NA	0	0	0	1977	#E84C91	0	2005	2005	1	3	3	0	0	0	0	0	1995	2017	23	2	0.0869565217391304	0.4	0.121739130434783	2005	2011	7	5	0.714285714285714	1	1	7	6	4	2	0.5	0	0
NUMATA H	10	2005	2019	15	3.5	0.666666666666667	2015	2015	1	1	1	-1978	#B47EA9	0	2007	2012	6	3	0.5	0	0	0	0	0	2005	2018	14	11	0.785714285714286	1.1	1.17857142857143	2008	2012	5	4	0.8	1.2	0.4	15	5	3	2	0.666666666666667	0	0
CHENG MY	1	2005	2005	1	2	1	NA	NA	0	0	0	1979	#9F8C99	0	NA	NA	0	0	0	0	0	0	0	0	NA	NA	0	0	0	0	0	NA	NA	0	0	0	0	0	0	0	0	0	NA	0	0
RICHARDSON GS	2	2005	2007	3	1	0.666666666666667	1989	2007	19	3	0.157894736842105	-1980	#013ACE	0	NA	NA	0	0	0	0	1	48	1	3	NA	NA	0	0	0	0	0	NA	NA	0	0	0	0	0	0	0	0	0	NA	0	0
KOEFFLER HP	9	2005	2017	13	7.33333333333333	0.692307692307692	NA	NA	0	0	0	1981	#197F36	0	NA	NA	0	0	0	0	0	0	0	0	NA	NA	0	0	0	0	0	2017	2017	1	1	1	1.44444444444444	0.111111111111111	1	2	2	0	0	0	0
WIGGE PA	4	2005	2020	16	7.75	0.25	NA	NA	0	0	0	-1982	#60B2BD	1	2005	2017	13	2	0.153846153846154	1	0	322	2	1	2016	2021	6	5	0.833333333333333	1.25	3.33333333333333	2017	2020	4	2	0.5	2	0.5	7	6	1	5	5	24	0.000110533878633801
REYES MP	1	2005	2005	1	3	1	NA	NA	0	0	0	1983	#1CB02E	0	NA	NA	0	0	0	0	0	0	0	0	2006	2006	1	1	1	1	1	2005	2005	1	1	1	1	1	2	2	1	1	1	0	0
NITABACH MN	12	2005	2014	10	4.5	1.2	2002	2008	7	6	0.857142857142857	-1984	#A660ED	0	2012	2012	1	1	1	0	1	63	1	3	2011	2017	7	6	0.857142857142857	0.5	0.714285714285714	2012	2014	3	3	1	0.833333333333333	0.25	9	11	5	6	1.2	0	0
MIIKE T	3	2005	2019	15	8.33333333333333	0.2	NA	NA	0	0	0	1985	#59A331	0	NA	NA	0	0	0	0	0	0	0	0	NA	NA	0	0	0	0	0	2005	2005	1	1	1	5	0.333333333333333	1	4	4	0	0	0	0
LOROS J	1	2005	2005	1	1	1	NA	NA	0	0	0	-1986	#6AD8BC	0	NA	NA	0	0	0	0	0	0	0	0	NA	NA	0	0	0	0	0	NA	NA	0	0	0	0	0	0	0	0	0	NA	0	0
CARDONE A	1	2005	2005	1	5	1	NA	NA	0	0	0	1987	#B7FBD3	0	NA	NA	0	0	0	0	0	0	0	0	NA	NA	0	0	0	0	0	NA	NA	0	0	0	0	0	0	0	0	0	NA	0	0
DANKS HV	1	2005	2005	1	1	1	NA	NA	0	0	0	-1988	#C3B81B	0	NA	NA	0	0	0	0	0	0	0	0	NA	NA	0	0	0	0	0	NA	NA	0	0	0	0	0	0	0	0	0	NA	0	0
SHINOHARA K	2	2005	2021	17	5	0.117647058823529	1999	2001	3	4	1.33333333333333	1989	#939B3E	0	2005	2005	1	1	1	0	1	73	1	2	2000	2021	22	12	0.545454545454545	6	4.63636363636364	2005	2005	1	1	1	8.5	0.5	13	13	4	9	2.25	0	0
DYBALL RE	3	2005	2009	5	4	0.6	NA	NA	0	0	0	-1990	#AC984B	0	NA	NA	0	0	0	0	0	0	0	0	NA	NA	0	0	0	0	0	NA	NA	0	0	0	0	0	0	0	0	0	NA	0	0
TAMAI Y	1	2005	2005	1	3	1	NA	NA	0	0	0	1991	#15BAE1	0	NA	NA	0	0	0	0	0	0	0	0	NA	NA	0	0	0	0	0	NA	NA	0	0	0	0	0	0	0	0	0	NA	0	0
HARTWELL J	5	2005	2020	16	4.6	0.3125	2002	2002	1	1	1	-1992	#14A044	0	NA	NA	0	0	0	0	1	270	1	2	2006	2021	16	6	0.375	1.2	1.2	2005	2005	1	1	1	3.2	0.2	7	6	2	4	2	0	0
SHARP PJ	1	2005	2005	1	1	1	NA	NA	0	0	0	1993	#15F2CF	0	NA	NA	0	0	0	0	0	0	0	0	NA	NA	0	0	0	0	0	NA	NA	0	0	0	0	0	0	0	0	0	NA	0	0
NOSE H	1	2005	2005	1	5	1	NA	NA	0	0	0	-1994	#04AC37	0	NA	NA	0	0	0	0	0	0	0	0	NA	NA	0	0	0	0	0	2005	2005	1	1	1	1	1	1	2	2	0	0	0	0
TEZUKA M	2	2005	2007	3	6	0.666666666666667	NA	NA	0	0	0	1995	#6F1648	1	2005	2005	1	1	1	1	0	320	2	1	2011	2011	1	1	1	0.5	1.5	2007	2007	1	1	1	1.5	0.5	2	2	1	1	1	4	1.84223131056335e-05
KUROSAWA G	2	2005	2020	16	1.5	0.125	2002	2006	5	5	1	-1996	#FFCC7E	0	NA	NA	0	0	0	0	1	262	1	2	NA	NA	0	0	0	0	0	NA	NA	0	0	0	0	0	0	0	0	0	NA	0	0
BERTONI-FREDDARI C	2	2005	2007	3	5.5	0.666666666666667	NA	NA	0	0	0	1997	#909543	0	NA	NA	0	0	0	0	0	0	0	0	NA	NA	0	0	0	0	0	NA	NA	0	0	0	0	0	0	0	0	0	NA	0	0
BERSON DM	3	2005	2009	5	3	0.6	2002	2002	1	1	1	-1998	#73239D	1	2005	2007	3	2	0.666666666666667	1	1	263	2	2	2002	2017	16	3	0.1875	1	0.3125	2009	2009	1	1	1	1.66666666666667	0.333333333333333	4	3	1	2	2	9	4.14502044876755e-05
GOEL N	3	2005	2017	13	1	0.230769230769231	2013	2015	3	2	0.666666666666667	1999	#07BDCE	0	NA	NA	0	0	0	0	0	0	0	0	NA	NA	0	0	0	0	0	NA	NA	0	0	0	0	0	0	0	0	0	NA	0	0
[truncated: 4,709 more rows]
